# Supplementary material for: Systematics of South American snail-eating snakes (Serpentes, Dipsadini), with the description of five new species from Ecuador and Peru
Source: Zookeys. 2018 Jun 14;(766):79–147. doi: 10.3897/zookeys.766.24523 (PMC6013545; doi:10.3897/zookeys.766.24523)
Supplement: XML Treatment for Sibon bevridgelyi [file zookeys.766.24523-treatment1.xml]

<!DOCTYPE tp:taxon-treatment
  PUBLIC "-//TaxonX//DTD Taxonomic Treatment Publishing DTD v0 20100105//EN" "tax-treatment-NSO.dtd">
<tp:taxon-treatment xmlns:tp="http://www.plazi.org/taxpub"><tp:treatment-meta><kwd-group><label>Taxon classification</label><kwd><named-content xmlns:xlink="http://www.w3.org/1999/xlink" content-type="kingdom">Animalia</named-content></kwd><kwd><named-content xmlns:xlink="http://www.w3.org/1999/xlink" content-type="order">Squamata</named-content></kwd><kwd><named-content xmlns:xlink="http://www.w3.org/1999/xlink" content-type="family">Dipsadidae</named-content></kwd></kwd-group><mixed-citation publication-type="journal"><person-group><name><surname>Arteaga</surname><given-names>Alejandro</given-names></name><name><surname>Salazar-Valenzuela</surname><given-names>David</given-names></name><name><surname>Mebert</surname><given-names>Konrad</given-names></name><name><surname>Peñafiel</surname><given-names>Nicolás</given-names></name><name><surname>Aguiar</surname><given-names>Gabriela</given-names></name><name><surname>Sánchez-Nivicela</surname><given-names>Juan C.</given-names></name><name><surname>Pyron</surname><given-names>R. Alexander</given-names></name><name><surname>Colston</surname><given-names>Timothy J.</given-names></name><name><surname>Cisneros-Heredia</surname><given-names>Diego F.</given-names></name><name><surname>Yánez-Muñoz</surname><given-names>Mario H.</given-names></name><name><surname>Venegas</surname><given-names>Pablo J.</given-names></name><name><surname>Guayasamin</surname><given-names>Juan M.</given-names></name><name><surname>Torres-Carvajal</surname><given-names>Omar</given-names></name></person-group><article-title>Systematics of South American snail-eating snakes (<tp:taxon-name><tp:taxon-name-part taxon-name-part-type="suborder">Serpentes</tp:taxon-name-part></tp:taxon-name>, <tp:taxon-name><tp:taxon-name-part taxon-name-part-type="tribe">Dipsadini</tp:taxon-name-part></tp:taxon-name>), with the description of five new species from Ecuador and Peru</article-title><source>Zookeys</source><day>14</day><month>6</month><year>2018</year><volume>2018</volume><issue>766</issue><fpage>79</fpage><lpage>147</lpage><pub-id pub-id-type="doi">10.3897/zookeys.766.24523</pub-id></mixed-citation></tp:treatment-meta><tp:nomenclature><tp:taxon-name>
              <tp:taxon-name-part taxon-name-part-type="genus" reg="Sibon">Sibon</tp:taxon-name-part>
              <tp:taxon-name-part taxon-name-part-type="species" reg="bevridgelyi">bevridgelyi</tp:taxon-name-part>
              <object-id xmlns:xlink="http://www.w3.org/1999/xlink" content-type="zoobank" xlink:type="simple">http://zoobank.org/E98CD0B9-A101-4693-9529-0AC2134DFECE</object-id>
            </tp:taxon-name><tp:taxon-status xmlns:xlink="http://www.w3.org/1999/xlink" xlink:type="simple">sp. n.</tp:taxon-status><xref ref-type="fig" rid="F2">Figs 2b</xref><xref ref-type="fig" rid="F6">, 6</xref><xref ref-type="fig" rid="F7">, 7</xref></tp:nomenclature><tp:treatment-sec sec-type="Proposed standard English name" id="SECID0ELWBI"><title>Proposed standard English name.</title><p>Bev Ridgely’s Snail-Eater</p></tp:treatment-sec><tp:treatment-sec sec-type="Proposed standard Spanish name" id="SECID0EQWBI"><title>Proposed standard Spanish name.</title><p>Caracolera de Bev Ridgely</p></tp:treatment-sec><tp:treatment-sec sec-type="Holotype" id="SECID0EVWBI"><title>Holotype.</title><p>
              <abbrev xmlns:xlink="http://www.w3.org/1999/xlink" content-type="institution" xlink:title="Museo de Zoología of the Universidad Tecnológica Indoamérica" id="ABBRID0E2WBI" xlink:type="simple">MZUTI</abbrev> 5416 (Figs <xref ref-type="fig" rid="F6">6</xref>, <xref ref-type="fig" rid="F7">7</xref>), adult male collected by Matthijs Hollanders on August 01, 2017 at Reserva Buenaventura, province of El Oro, Ecuador (<named-content xmlns:xlink="http://www.w3.org/1999/xlink" content-type="dwc:verbatimCoordinates" xlink:type="simple"><named-content content-type="geo-json" specific-use="{&#34;type&#34;:&#34;Point&#34;,&#34;coordinates&#34;:[-79.767940,-3.654670]}" id="NCID0ELXBI" xlink:type="simple">S3.65467, W79.76794</named-content></named-content>; 524 m).</p><!--PageBreak--></tp:treatment-sec><tp:treatment-sec sec-type="Paratypes" id="SECID0ERXBI"><title>Paratypes.</title><p>
              <abbrev xmlns:xlink="http://www.w3.org/1999/xlink" content-type="institution" xlink:title="American Museum of Natural History" id="ABBRID0EXXBI" xlink:type="simple">AMNH</abbrev> 22092, adult male collected by George H. Tate on December 01, 1921 at Bucay, province of Guayas, Ecuador (<named-content xmlns:xlink="http://www.w3.org/1999/xlink" content-type="dwc:verbatimCoordinates" xlink:type="simple"><named-content content-type="geo-json" specific-use="{&#34;type&#34;:&#34;Point&#34;,&#34;coordinates&#34;:[-79.129090,-2.197880]}" id="NCID0E6XBI" xlink:type="simple">S2.19788, W79.12909</named-content></named-content>; 433 m). <named-content xmlns:xlink="http://www.w3.org/1999/xlink" content-type="dwc:institutional_code" xlink:type="simple">CORBIDI</named-content> 3791, adult male collected by Pablo Venegas and Caroll Landauro on May 07, 2009 at El Caucho, department of Tumbes, Peru (<named-content xmlns:xlink="http://www.w3.org/1999/xlink" content-type="dwc:verbatimCoordinates" xlink:type="simple"><named-content content-type="geo-json" specific-use="{&#34;type&#34;:&#34;Point&#34;,&#34;coordinates&#34;:[-80.271010,-3.814380]}" id="NCID0EMYBI" xlink:type="simple">S3.81438, W80.27101</named-content></named-content>; 379 m). <named-content xmlns:xlink="http://www.w3.org/1999/xlink" content-type="dwc:institutional_code" xlink:type="simple">CORBIDI</named-content> <!--PageBreak-->3792, adult female collected by Pablo Venegas and Caroll Landauro on May 07, 2009 at El Caucho, department of Tumbes, Peru (<named-content xmlns:xlink="http://www.w3.org/1999/xlink" content-type="dwc:verbatimCoordinates" xlink:type="simple"><named-content content-type="geo-json" specific-use="{&#34;type&#34;:&#34;Point&#34;,&#34;coordinates&#34;:[-80.271010,-3.814380]}" id="NCID0E2YBI" xlink:type="simple">S3.81438, W80.27101</named-content></named-content>, 379 m). <named-content xmlns:xlink="http://www.w3.org/1999/xlink" content-type="dwc:institutional_code" xlink:type="simple">CORBIDI</named-content> 7894, adult female collected by Vilma Durán and Germán Chávez on October 21, 2010 at El Caucho, department of Tumbes, Peru (<named-content xmlns:xlink="http://www.w3.org/1999/xlink" content-type="dwc:verbatimCoordinates" xlink:type="simple"><named-content content-type="geo-json" specific-use="{&#34;type&#34;:&#34;Point&#34;,&#34;coordinates&#34;:[-80.268560,-3.818440]}" id="NCID0EIZBI" xlink:type="simple">S3.81844, W80.26856</named-content></named-content>; 478 m). <named-content xmlns:xlink="http://www.w3.org/1999/xlink" content-type="dwc:institutional_code" xlink:type="simple">CORBIDI</named-content> <!--PageBreak-->7994, adult female collected by Pablo Venegas on September 24, 2010 at El Caucho, department of Tumbes, Peru (<named-content xmlns:xlink="http://www.w3.org/1999/xlink" content-type="dwc:verbatimCoordinates" xlink:type="simple"><named-content content-type="geo-json" specific-use="{&#34;type&#34;:&#34;Point&#34;,&#34;coordinates&#34;:[-80.267160,-3.812440]}" id="NCID0EXZBI" xlink:type="simple">S3.81244, W80.26716</named-content></named-content>; 481 m). <abbrev xmlns:xlink="http://www.w3.org/1999/xlink" content-type="institution" xlink:title="Universidad San Francisco de Quito, División de Herpetología" id="ABBRID0E3ZBI" xlink:type="simple">DHMECN</abbrev> 8976, juvenile collected by Michael Harvey and Luis A. Oyagata at Cerro San Sebastián, Parque Na<!--PageBreak-->cional Machalilla, province of Manabí, Ecuador (<named-content xmlns:xlink="http://www.w3.org/1999/xlink" content-type="dwc:verbatimCoordinates" xlink:type="simple"><named-content content-type="geo-json" specific-use="{&#34;type&#34;:&#34;Point&#34;,&#34;coordinates&#34;:[-80.699740,-1.600020]}" id="NCID0EG1BI" xlink:type="simple">S1.60002, W80.69974</named-content></named-content>, 602 m). <abbrev xmlns:xlink="http://www.w3.org/1999/xlink" content-type="institution" xlink:title="Universidad San Francisco de Quito, División de Herpetología" id="ABBRID0EL1BI" xlink:type="simple">DHMECN</abbrev> 9483, adult male collected by Mario Yánez-Muñoz, María Pérez, Miguel Alcoser, Marco Reyes-Puig and Gabriela Bautista in 2012 at the type locality. <abbrev xmlns:xlink="http://www.w3.org/1999/xlink" content-type="institution" xlink:title="Universidad San Francisco de Quito, División de Herpetología" id="ABBRID0EQ1BI" xlink:type="simple">DHMECN</abbrev> 10061, adult male collected by Manuel Morales, María Perez Lara and Karem López at Reserva <!--PageBreak-->Biológica Ayampe, province of Manabí, Ecuador (<named-content xmlns:xlink="http://www.w3.org/1999/xlink" content-type="dwc:verbatimCoordinates" xlink:type="simple"><named-content content-type="geo-json" specific-use="{&#34;type&#34;:&#34;Point&#34;,&#34;coordinates&#34;:[-80.813330,-1.654170]}" id="NCID0E11BI" xlink:type="simple">S1.65417, W80.81333</named-content></named-content>; 43 m). <abbrev xmlns:xlink="http://www.w3.org/1999/xlink" content-type="institution" xlink:title="Universidad San Francisco de Quito, División de Herpetología" id="ABBRID0E61BI" xlink:type="simple">DHMECN</abbrev> 11526, adult of undetermined sex collected by Juan Carlos Sánchez-Nivicela, Karem López, Verónica Urgilés, Bruno Timbe, Elvis Celi and Valentina Posse at Remolino, province of El Oro, Ecuador (<named-content xmlns:xlink="http://www.w3.org/1999/xlink" content-type="dwc:verbatimCoordinates" xlink:type="simple"><named-content content-type="geo-json" specific-use="{&#34;type&#34;:&#34;Point&#34;,&#34;coordinates&#34;:[-79.919480,-3.565510]}" id="NCID0EH2BI" xlink:type="simple">S3.56551, W79.91948</named-content></named-content>; 229 m). <named-content xmlns:xlink="http://www.w3.org/1999/xlink" content-type="dwc:institutional_code" xlink:type="simple">KU</named-content> 152205, adult of undetermined sex collected at 30 km E Pasaje, province of Azuay, Ecuador (<named-content xmlns:xlink="http://www.w3.org/1999/xlink" content-type="dwc:verbatimCoordinates" xlink:type="simple"><named-content content-type="geo-json" specific-use="{&#34;type&#34;:&#34;Point&#34;,&#34;coordinates&#34;:[-79.579700,-3.314390]}" id="NCID0EU2BI" xlink:type="simple">S3.31439, W79.57970</named-content></named-content>; 561 m). <named-content xmlns:xlink="http://www.w3.org/1999/xlink" content-type="dwc:institutional_code" xlink:type="simple">MCZ</named-content> R-17099, a juvenile of undetermined sex collected at Valle del Chanchán, province of Chimborazo, Ecuador (<named-content xmlns:xlink="http://www.w3.org/1999/xlink" content-type="dwc:verbatimCoordinates" xlink:type="simple"><named-content content-type="geo-json" specific-use="{&#34;type&#34;:&#34;Point&#34;,&#34;coordinates&#34;:[-79.087350,-2.273830]}" id="NCID0EB3BI" xlink:type="simple">S2.27383, W79.08735</named-content></named-content>; 697 m). <named-content xmlns:xlink="http://www.w3.org/1999/xlink" content-type="dwc:institutional_code" xlink:type="simple">MCZ</named-content> R-3564, a juvenile of undetermined sex collected by Samuel Walton Garman on January 1, 1875 at Daule River, province of Guayas, Ecuador (<named-content xmlns:xlink="http://www.w3.org/1999/xlink" content-type="dwc:verbatimCoordinates" xlink:type="simple"><named-content content-type="geo-json" specific-use="{&#34;type&#34;:&#34;Point&#34;,&#34;coordinates&#34;:[-80.005300,-1.870090]}" id="NCID0EO3BI" xlink:type="simple">S1.87009, W80.00530</named-content></named-content>; 5 <!--PageBreak--><!--PageBreak-->m). <named-content xmlns:xlink="http://www.w3.org/1999/xlink" content-type="dwc:institutional_code" xlink:type="simple">MZUA</named-content>.RE.0142, adult female collected by Jose Manuel Falcón at Sarayunga, province of Azuay, Ecuador (<named-content xmlns:xlink="http://www.w3.org/1999/xlink" content-type="dwc:verbatimCoordinates" xlink:type="simple"><named-content content-type="geo-json" specific-use="{&#34;type&#34;:&#34;Point&#34;,&#34;coordinates&#34;:[-79.580690,-3.314310]}" id="NCID0E53BI" xlink:type="simple">S3.31431, W79.58069</named-content></named-content>; 552 m). <named-content xmlns:xlink="http://www.w3.org/1999/xlink" content-type="dwc:institutional_code" xlink:type="simple">MZUA</named-content>.RE.0328, adult male collected by Keyko Cruz on April 04, 2016 at Jauneche, province of Los Ríos, Ecuador (<named-content xmlns:xlink="http://www.w3.org/1999/xlink" content-type="dwc:verbatimCoordinates" xlink:type="simple"><named-content content-type="geo-json" specific-use="{&#34;type&#34;:&#34;Point&#34;,&#34;coordinates&#34;:[-79.583330,-1.333330]}" id="NCID0EL4BI" xlink:type="simple">S1.33333, W79.58333</named-content></named-content>; 41 m). <named-content xmlns:xlink="http://www.w3.org/1999/xlink" content-type="dwc:institutional_code" xlink:type="simple">MZUA</named-content>.RE.0424, adult male collected by Fausto Siavi<!--PageBreak-->chay, Valentina Posse and Xavier Clavijo on June 29, 2017 at 2 km N <tp:taxon-name>Palmales</tp:taxon-name> Nuevo, province of El Oro, Ecuador (<named-content xmlns:xlink="http://www.w3.org/1999/xlink" content-type="dwc:verbatimCoordinates" xlink:type="simple"><named-content content-type="geo-json" specific-use="{&#34;type&#34;:&#34;Point&#34;,&#34;coordinates&#34;:[-80.096250,-3.651580]}" id="NCID0E44BI" xlink:type="simple">S3.65158, W80.09625</named-content></named-content>; 129 m). <abbrev xmlns:xlink="http://www.w3.org/1999/xlink" content-type="institution" xlink:title="Museo de Zoología of the Universidad Tecnológica Indoamérica" id="ABBRID0EC5BI" xlink:type="simple">MZUTI</abbrev> 3269, adult male collected by Lucas Bustamante on November 07, 2013 at the type locality. <named-content xmlns:xlink="http://www.w3.org/1999/xlink" content-type="dwc:institutional_code" xlink:type="simple">QCAZ</named-content> 14444, adult male collected by Fernando Ayala, Steven Poe and Chris Anderson on January 10, 2016 at Proyecto Minas San Francisco, province of Azuay, Ecuador (<named-content xmlns:xlink="http://www.w3.org/1999/xlink" content-type="dwc:verbatimCoordinates" xlink:type="simple"><named-content content-type="geo-json" specific-use="{&#34;type&#34;:&#34;Point&#34;,&#34;coordinates&#34;:[-79.470790,-3.308290]}" id="NCID0EP5BI" xlink:type="simple">S3.30829, W79.47079</named-content></named-content>; 862 m). <named-content xmlns:xlink="http://www.w3.org/1999/xlink" content-type="dwc:institutional_code" xlink:type="simple">QCAZ</named-content> 14446, adult male collected by Fernando Ayala, Steven Poe and Chris Anderson on January 10, 2016 at Ponce Enríquez–El Coca, province of Azuay, Ecuador (<named-content xmlns:xlink="http://www.w3.org/1999/xlink" content-type="dwc:verbatimCoordinates" xlink:type="simple"><named-content content-type="geo-json" specific-use="{&#34;type&#34;:&#34;Point&#34;,&#34;coordinates&#34;:[-79.646150,-3.031970]}" id="NCID0E35BI" xlink:type="simple">S3.03197, W79.64615</named-content></named-content>; 1206 m). <named-content xmlns:xlink="http://www.w3.org/1999/xlink" content-type="dwc:institutional_code" xlink:type="simple">ZSFQ</named-content> D503, adult male collected by Diego Cisneros-Heredia on June 07, 2000 at Cerro La Mocora, Parque Nacional Machalilla, province of Manabí, Ecuador (<named-content xmlns:xlink="http://www.w3.org/1999/xlink" content-type="dwc:verbatimCoordinates" xlink:type="simple"><named-content content-type="geo-json" specific-use="{&#34;type&#34;:&#34;Point&#34;,&#34;coordinates&#34;:[-80.701910,-1.603790]}" id="NCID0EJ6BI" xlink:type="simple">S1.60379, W80.70191</named-content></named-content>; 818 m).</p></tp:treatment-sec><tp:treatment-sec sec-type="diagnosis" id="SECID0EO6BI"><title>Diagnosis.</title><p>
              <italic><tp:taxon-name><tp:taxon-name-part taxon-name-part-type="genus" reg="Sibon">Sibon</tp:taxon-name-part> <tp:taxon-name-part taxon-name-part-type="species" reg="bevridgelyi">bevridgelyi</tp:taxon-name-part></tp:taxon-name></italic> is placed in the genus <italic><tp:taxon-name><tp:taxon-name-part taxon-name-part-type="genus" reg="Sibon">Sibon</tp:taxon-name-part></tp:taxon-name></italic> based on phylogenetic evidence (Fig. <xref ref-type="fig" rid="F3">3</xref>) and on having the labial beneath primary temporal conspicuosly higher than other labials. The species differs from all described species of <italic><tp:taxon-name><tp:taxon-name-part taxon-name-part-type="genus" reg="Sibon">Sibon</tp:taxon-name-part></tp:taxon-name></italic> based on the following combination of characters: (1) 15/15/15 smooth dorsals with enlarged vertebral row (1.3–1.7 times as wide as adjacent rows); (2) seven supralabials with 4<sup>th</sup> and 5<sup>th</sup> contacting orbit or eight supralabials with 5<sup>th</sup> and 6<sup>th</sup> contacting orbit; (3) one pair of infralabials in contact behind symphysial; (4) postmental absent; (5) 175–193 ventrals in males, 193 in the single female; (6) 80–94 divided subcaudals in males, 98 in the single female; (7) dorsal and ventral ground color pale yellow with or without irregular black bands, and with a black stippled disruptive pattern of irregular rusty to reddish brown blotches that are separated from each other by light interspaces (Figs <xref ref-type="fig" rid="F6">6</xref>, <xref ref-type="fig" rid="F2">2b, c</xref>); bands incomplete and stippling not prominent or absent on ventral surfaces; head heavily speckled or blotched with black or rusty pigment; eyes light slate blue to pale goldenrod with black speckles and reticulations; (8) 349–732 mm <abbrev xmlns:xlink="http://www.w3.org/1999/xlink" xlink:title="snout-vent length" id="ABBRID0EBBCI" xlink:type="simple">SVL</abbrev> in males, 786 mm in the single female; (9) 124–268 mm <abbrev xmlns:xlink="http://www.w3.org/1999/xlink" xlink:title="tail length" id="ABBRID0EFBCI" xlink:type="simple">TL</abbrev> in males, 204 mm in the single female.</p></tp:treatment-sec><tp:treatment-sec sec-type="comparisons" id="SECID0EJBCI"><title>Comparisons.</title><p>
              <italic><tp:taxon-name><tp:taxon-name-part taxon-name-part-type="genus" reg="Sibon">Sibon</tp:taxon-name-part> <tp:taxon-name-part taxon-name-part-type="species" reg="bevridgelyi">bevridgelyi</tp:taxon-name-part></tp:taxon-name></italic> is most similar to <italic><tp:taxon-name><tp:taxon-name-part taxon-name-part-type="genus" reg="Sibon">S.</tp:taxon-name-part> <tp:taxon-name-part taxon-name-part-type="species" reg="nebulatus">nebulatus</tp:taxon-name-part></tp:taxon-name></italic>, from which it differs on the basis of its distinctive coloration (Figs <xref ref-type="fig" rid="F6">6</xref>, <xref ref-type="fig" rid="F2">2b, c</xref>). In <italic><tp:taxon-name><tp:taxon-name-part taxon-name-part-type="genus" reg="Sibon">S.</tp:taxon-name-part> <tp:taxon-name-part taxon-name-part-type="species" reg="nebulatus">nebulatus</tp:taxon-name-part></tp:taxon-name></italic> (Figs <xref ref-type="fig" rid="F2">2e, f</xref>), the dorsal and ventral color is a combination of mainly black to dark-brown blotches or bands on a gray to grayish brown background (interblotch) color; the dorso-lateral blotches can partly be bordered by white to rosy scales or edges. In some regions, the blackish pattern and gray ground color is often replaced by dark and light brown tones (e.g., in Venezuela, adjacent regions in Colombia, and Trinidad and Tobago); the spaces between the blotches are heavily invaded by blotch color and strongly stippled, spotted and mottled with white and black pigment. Although <italic><tp:taxon-name><tp:taxon-name-part taxon-name-part-type="genus" reg="Sibon">S.</tp:taxon-name-part> <tp:taxon-name-part taxon-name-part-type="species" reg="bevridgelyi">bevridgelyi</tp:taxon-name-part></tp:taxon-name></italic> also has a disruptive pattern, the diagnostic white and gray pigment of <italic><tp:taxon-name><tp:taxon-name-part taxon-name-part-type="genus" reg="Sibon">S.</tp:taxon-name-part> <tp:taxon-name-part taxon-name-part-type="species" reg="nebulatus">nebulatus</tp:taxon-name-part></tp:taxon-name></italic> from Central America and northern South America is lacking in <italic><tp:taxon-name><tp:taxon-name-part taxon-name-part-type="genus" reg="Sibon">S.</tp:taxon-name-part> <tp:taxon-name-part taxon-name-part-type="species" reg="bevridgelyi">bevridgelyi</tp:taxon-name-part></tp:taxon-name></italic>. Instead of white pigment, there is golden yellow; instead of gray, the dominant ground color is bright rusty brown to maroon. Additionally, the infralabials and the whitish throat in <italic><tp:taxon-name><tp:taxon-name-part taxon-name-part-type="genus" reg="Sibon">S.</tp:taxon-name-part> <tp:taxon-name-part taxon-name-part-type="species" reg="nebulatus">nebulatus</tp:taxon-name-part></tp:taxon-name></italic> from Central America and northern South America are heavily stippled or at least partly interrupted with black pigment, whereas in <italic><tp:taxon-name><tp:taxon-name-part taxon-name-part-type="genus" reg="Sibon">S.</tp:taxon-name-part> <tp:taxon-name-part taxon-name-part-type="species" reg="bevridgelyi">bevridgelyi</tp:taxon-name-part></tp:taxon-name></italic> the infralabials and the throat are immaculate or have few scattered blotches (Fig. <xref ref-type="fig" rid="F7">7b</xref>). Finally, the black blotches and stippling diagnostic of <italic><tp:taxon-name><tp:taxon-name-part taxon-name-part-type="genus" reg="Sibon">S.</tp:taxon-name-part> <tp:taxon-name-part taxon-name-part-type="species" reg="nebulatus">nebulatus</tp:taxon-name-part></tp:taxon-name></italic> are lacking in the majority of the specimens of <italic><tp:taxon-name><tp:taxon-name-part taxon-name-part-type="genus" reg="Sibon">S.</tp:taxon-name-part> <tp:taxon-name-part taxon-name-part-type="species" reg="bevridgelyi">bevridgelyi</tp:taxon-name-part></tp:taxon-name></italic>. Specimens of <italic><tp:taxon-name><tp:taxon-name-part taxon-name-part-type="genus" reg="Sibon">S.</tp:taxon-name-part> <tp:taxon-name-part taxon-name-part-type="species" reg="nebulatus">nebulatus</tp:taxon-name-part></tp:taxon-name></italic> with rosy gray or reddish brown ground color have <!--PageBreak-->white (instead of yellowish) blotches and stippling. Genetic divergence in a 521 bp long fragment of the mitochondrial Cytb gene between <italic><tp:taxon-name><tp:taxon-name-part taxon-name-part-type="genus" reg="Sibon">S.</tp:taxon-name-part> <tp:taxon-name-part taxon-name-part-type="species" reg="bevridgelyi">bevridgelyi</tp:taxon-name-part></tp:taxon-name></italic> and <italic><tp:taxon-name><tp:taxon-name-part taxon-name-part-type="genus" reg="Sibon">S.</tp:taxon-name-part> <tp:taxon-name-part taxon-name-part-type="species" reg="nebulatus">nebulatus</tp:taxon-name-part> <tp:taxon-name-part taxon-name-part-type="subspecies" reg="leucomelas">leucomelas</tp:taxon-name-part></tp:taxon-name></italic> is 1.9–2.5%, whereas intraspecific distances are less than 0.4% in both species.</p></tp:treatment-sec><tp:treatment-sec sec-type="description" id="SECID0EUGCI"><title>Description of holotype.</title><p>Adult male, <abbrev xmlns:xlink="http://www.w3.org/1999/xlink" xlink:title="snout-vent length" id="ABBRID0E1GCI" xlink:type="simple">SVL</abbrev> 602 mm, tail length 186 mm (31% <abbrev xmlns:xlink="http://www.w3.org/1999/xlink" xlink:title="snout-vent length" id="ABBRID0E5GCI" xlink:type="simple">SVL</abbrev>); head length 20.9 mm (3% <abbrev xmlns:xlink="http://www.w3.org/1999/xlink" xlink:title="snout-vent length" id="ABBRID0ECHCI" xlink:type="simple">SVL</abbrev>) from tip of snout to commissure of mouth; head width 12.4 mm (59% head length) taken at broadest point; snout-orbit distance 21 mm; head distinct from neck; snout short, blunt in dorsal and lateral outline; rostral 3.5 mm wide, broader than high; internasals 1.9 mm wide, broader than long; prefrontals 4.4 mm wide, longer than broad, entering orbit; supraocular 4.4 mm long, longer than broad; frontal 4.1 mm long, pentagonal and rounded, in contact with prefrontals, supraoculars, and parietals; parietals 7.7 mm long, longer than broad; nasal weakly divided, in contact with first three supralabials, loreal, prefrontal, internasal, and rostral; loreal 3.7 mm long, longer than high, entering the orbit; eye diameter 3.9 mm; pupil semi-elliptical; no preocular; two postoculars; temporals 1+3 on the right side, 2+3 on the left side; eight supralabials with 5<sup>th</sup> and 6<sup>th</sup> contacting orbit on the right side, seven supralabials with 4<sup>th</sup> and 5<sup>th</sup> contacting orbit on the left side; symphysial separated from chinshields by the first pair of infralabials; nine infralabials, 1–7 contacting chinshields; anterior pair of chinshields broader than long, posterior pair longer than broad; dorsal scales in 15/15/15 rows, smooth, without apical pits; 184 ventrals; 80 divided subcaudals; cloacal plate single.</p></tp:treatment-sec><tp:treatment-sec sec-type="natural history" id="SECID0EOHCI"><title>Natural history.</title><p>Specimens of <italic><tp:taxon-name><tp:taxon-name-part taxon-name-part-type="genus" reg="Sibon">Sibon</tp:taxon-name-part> <tp:taxon-name-part taxon-name-part-type="species" reg="bevridgelyi">bevridgelyi</tp:taxon-name-part></tp:taxon-name></italic> have been found active at night (20h56–03h56) on arboreal vegetation 30–500 cm above the ground in secondary and primary semideciduous foothill forest, pastures, and cacao plantations, usually close to streams. <named-content xmlns:xlink="http://www.w3.org/1999/xlink" content-type="dwc:institutional_code" xlink:type="simple">QCAZ</named-content> 14444 was found feeding on a snail. In captivity, <named-content xmlns:xlink="http://www.w3.org/1999/xlink" content-type="dwc:institutional_code" xlink:type="simple">MZUA</named-content>.RE.0142 fed on slugs and snails. By daytime, one individual (not collected) was found hidden under tree bark, and another (<named-content xmlns:xlink="http://www.w3.org/1999/xlink" content-type="dwc:institutional_code" xlink:type="simple">ZSFQ</named-content> D503) was found coiled on the center of a palm tree about 2 m above the ground. <abbrev xmlns:xlink="http://www.w3.org/1999/xlink" content-type="institution" xlink:title="Universidad San Francisco de Quito, División de Herpetología" id="ABBRID0EOICI" xlink:type="simple">DHMECN</abbrev> 9483 was collected in sympatry with <italic><tp:taxon-name><tp:taxon-name-part taxon-name-part-type="genus" reg="Dipsas">Dipsas</tp:taxon-name-part> <tp:taxon-name-part taxon-name-part-type="species" reg="andiana">andiana</tp:taxon-name-part></tp:taxon-name></italic> and <italic><tp:taxon-name><tp:taxon-name-part taxon-name-part-type="genus" reg="Dipsas">D.</tp:taxon-name-part> <tp:taxon-name-part taxon-name-part-type="species" reg="bobridgelyi">bobridgelyi</tp:taxon-name-part></tp:taxon-name></italic> at Reserva Biológica Buenaventura.</p></tp:treatment-sec><tp:treatment-sec sec-type="distribution" id="SECID0EJJCI"><title>Distribution.</title><p>Northwestern Peru in the department of Piura, and southwestern Ecuador in the provinces of Azuay, Chimborazo, El Oro, Guayas, Los Ríos and Manabí at elevations between 5 and 1206 m (Fig. <xref ref-type="fig" rid="F8">8</xref>).</p></tp:treatment-sec><tp:treatment-sec sec-type="etymology" id="SECID0ETJCI"><title>Etymology.</title><p>The specific epithet honors the late Prof. Beverly S. Ridgely, life-long birder and conservationist, and father of Robert S. Ridgely, well known in Ecuadorian ornithological circles and co-author of <italic>The Birds of Ecuador</italic>. Though he never got to visit Buenaventura, from afar Bev continued to delight in the conservation successes of Fundación Jocotoco, which now owns and manages one of the few protected areas where the Vulnerable <italic><tp:taxon-name><tp:taxon-name-part taxon-name-part-type="genus" reg="Sibon">Sibon</tp:taxon-name-part> <tp:taxon-name-part taxon-name-part-type="species" reg="bevridgelyi">bevridgelyi</tp:taxon-name-part></tp:taxon-name></italic> is known to occur.</p></tp:treatment-sec><tp:treatment-sec sec-type="conservation status" id="SECID0EGKCI"><title>Conservation status.</title><p>We consider <italic><tp:taxon-name><tp:taxon-name-part taxon-name-part-type="genus" reg="Sibon">Sibon</tp:taxon-name-part> <tp:taxon-name-part taxon-name-part-type="species" reg="bevridgelyi">bevridgelyi</tp:taxon-name-part></tp:taxon-name></italic> to be Vulnerable following B2a,b(i,iii) IUCN criteria (IUCN 2001) because its area of occupancy is estimated to be less than 2,000 km<sup>2</sup>, it is known only from 15 patches of forest lacking connectivity between them, and its habitat is severely fragmented and declining in extent and quality due to deforestation. Furthermore, only three of the localities (Parque Nacional Machalilla, Reserva Buenaventura, and Reserva Ayampe) where <italic><tp:taxon-name><tp:taxon-name-part taxon-name-part-type="genus" reg="Sibon">S.</tp:taxon-name-part> <tp:taxon-name-part taxon-name-part-type="species" reg="bevridgelyi">bevridgelyi</tp:taxon-name-part></tp:taxon-name></italic> occurs are currently protected.</p><!--PageBreak--></tp:treatment-sec><tp:treatment-sec><!--Section generated to contain objects referenced in tp:taxon-treatment.--><fig id="F2" position="float" orientation="portrait"><label>Figure 2.</label><caption><p>Photographs of some species of <italic><tp:taxon-name><tp:taxon-name-part taxon-name-part-type="genus" reg="Sibon">Sibon</tp:taxon-name-part></tp:taxon-name></italic> in life: <bold>a</bold> <italic><tp:taxon-name><tp:taxon-name-part taxon-name-part-type="genus" reg="Sibon">S.</tp:taxon-name-part> <tp:taxon-name-part taxon-name-part-type="species" reg="annulatus">annulatus</tp:taxon-name-part></tp:taxon-name></italic> from Verdecanandé, province of Esmeraldas, Ecuador <bold>b</bold> <italic><tp:taxon-name><tp:taxon-name-part taxon-name-part-type="genus" reg="Sibon">Sibon</tp:taxon-name-part> <tp:taxon-name-part taxon-name-part-type="species" reg="bevridgelyi">bevridgelyi</tp:taxon-name-part></tp:taxon-name></italic> <named-content xmlns:xlink="http://www.w3.org/1999/xlink" content-type="dwc:institutional_code" xlink:type="simple">MZUA</named-content>.RE.0424 from <tp:taxon-name>Palmales</tp:taxon-name> Nuevo, province of El Oro, Ecuador <bold>c</bold> <italic><tp:taxon-name><tp:taxon-name-part taxon-name-part-type="genus" reg="Sibon">S.</tp:taxon-name-part> <tp:taxon-name-part taxon-name-part-type="species" reg="bevridgelyi">bevridgelyi</tp:taxon-name-part></tp:taxon-name></italic> <abbrev xmlns:xlink="http://www.w3.org/1999/xlink" content-type="institution" xlink:title="Museo de Zoología of the Universidad Tecnológica Indoamérica" id="ABBRID0EF6BG" xlink:type="simple">MZUTI</abbrev> 3269 from Buenaventura, province of El Oro, Ecuador <bold>d</bold> <italic><tp:taxon-name><tp:taxon-name-part taxon-name-part-type="genus" reg="Sibon">S.</tp:taxon-name-part> <tp:taxon-name-part taxon-name-part-type="species" reg="dunni">dunni</tp:taxon-name-part></tp:taxon-name></italic> CAMPO 533 from Pimampiro, province of Imbabura, Ecuador <bold>e</bold> <italic><tp:taxon-name><tp:taxon-name-part taxon-name-part-type="genus" reg="Sibon">S.</tp:taxon-name-part> <tp:taxon-name-part taxon-name-part-type="species" reg="nebulatus">nebulatus</tp:taxon-name-part></tp:taxon-name></italic> from Milpe, province of Pichincha, Ecuador, and <bold>f</bold> <italic><tp:taxon-name><tp:taxon-name-part taxon-name-part-type="genus" reg="Sibon">S.</tp:taxon-name-part> <tp:taxon-name-part taxon-name-part-type="species" reg="nebulatus">nebulatus</tp:taxon-name-part></tp:taxon-name></italic> from Canandé, province of Esmeraldas, Ecuador.</p></caption><graphic xmlns:xlink="http://www.w3.org/1999/xlink" xlink:href="zookeys-766-079-g002.jpg" position="float" orientation="portrait" xlink:type="simple" id="oo_209460.jpg"/></fig><fig id="F6" position="float" orientation="portrait"><label>Figure 6.</label><caption><p>Adult male holotype of <italic><tp:taxon-name><tp:taxon-name-part taxon-name-part-type="genus" reg="Sibon">Sibon</tp:taxon-name-part> <tp:taxon-name-part taxon-name-part-type="species" reg="bevridgelyi">bevridgelyi</tp:taxon-name-part></tp:taxon-name></italic>. <abbrev xmlns:xlink="http://www.w3.org/1999/xlink" content-type="institution" xlink:title="Museo de Zoología of the Universidad Tecnológica Indoamérica" id="ABBRID0EZODI" xlink:type="simple">MZUTI</abbrev> 5416.</p></caption><graphic xmlns:xlink="http://www.w3.org/1999/xlink" xlink:href="zookeys-766-079-g006.jpg" position="float" orientation="portrait" xlink:type="simple" id="oo_209464.jpg"/></fig><fig id="F7" position="float" orientation="portrait"><label>Figure 7.</label><caption><p>Adult male holotype of <italic><tp:taxon-name><tp:taxon-name-part taxon-name-part-type="genus" reg="Sibon">Sibon</tp:taxon-name-part> <tp:taxon-name-part taxon-name-part-type="species" reg="bevridgelyi">bevridgelyi</tp:taxon-name-part></tp:taxon-name></italic> <abbrev xmlns:xlink="http://www.w3.org/1999/xlink" content-type="institution" xlink:title="Museo de Zoología of the Universidad Tecnológica Indoamérica" id="ABBRID0EBFAK" xlink:type="simple">MZUTI</abbrev> 5416 in (a) dorsal and (b) ventral view. Scale bar: 1 cm.</p></caption><graphic xmlns:xlink="http://www.w3.org/1999/xlink" xlink:href="zookeys-766-079-g007.jpg" position="float" orientation="portrait" xlink:type="simple" id="oo_209465.jpg"/></fig><fig id="F3" position="float" orientation="portrait"><label>Figure 3.</label><caption><p>Phylogenetic relationships within <tp:taxon-name><tp:taxon-name-part taxon-name-part-type="tribe">Dipsadini</tp:taxon-name-part></tp:taxon-name> derived from analysis of 3,375 bp of DNA (gene fragments 12S, 16S, Cytb, ND4 and c-mos). Support values on intraspecic branches are not shown for clarity. Voucher numbers for sequences are indicated for each terminal when available. <bold>a</bold> Maximum likelihood analysis. Black dots indicate clades with bootstrap values from 90–100%. Grey dots indicate values from 70–89%. White dots indicate values from 50–69% (values &lt;50% not shown) <bold>b</bold> Bayesian inference analysis. Black dots indicate clades with posterior probability values from 95–100%. Grey dots indicate values from 70–94%. White dots indicate values from 50–69% (values &lt;50% not shown).</p></caption><graphic xmlns:xlink="http://www.w3.org/1999/xlink" xlink:href="zookeys-766-079-g003.jpg" position="float" orientation="portrait" xlink:type="simple" id="oo_209461.jpg"/></fig><fig id="F8" position="float" orientation="portrait"><label>Figure 8.</label><caption><p>Distribution of <italic><tp:taxon-name><tp:taxon-name-part taxon-name-part-type="genus" reg="Sibon">Sibon</tp:taxon-name-part> <tp:taxon-name-part taxon-name-part-type="species" reg="nebulatus">nebulatus</tp:taxon-name-part></tp:taxon-name></italic> and <italic><tp:taxon-name><tp:taxon-name-part taxon-name-part-type="genus" reg="Sibon">S.</tp:taxon-name-part> <tp:taxon-name-part taxon-name-part-type="species" reg="bevridgelyi">bevridgelyi</tp:taxon-name-part></tp:taxon-name></italic> in Ecuador. Figures represent known localities.</p></caption><graphic xmlns:xlink="http://www.w3.org/1999/xlink" xlink:href="zookeys-766-079-g008.jpg" position="float" orientation="portrait" xlink:type="simple" id="oo_209466.jpg"/></fig></tp:treatment-sec></tp:taxon-treatment>
