# Supplementary material for: Systematics of South American snail-eating snakes (Serpentes, Dipsadini), with the description of five new species from Ecuador and Peru
Source: Zookeys. 2018 Jun 14;(766):79–147. doi: 10.3897/zookeys.766.24523 (PMC6013545; doi:10.3897/zookeys.766.24523)
Supplement: XML Treatment for Dipsas georgejetti [file zookeys.766.24523-treatment3.xml]

<!DOCTYPE tp:taxon-treatment
  PUBLIC "-//TaxonX//DTD Taxonomic Treatment Publishing DTD v0 20100105//EN" "tax-treatment-NSO.dtd">
<tp:taxon-treatment xmlns:tp="http://www.plazi.org/taxpub"><tp:treatment-meta><kwd-group><label>Taxon classification</label><kwd><named-content xmlns:xlink="http://www.w3.org/1999/xlink" content-type="kingdom">Animalia</named-content></kwd><kwd><named-content xmlns:xlink="http://www.w3.org/1999/xlink" content-type="order">Squamata</named-content></kwd><kwd><named-content xmlns:xlink="http://www.w3.org/1999/xlink" content-type="family">Dipsadidae</named-content></kwd></kwd-group><mixed-citation publication-type="journal"><person-group><name><surname>Arteaga</surname><given-names>Alejandro</given-names></name><name><surname>Salazar-Valenzuela</surname><given-names>David</given-names></name><name><surname>Mebert</surname><given-names>Konrad</given-names></name><name><surname>Peñafiel</surname><given-names>Nicolás</given-names></name><name><surname>Aguiar</surname><given-names>Gabriela</given-names></name><name><surname>Sánchez-Nivicela</surname><given-names>Juan C.</given-names></name><name><surname>Pyron</surname><given-names>R. Alexander</given-names></name><name><surname>Colston</surname><given-names>Timothy J.</given-names></name><name><surname>Cisneros-Heredia</surname><given-names>Diego F.</given-names></name><name><surname>Yánez-Muñoz</surname><given-names>Mario H.</given-names></name><name><surname>Venegas</surname><given-names>Pablo J.</given-names></name><name><surname>Guayasamin</surname><given-names>Juan M.</given-names></name><name><surname>Torres-Carvajal</surname><given-names>Omar</given-names></name></person-group><article-title>Systematics of South American snail-eating snakes (<tp:taxon-name><tp:taxon-name-part taxon-name-part-type="suborder">Serpentes</tp:taxon-name-part></tp:taxon-name>, <tp:taxon-name><tp:taxon-name-part taxon-name-part-type="tribe">Dipsadini</tp:taxon-name-part></tp:taxon-name>), with the description of five new species from Ecuador and Peru</article-title><source>Zookeys</source><day>14</day><month>6</month><year>2018</year><volume>2018</volume><issue>766</issue><fpage>79</fpage><lpage>147</lpage><pub-id pub-id-type="doi">10.3897/zookeys.766.24523</pub-id></mixed-citation></tp:treatment-meta><tp:nomenclature><tp:taxon-name>
              <tp:taxon-name-part taxon-name-part-type="genus" reg="Dipsas">Dipsas</tp:taxon-name-part>
              <tp:taxon-name-part taxon-name-part-type="species" reg="georgejetti">georgejetti</tp:taxon-name-part>
              <object-id xmlns:xlink="http://www.w3.org/1999/xlink" content-type="zoobank" xlink:type="simple">http://zoobank.org/AAE7F2F6-8082-4FEA-AE59-BC0901FE9211</object-id>
            </tp:taxon-name><tp:taxon-status xmlns:xlink="http://www.w3.org/1999/xlink" xlink:type="simple">sp. n.</tp:taxon-status><xref ref-type="fig" rid="F11">Figs 11</xref><xref ref-type="fig" rid="F12">, 12</xref></tp:nomenclature><tp:treatment-sec sec-type="Proposed standard English name" id="SECID0EM2CI"><title>Proposed standard English name.</title><p>George Jett’s Snail-Eater</p></tp:treatment-sec><tp:treatment-sec sec-type="Proposed standard Spanish name" id="SECID0ER2CI"><title>Proposed standard Spanish name.</title><p>Caracolera de George Jett</p></tp:treatment-sec><tp:treatment-sec sec-type="Holotype" id="SECID0EW2CI"><title>Holotype.</title><p>
              <abbrev xmlns:xlink="http://www.w3.org/1999/xlink" content-type="institution" xlink:title="Museo de Zoología of the Universidad Tecnológica Indoamérica" id="ABBRID0E32CI" xlink:type="simple">MZUTI</abbrev> 5411 (Figs <xref ref-type="fig" rid="F11">11</xref>, <xref ref-type="fig" rid="F12">12</xref>), adult male collected by Melissa Costales on August 31, 2017 at Cabuyal, province of Manabí, Ecuador (<named-content xmlns:xlink="http://www.w3.org/1999/xlink" content-type="dwc:verbatimCoordinates" xlink:type="simple"><named-content content-type="geo-json" specific-use="{&#34;type&#34;:&#34;Point&#34;,&#34;coordinates&#34;:[-80.290590,-0.196980]}" id="NCID0EM3CI" xlink:type="simple">S0.19698, W80.29059</named-content></named-content>; 15 m).</p></tp:treatment-sec><tp:treatment-sec sec-type="Paratypes" id="SECID0ER3CI"><title>Paratypes.</title><p>
              <abbrev xmlns:xlink="http://www.w3.org/1999/xlink" content-type="institution" xlink:title="Universidad San Francisco de Quito, División de Herpetología" id="ABBRID0EX3CI" xlink:type="simple">DHMECN</abbrev> 11639, adult male collected by Jacinto Bravo in 2014 at Montecristi, province of Manabí, Ecuador (<named-content xmlns:xlink="http://www.w3.org/1999/xlink" content-type="dwc:verbatimCoordinates" xlink:type="simple"><named-content content-type="geo-json" specific-use="{&#34;type&#34;:&#34;Point&#34;,&#34;coordinates&#34;:[-80.657660,-1.046940]}" id="NCID0E63CI" xlink:type="simple">S1.04694, W80.65766</named-content></named-content>; 136 m). <abbrev xmlns:xlink="http://www.w3.org/1999/xlink" content-type="institution" xlink:title="Universidad San Francisco de Quito, División de Herpetología" id="ABBRID0EE4CI" xlink:type="simple">DHMECN</abbrev> 11646, adult male collected by Félix Almeida in 2014 at Rocafuerte, province of Manabí, Ecuador (<named-content xmlns:xlink="http://www.w3.org/1999/xlink" content-type="dwc:verbatimCoordinates" xlink:type="simple"><named-content content-type="geo-json" specific-use="{&#34;type&#34;:&#34;Point&#34;,&#34;coordinates&#34;:[-80.452120,-0.923710]}" id="NCID0EM4CI" xlink:type="simple">S0.92371, W80.45212</named-content></named-content>; 19 m). <named-content xmlns:xlink="http://www.w3.org/1999/xlink" content-type="dwc:institutional_code" xlink:type="simple">MZUA</named-content>.RE.0121 and <named-content xmlns:xlink="http://www.w3.org/1999/xlink" content-type="dwc:institutional_code" xlink:type="simple">MZUA</named-content>.RE.0122, adult female and adult male, respectively, collected by Juan Carlos Sánchez-Nivicela at El Aromo, province of Manabí, Ecuador (<named-content xmlns:xlink="http://www.w3.org/1999/xlink" content-type="dwc:verbatimCoordinates" xlink:type="simple"><named-content content-type="geo-json" specific-use="{&#34;type&#34;:&#34;Point&#34;,&#34;coordinates&#34;:[-80.832270,-1.046650]}" id="NCID0E54CI" xlink:type="simple">S1.04665, W80.83227</named-content></named-content>; 295 m). <named-content xmlns:xlink="http://www.w3.org/1999/xlink" content-type="dwc:institutional_code" xlink:type="simple">QCAZ</named-content> 10589, adult male collected at El Aromo, province of Manabí, Ecuador (<named-content xmlns:xlink="http://www.w3.org/1999/xlink" content-type="dwc:verbatimCoordinates" xlink:type="simple"><named-content content-type="geo-json" specific-use="{&#34;type&#34;:&#34;Point&#34;,&#34;coordinates&#34;:[-80.832270,-1.046650]}" id="NCID0EL5CI" xlink:type="simple">S1.04665, W80.83227</named-content></named-content>; 295 m). <named-content xmlns:xlink="http://www.w3.org/1999/xlink" content-type="dwc:institutional_code" xlink:type="simple">QCAZ</named-content> 9125, adult male collected at Cerro Blanco, province of Guayas, Ecuador (<named-content xmlns:xlink="http://www.w3.org/1999/xlink" content-type="dwc:verbatimCoordinates" xlink:type="simple"><named-content content-type="geo-json" specific-use="{&#34;type&#34;:&#34;Point&#34;,&#34;coordinates&#34;:[-80.021350,-2.174650]}" id="NCID0EY5CI" xlink:type="simple">S2.17465, W80.02135</named-content></named-content>; 147 m). <named-content xmlns:xlink="http://www.w3.org/1999/xlink" content-type="dwc:institutional_code" xlink:type="simple">USNM</named-content> 142595, juvenile of undetermined sex collected on December 1959 at 10 mi N of Guayaquil, province of Guayas (<named-content xmlns:xlink="http://www.w3.org/1999/xlink" content-type="dwc:verbatimCoordinates" xlink:type="simple"><named-content content-type="geo-json" specific-use="{&#34;type&#34;:&#34;Point&#34;,&#34;coordinates&#34;:[-79.879880,-1.964180]}" id="NCID0EF6CI" xlink:type="simple">S1.96418, W79.87988</named-content></named-content>; 5 m). <named-content xmlns:xlink="http://www.w3.org/1999/xlink" content-type="dwc:institutional_code" xlink:type="simple">ZSFQ</named-content> D606, juvenile male collected by Diego F. Cisneros-Heredia at the foothills of Cerro La Mocora, Parque Nacional Machalilla, province of Manabí, Ecuador (<named-content xmlns:xlink="http://www.w3.org/1999/xlink" content-type="dwc:verbatimCoordinates" xlink:type="simple"><named-content content-type="geo-json" specific-use="{&#34;type&#34;:&#34;Point&#34;,&#34;coordinates&#34;:[-80.754310,-1.598170]}" id="NCID0ES6CI" xlink:type="simple">S1.59817, W80.75431</named-content></named-content>; 308 m).</p></tp:treatment-sec><tp:treatment-sec sec-type="diagnosis" id="SECID0EX6CI"><title>Diagnosis.</title><p>
              <italic><tp:taxon-name><tp:taxon-name-part taxon-name-part-type="genus" reg="Dipsas">Dipsas</tp:taxon-name-part> <tp:taxon-name-part taxon-name-part-type="species" reg="georgejetti">georgejetti</tp:taxon-name-part></tp:taxon-name></italic> is placed in the genus <italic><tp:taxon-name><tp:taxon-name-part taxon-name-part-type="genus" reg="Dipsas">Dipsas</tp:taxon-name-part></tp:taxon-name></italic> based on phylogenetic evidence (Fig. <xref ref-type="fig" rid="F3">3</xref>) and the absence of a labial that is noticeably higher than other labials and in contact with the postocular, primary and secondary temporals. The species differs from all described species of <italic><tp:taxon-name><tp:taxon-name-part taxon-name-part-type="genus" reg="Dipsas">Dipsas</tp:taxon-name-part></tp:taxon-name></italic> based on the following combination of characters: (1) 15/15/15 smooth dorsals with a slightly enlarged vertebral row (1–1.4 times as wide as adjacent rows); (2) loreal and prefrontal in contact with orbit; (3) 7 supralabials with 4<sup>th</sup> and 5<sup>th</sup> (3<sup>th</sup>–5<sup>th</sup> in <abbrev xmlns:xlink="http://www.w3.org/1999/xlink" content-type="institution" xlink:title="Universidad San Francisco de Quito, División de Herpetología" id="ABBRID0ECBDI" xlink:type="simple">DHMECN</abbrev> 11646) contacting orbit; (4) no infralabials in contact behind symphysial; (5) 172–180 ventrals in males, 177 in one female; (6) 69–86 divided subcaudals in males, 58 in one female; (7) dorsal ground color light sandy brown with a pattern of 53–61 drab to brown black-edged middorsal blotches that are wider (6–7 vertebral scales long) and solid down to the edges of the ventrals on the first one third of the body, but becoming narrower (1–3 vertebral scales long) and broken up laterally towards the tail; interspaces finely speckled with brown pigment; ground color of the head light sandy brown with bold dark brown to black irregular blotches scattered on head plates and edging supralabials; ventral surfaces sandy brown with fine black speckling; iris sandy brown with dense dark brown speckling; (8) 270–711 mm <abbrev xmlns:xlink="http://www.w3.org/1999/xlink" xlink:title="snout-vent length" id="ABBRID0EHBDI" xlink:type="simple">SVL</abbrev> in males, 856 mm in one female; (9) 87–170 mm <abbrev xmlns:xlink="http://www.w3.org/1999/xlink" xlink:title="tail length" id="ABBRID0ELBDI" xlink:type="simple">TL</abbrev> in males, 150 mm in one female.</p></tp:treatment-sec><tp:treatment-sec sec-type="comparisons" id="SECID0EPBDI"><title>Comparisons.</title><p>
              <italic><tp:taxon-name><tp:taxon-name-part taxon-name-part-type="genus" reg="Dipsas">Dipsas</tp:taxon-name-part> <tp:taxon-name-part taxon-name-part-type="species" reg="georgejetti">georgejetti</tp:taxon-name-part></tp:taxon-name></italic> is most similar to <italic><tp:taxon-name><tp:taxon-name-part taxon-name-part-type="genus" reg="Dipsas">D.</tp:taxon-name-part> <tp:taxon-name-part taxon-name-part-type="species" reg="oswaldobaezi">oswaldobaezi</tp:taxon-name-part></tp:taxon-name></italic>, <italic><tp:taxon-name><tp:taxon-name-part taxon-name-part-type="genus" reg="Dipsas">D.</tp:taxon-name-part> <tp:taxon-name-part taxon-name-part-type="species" reg="williamsi">williamsi</tp:taxon-name-part></tp:taxon-name></italic>, <italic><tp:taxon-name><tp:taxon-name-part taxon-name-part-type="genus" reg="Dipsas">D.</tp:taxon-name-part> <tp:taxon-name-part taxon-name-part-type="species" reg="oligozonata">oligozonata</tp:taxon-name-part></tp:taxon-name></italic>, and <italic><tp:taxon-name><tp:taxon-name-part taxon-name-part-type="genus" reg="Dipsas">D.</tp:taxon-name-part> <tp:taxon-name-part taxon-name-part-type="species" reg="vagrans">vagrans</tp:taxon-name-part></tp:taxon-name></italic>, in that order, all of which were previously included in the genus <italic><tp:taxon-name><tp:taxon-name-part taxon-name-part-type="genus" reg="Sibynomorphus">Sibynomorphus</tp:taxon-name-part></tp:taxon-name></italic>. From <italic><tp:taxon-name><tp:taxon-name-part taxon-name-part-type="genus" reg="Dipsas">D.</tp:taxon-name-part> <tp:taxon-name-part taxon-name-part-type="species" reg="oswaldobaezi">oswaldobaezi</tp:taxon-name-part></tp:taxon-name></italic> (Figs <xref ref-type="fig" rid="F13">13</xref>, <xref ref-type="fig" rid="F14">14</xref>) and <italic><tp:taxon-name><tp:taxon-name-part taxon-name-part-type="genus" reg="Dipsas">D.</tp:taxon-name-part> <tp:taxon-name-part taxon-name-part-type="species" reg="williamsi">williamsi</tp:taxon-name-part></tp:taxon-name></italic>, it differs in having 7 supralabials with 4<sup>th</sup> and 5<sup>th</sup> bordering the eye (instead of 6 with 3<sup>rd</sup> and 4<sup>th</sup> bordering the eye). It further differs from <italic><tp:taxon-name><tp:taxon-name-part taxon-name-part-type="genus" reg="Dipsas">D.</tp:taxon-name-part> <tp:taxon-name-part taxon-name-part-type="species" reg="williamsi">williamsi</tp:taxon-name-part></tp:taxon-name></italic> in having the first supralabial not in contact with prefrontal (vs. in broad contact in <italic><tp:taxon-name><tp:taxon-name-part taxon-name-part-type="genus" reg="Dipsas">D.</tp:taxon-name-part> <tp:taxon-name-part taxon-name-part-type="species" reg="williamsi">williamsi</tp:taxon-name-part></tp:taxon-name></italic>). From <italic><tp:taxon-name><tp:taxon-name-part taxon-name-part-type="genus" reg="Dipsas">D.</tp:taxon-name-part> <tp:taxon-name-part taxon-name-part-type="species" reg="oligozonata">oligozonata</tp:taxon-name-part></tp:taxon-name></italic> (Fig. <xref ref-type="fig" rid="F1">1o</xref>) and <italic><tp:taxon-name><tp:taxon-name-part taxon-name-part-type="genus" reg="Dipsas">D.</tp:taxon-name-part> <tp:taxon-name-part taxon-name-part-type="species" reg="vagrans">vagrans</tp:taxon-name-part></tp:taxon-name></italic>, it differs in having more than 160 ventrals. <italic><tp:taxon-name><tp:taxon-name-part taxon-name-part-type="genus" reg="Dipsas">Dipsas</tp:taxon-name-part> <tp:taxon-name-part taxon-name-part-type="species" reg="georgejetti">georgejetti</tp:taxon-name-part></tp:taxon-name></italic> further differs from <italic><tp:taxon-name><tp:taxon-name-part taxon-name-part-type="genus" reg="Dipsas">D.</tp:taxon-name-part> <tp:taxon-name-part taxon-name-part-type="species" reg="oligozonata">oligozonata</tp:taxon-name-part></tp:taxon-name></italic> in having distinct bold crossbands at least middorsally along the whole length of the body, instead of being present only on the anterior half of the body. Genetic divergence in a 529 bp long fragment of the mitochondrial Cytb gene between <italic><tp:taxon-name><tp:taxon-name-part taxon-name-part-type="genus" reg="Dipsas">D.</tp:taxon-name-part> <tp:taxon-name-part taxon-name-part-type="species" reg="georgejetti">georgejetti</tp:taxon-name-part></tp:taxon-name></italic> and <italic><tp:taxon-name><tp:taxon-name-part taxon-name-part-type="genus" reg="Dipsas">D.</tp:taxon-name-part> <tp:taxon-name-part taxon-name-part-type="species" reg="oswaldobaezi">oswaldobaezi</tp:taxon-name-part></tp:taxon-name></italic> is 8.3%, whereas intraspecific distances are less than 0.4% in <italic><tp:taxon-name><tp:taxon-name-part taxon-name-part-type="genus" reg="Dipsas">D.</tp:taxon-name-part> <tp:taxon-name-part taxon-name-part-type="species" reg="georgejetti">georgejetti</tp:taxon-name-part></tp:taxon-name></italic>. For the same fragment, the distance between <italic><tp:taxon-name><tp:taxon-name-part taxon-name-part-type="genus" reg="Dipsas">D.</tp:taxon-name-part> <tp:taxon-name-part taxon-name-part-type="species" reg="georgejetti">georgejetti</tp:taxon-name-part></tp:taxon-name></italic> and <italic><tp:taxon-name><tp:taxon-name-part taxon-name-part-type="genus" reg="Dipsas">D.</tp:taxon-name-part> <tp:taxon-name-part taxon-name-part-type="species" reg="williamsi">williamsi</tp:taxon-name-part></tp:taxon-name></italic> is 7.8–7.9%.</p></tp:treatment-sec><tp:treatment-sec sec-type="description" id="SECID0EWIDI"><title>Description of holotype.</title><p>Adult male, <abbrev xmlns:xlink="http://www.w3.org/1999/xlink" xlink:title="snout-vent length" id="ABBRID0E3IDI" xlink:type="simple">SVL</abbrev> 315 mm, <abbrev xmlns:xlink="http://www.w3.org/1999/xlink" xlink:title="tail length" id="ABBRID0EAJDI" xlink:type="simple">TL</abbrev> 87 mm (28% <abbrev xmlns:xlink="http://www.w3.org/1999/xlink" xlink:title="snout-vent length" id="ABBRID0EEJDI" xlink:type="simple">SVL</abbrev>); head length 13.6 mm (4% <abbrev xmlns:xlink="http://www.w3.org/1999/xlink" xlink:title="snout-vent length" id="ABBRID0EIJDI" xlink:type="simple">SVL</abbrev>) from tip of snout to commissure of mouth; head width 8.4 mm (62% head length) taken at broadest point; snout-orbit distance 3.5 mm; head distinct from neck; snout short, blunt in dorsal and lateral outline; rostral 2.0 mm wide, broader than high; internasals 1.7 mm wide, broader than long; prefrontals 2.5 mm wide, longer than broad and contacting orbit; supraocular 3.4 mm long, longer than broad; frontal 3.3 mm long, pentagonal, in contact with prefrontals, supraoculars, and parietals; parietals 5.5 mm long, longer than broad; nasal divided, in contact with first two supralabials, loreal, prefrontal, internasal, and rostral; loreal 1.7 mm long, slightly higher than long, entering orbit; eye diameter 2.8 mm; pupil semi-elliptical; no preocular; two postoculars; temporals 2+2; seven supralabials, 4<sup>th</sup> and 5<sup>th</sup> contacting orbit; symphysial in contact with first pair of chinshields; nine infralabials, 1–6 contacting chinshields; anterior pair of chinshields longer than broad, posterior pair broader than long; dorsal scales in 15/15/15 rows, smooth, without apical pits; 178 ventrals; 69 divided subcaudals; cloacal plate single.</p></tp:treatment-sec><tp:treatment-sec sec-type="natural history" id="SECID0EQJDI"><title>Natural history.</title><p>The holotype was active during a dry night after a sunny day. It was perched on tangled vegetation 130 cm above the ground in dry shrubland besides recently cleared pasture. <named-content xmlns:xlink="http://www.w3.org/1999/xlink" content-type="dwc:institutional_code" xlink:type="simple">MZUA</named-content>.RE0121 and <named-content xmlns:xlink="http://www.w3.org/1999/xlink" content-type="dwc:institutional_code" xlink:type="simple">MZUA</named-content>.RE0122 were found actively moving at night between the branches 80–200 cm above the ground. <named-content xmlns:xlink="http://www.w3.org/1999/xlink" content-type="dwc:institutional_code" xlink:type="simple">ZSFQ</named-content> D606 was found active during daytime after bulldozers opened a track in old-growth forest.</p></tp:treatment-sec><tp:treatment-sec sec-type="distribution" id="SECID0EFKDI"><title>Distribution.</title><p>Deciduous and semideciduous forests along the central Pacific coast in Ecuador in the provinces of Manabí and Guayas, at elevations between 5 and 317 m (Fig. <xref ref-type="fig" rid="F5">5</xref>).</p><!--PageBreak--><!--PageBreak--><!--PageBreak--></tp:treatment-sec><tp:treatment-sec sec-type="etymology" id="SECID0ESKDI"><title>Etymology.</title><p>The specific name <italic><tp:taxon-name><tp:taxon-name-part taxon-name-part-type="genus" reg="Dipsas"/><tp:taxon-name-part taxon-name-part-type="species" reg="georgejetti">georgejetti</tp:taxon-name-part></tp:taxon-name></italic> honors George Jett, who has been a long-time donor to Rainforest Trust and has supported the reserves of Fundación Jocotoco in Ecuador. He is an international traveler with a passion for reptiles, amphibians, and birds.</p></tp:treatment-sec><tp:treatment-sec sec-type="conservation status" id="SECID0ECLDI"><title>Conservation status.</title><p>We consider <italic><tp:taxon-name><tp:taxon-name-part taxon-name-part-type="genus" reg="Dipsas">Dipsas</tp:taxon-name-part> <tp:taxon-name-part taxon-name-part-type="species" reg="georgejetti">georgejetti</tp:taxon-name-part></tp:taxon-name></italic> to be Vulnerable following the IUCN criteria A1c,B1a,b(iii, iv) (IUCN 2001) because its extent of occurrence is estimated to be 10,193 km<sup>2</sup>, it is known only from 9 localities effectively corresponding to 4 patches of forest lacking connectivity between them, and its habitat is severely fragmented and declining in extent and quality due to deforestation. At the type locality, <italic><tp:taxon-name><tp:taxon-name-part taxon-name-part-type="genus" reg="Dipsas">D.</tp:taxon-name-part> <tp:taxon-name-part taxon-name-part-type="species" reg="georgejetti">georgejetti</tp:taxon-name-part></tp:taxon-name></italic> was found in a patch of deciduous forest of 13 km<sup>2</sup> that was being cleared to accommodate cattle pastures. One of the localities, 15 km N of Guayaquil, where <italic><tp:taxon-name><tp:taxon-name-part taxon-name-part-type="genus" reg="Dipsas">D.</tp:taxon-name-part> <tp:taxon-name-part taxon-name-part-type="species" reg="georgejetti">georgejetti</tp:taxon-name-part></tp:taxon-name></italic> was collected in 1959, is now completely deforested, which suggests that this arboreal species is no longer present there.</p><fig id="F5" position="float" orientation="portrait"><label>Figure 5.</label><caption><p>Distribution of <italic><tp:taxon-name><tp:taxon-name-part taxon-name-part-type="genus" reg="Dipsas">Dipsas</tp:taxon-name-part> <tp:taxon-name-part taxon-name-part-type="species" reg="georgejetti">georgejetti</tp:taxon-name-part></tp:taxon-name></italic>, <italic><tp:taxon-name><tp:taxon-name-part taxon-name-part-type="genus" reg="Dipsas">D.</tp:taxon-name-part> <tp:taxon-name-part taxon-name-part-type="species" reg="oligozonata">oligozonata</tp:taxon-name-part></tp:taxon-name></italic>, <italic><tp:taxon-name><tp:taxon-name-part taxon-name-part-type="genus" reg="Dipsas">D.</tp:taxon-name-part> <tp:taxon-name-part taxon-name-part-type="species" reg="oswaldobaezi">oswaldobaezi</tp:taxon-name-part></tp:taxon-name></italic>, and <italic><tp:taxon-name><tp:taxon-name-part taxon-name-part-type="genus" reg="Dipsas">D.</tp:taxon-name-part> <tp:taxon-name-part taxon-name-part-type="species" reg="williamsi">williamsi</tp:taxon-name-part></tp:taxon-name></italic> in Ecuador and Peru. Figures represent known localities.</p></caption><graphic xmlns:xlink="http://www.w3.org/1999/xlink" xlink:href="zookeys-766-079-g005.jpg" position="float" orientation="portrait" xlink:type="simple" id="oo_209463.jpg"/></fig><fig id="F6" position="float" orientation="portrait"><label>Figure 6.</label><caption><p>Adult male holotype of <italic><tp:taxon-name><tp:taxon-name-part taxon-name-part-type="genus" reg="Sibon">Sibon</tp:taxon-name-part> <tp:taxon-name-part taxon-name-part-type="species" reg="bevridgelyi">bevridgelyi</tp:taxon-name-part></tp:taxon-name></italic>. <abbrev xmlns:xlink="http://www.w3.org/1999/xlink" content-type="institution" xlink:title="Museo de Zoología of the Universidad Tecnológica Indoamérica" id="ABBRID0EZODI" xlink:type="simple">MZUTI</abbrev> 5416.</p></caption><graphic xmlns:xlink="http://www.w3.org/1999/xlink" xlink:href="zookeys-766-079-g006.jpg" position="float" orientation="portrait" xlink:type="simple" id="oo_209464.jpg"/></fig></tp:treatment-sec><tp:treatment-sec><!--Section generated to contain objects referenced in tp:taxon-treatment.--><fig id="F11" position="float" orientation="portrait"><label>Figure 11.</label><caption><p>Adult male holotype of <italic><tp:taxon-name><tp:taxon-name-part taxon-name-part-type="genus" reg="Dipsas">Dipsas</tp:taxon-name-part> <tp:taxon-name-part taxon-name-part-type="species" reg="georgejetti">georgejetti</tp:taxon-name-part></tp:taxon-name></italic>. <abbrev xmlns:xlink="http://www.w3.org/1999/xlink" content-type="institution" xlink:title="Museo de Zoología of the Universidad Tecnológica Indoamérica" id="ABBRID0EB4FM" xlink:type="simple">MZUTI</abbrev> 5411.</p></caption><graphic xmlns:xlink="http://www.w3.org/1999/xlink" xlink:href="zookeys-766-079-g011.jpg" position="float" orientation="portrait" xlink:type="simple" id="oo_209469.jpg"/></fig><fig id="F12" position="float" orientation="portrait"><label>Figure 12.</label><caption><p>Adult male holotype of <italic><tp:taxon-name><tp:taxon-name-part taxon-name-part-type="genus" reg="Dipsas">Dipsas</tp:taxon-name-part> <tp:taxon-name-part taxon-name-part-type="species" reg="georgejetti">georgejetti</tp:taxon-name-part></tp:taxon-name></italic>. <abbrev xmlns:xlink="http://www.w3.org/1999/xlink" content-type="institution" xlink:title="Museo de Zoología of the Universidad Tecnológica Indoamérica" id="ABBRID0E54FM" xlink:type="simple">MZUTI</abbrev> 5411. Scale bar: 1 cm.</p></caption><graphic xmlns:xlink="http://www.w3.org/1999/xlink" xlink:href="zookeys-766-079-g012.jpg" position="float" orientation="portrait" xlink:type="simple" id="oo_209470.jpg"/></fig><fig id="F3" position="float" orientation="portrait"><label>Figure 3.</label><caption><p>Phylogenetic relationships within <tp:taxon-name><tp:taxon-name-part taxon-name-part-type="tribe">Dipsadini</tp:taxon-name-part></tp:taxon-name> derived from analysis of 3,375 bp of DNA (gene fragments 12S, 16S, Cytb, ND4 and c-mos). Support values on intraspecic branches are not shown for clarity. Voucher numbers for sequences are indicated for each terminal when available. <bold>a</bold> Maximum likelihood analysis. Black dots indicate clades with bootstrap values from 90–100%. Grey dots indicate values from 70–89%. White dots indicate values from 50–69% (values &lt;50% not shown) <bold>b</bold> Bayesian inference analysis. Black dots indicate clades with posterior probability values from 95–100%. Grey dots indicate values from 70–94%. White dots indicate values from 50–69% (values &lt;50% not shown).</p></caption><graphic xmlns:xlink="http://www.w3.org/1999/xlink" xlink:href="zookeys-766-079-g003.jpg" position="float" orientation="portrait" xlink:type="simple" id="oo_209461.jpg"/></fig><fig id="F13" position="float" orientation="portrait"><label>Figure 13.</label><caption><p>Adult female holotype of <italic><tp:taxon-name><tp:taxon-name-part taxon-name-part-type="genus" reg="Dipsas">Dipsas</tp:taxon-name-part> <tp:taxon-name-part taxon-name-part-type="species" reg="oswaldobaezi">oswaldobaezi</tp:taxon-name-part></tp:taxon-name></italic> <named-content xmlns:xlink="http://www.w3.org/1999/xlink" content-type="dwc:institutional_code" xlink:type="simple">QCAZ</named-content> 10369 in <bold>a</bold> dorsal and <bold>b</bold> ventral view. Scale bar: 1 cm.</p></caption><graphic xmlns:xlink="http://www.w3.org/1999/xlink" xlink:href="zookeys-766-079-g013.jpg" position="float" orientation="portrait" xlink:type="simple" id="oo_209471.jpg"/></fig><fig id="F14" position="float" orientation="portrait"><label>Figure 14.</label><caption><p>Adult female paratype of <italic><tp:taxon-name><tp:taxon-name-part taxon-name-part-type="genus" reg="Dipsas">Dipsas</tp:taxon-name-part> <tp:taxon-name-part taxon-name-part-type="species" reg="oswaldobaezi">oswaldobaezi</tp:taxon-name-part></tp:taxon-name></italic>. <named-content xmlns:xlink="http://www.w3.org/1999/xlink" content-type="dwc:institutional_code" xlink:type="simple">QCAZ</named-content> 15108.</p></caption><graphic xmlns:xlink="http://www.w3.org/1999/xlink" xlink:href="zookeys-766-079-g014.jpg" position="float" orientation="portrait" xlink:type="simple" id="oo_209472.jpg"/></fig><fig id="F1" position="float" orientation="portrait"><label>Figure 1.</label><caption><p>Photographs of some species of <italic><tp:taxon-name><tp:taxon-name-part taxon-name-part-type="genus" reg="Dipsas">Dipsas</tp:taxon-name-part></tp:taxon-name></italic> in life: <bold>a</bold> <italic><tp:taxon-name><tp:taxon-name-part taxon-name-part-type="genus" reg="Dipsas">D.</tp:taxon-name-part> <tp:taxon-name-part taxon-name-part-type="species" reg="andiana">andiana</tp:taxon-name-part></tp:taxon-name></italic> <abbrev xmlns:xlink="http://www.w3.org/1999/xlink" content-type="institution" xlink:title="Museo de Zoología of the Universidad Tecnológica Indoamérica" id="ABBRID0E5SBG" xlink:type="simple">MZUTI</abbrev> 5413 from Bilsa, province of Esmeraldas, Ecuador <bold>b</bold> <italic><tp:taxon-name><tp:taxon-name-part taxon-name-part-type="genus" reg="Dipsas">D.</tp:taxon-name-part> <tp:taxon-name-part taxon-name-part-type="species" reg="andiana">andiana</tp:taxon-name-part></tp:taxon-name></italic> from Mindo, province of Pichincha, Ecuador <bold>c</bold> <italic><tp:taxon-name><tp:taxon-name-part taxon-name-part-type="genus" reg="Dipsas">D.</tp:taxon-name-part> <tp:taxon-name-part taxon-name-part-type="species" reg="bobridgelyi">bobridgelyi</tp:taxon-name-part></tp:taxon-name></italic> <abbrev xmlns:xlink="http://www.w3.org/1999/xlink" content-type="institution" xlink:title="Museo de Zoología of the Universidad Tecnológica Indoamérica" id="ABBRID0E4TBG" xlink:type="simple">MZUTI</abbrev> 5414 from Buenaventura, Province of El Oro, Ecuador <bold>d</bold> <italic><tp:taxon-name><tp:taxon-name-part taxon-name-part-type="genus" reg="Dipsas">D.</tp:taxon-name-part> <tp:taxon-name-part taxon-name-part-type="species" reg="catesbyi">catesbyi</tp:taxon-name-part></tp:taxon-name></italic> from Gareno, province of Napo, Ecuador <bold>e</bold> <italic><tp:taxon-name><tp:taxon-name-part taxon-name-part-type="genus" reg="Dipsas">D.</tp:taxon-name-part> <tp:taxon-name-part taxon-name-part-type="species" reg="catesbyi">catesbyi</tp:taxon-name-part></tp:taxon-name></italic> from Gareno, province of Napo, Ecuador <bold>f</bold> <italic><tp:taxon-name><tp:taxon-name-part taxon-name-part-type="genus" reg="Dipsas">D.</tp:taxon-name-part> <tp:taxon-name-part taxon-name-part-type="species" reg="elegans">elegans</tp:taxon-name-part></tp:taxon-name></italic> from Calacalí–Mindo, province of Pichincha, Ecuador <bold>g</bold> <italic><tp:taxon-name><tp:taxon-name-part taxon-name-part-type="genus" reg="Dipsas">D.</tp:taxon-name-part> <tp:taxon-name-part taxon-name-part-type="species" reg="ellipsifera">ellipsifera</tp:taxon-name-part></tp:taxon-name></italic> from Pimampiro, province of Imbabura, Ecuador <bold>h</bold> <italic><tp:taxon-name><tp:taxon-name-part taxon-name-part-type="genus" reg="Dipsas">D.</tp:taxon-name-part> <tp:taxon-name-part taxon-name-part-type="species" reg="gracilis">gracilis</tp:taxon-name-part></tp:taxon-name></italic> from Canandé, province of Esmeraldas, Ecuador <bold>i</bold> <italic><tp:taxon-name><tp:taxon-name-part taxon-name-part-type="genus" reg="Dipsas">D.</tp:taxon-name-part> <tp:taxon-name-part taxon-name-part-type="species" reg="gracilis">gracilis</tp:taxon-name-part></tp:taxon-name></italic> from Mashpi, province of Pichincha, Ecuador <bold>j</bold> <italic><tp:taxon-name><tp:taxon-name-part taxon-name-part-type="genus" reg="Dipsas">D.</tp:taxon-name-part> <tp:taxon-name-part taxon-name-part-type="species" reg="indica">indica</tp:taxon-name-part></tp:taxon-name></italic> from Gareno, province of Napo, Ecuador <bold>k</bold> <italic><tp:taxon-name><tp:taxon-name-part taxon-name-part-type="genus" reg="Dipsas">D.</tp:taxon-name-part> <tp:taxon-name-part taxon-name-part-type="species" reg="jamespetersi">jamespetersi</tp:taxon-name-part></tp:taxon-name></italic> <abbrev xmlns:xlink="http://www.w3.org/1999/xlink" content-type="institution" xlink:title="Bioparque Amaru Cuenca" id="ABBRID0EKXBG" xlink:type="simple">AMARU</abbrev> 1123 from province of Azuay, Ecuador <bold>l</bold> <italic><tp:taxon-name><tp:taxon-name-part taxon-name-part-type="genus" reg="Dipsas">D.</tp:taxon-name-part> <tp:taxon-name-part taxon-name-part-type="species" reg="klebbai">klebbai</tp:taxon-name-part></tp:taxon-name></italic> from El Chaco, province of Napo, Ecuador <bold>m</bold> <italic><tp:taxon-name><tp:taxon-name-part taxon-name-part-type="genus" reg="Dipsas">D.</tp:taxon-name-part> <tp:taxon-name-part taxon-name-part-type="species" reg="klebbai">klebbai</tp:taxon-name-part></tp:taxon-name></italic> from El Chaco, province of Napo, Ecuador <bold>n</bold> <italic><tp:taxon-name><tp:taxon-name-part taxon-name-part-type="genus" reg="Dipsas">D.</tp:taxon-name-part> <tp:taxon-name-part taxon-name-part-type="species" reg="latifrontalis">latifrontalis</tp:taxon-name-part></tp:taxon-name></italic> from San Isidro, state of Mérida, Venezuela <bold>o</bold> <italic><tp:taxon-name><tp:taxon-name-part taxon-name-part-type="genus" reg="Dipsas">D.</tp:taxon-name-part> <tp:taxon-name-part taxon-name-part-type="species" reg="oligozonata">oligozonata</tp:taxon-name-part></tp:taxon-name></italic> from Poetate, province of Azuay, Ecuador <bold>p</bold> <italic><tp:taxon-name><tp:taxon-name-part taxon-name-part-type="genus" reg="Dipsas">D.</tp:taxon-name-part> <tp:taxon-name-part taxon-name-part-type="species" reg="oreas">oreas</tp:taxon-name-part></tp:taxon-name></italic> <abbrev xmlns:xlink="http://www.w3.org/1999/xlink" content-type="institution" xlink:title="Museo de Zoología of the Universidad Tecnológica Indoamérica" id="ABBRID0EQZBG" xlink:type="simple">MZUTI</abbrev> 5414 from Buenaventura, province of El Oro, Ecuador <bold>q</bold> <italic><tp:taxon-name><tp:taxon-name-part taxon-name-part-type="genus" reg="Dipsas">D.</tp:taxon-name-part> <tp:taxon-name-part taxon-name-part-type="species" reg="oreas">oreas</tp:taxon-name-part></tp:taxon-name></italic> from Poetate–Corraleja, province of Azuay, Ecuador <bold>r</bold> <italic><tp:taxon-name><tp:taxon-name-part taxon-name-part-type="genus" reg="Dipsas">D.</tp:taxon-name-part> <tp:taxon-name-part taxon-name-part-type="species" reg="palmeri">palmeri</tp:taxon-name-part></tp:taxon-name></italic> from Agoyán, province of Tungurahua, Ecuador <bold>s</bold> <italic><tp:taxon-name><tp:taxon-name-part taxon-name-part-type="genus" reg="Dipsas">D.</tp:taxon-name-part> <tp:taxon-name-part taxon-name-part-type="species" reg="palmeri">palmeri</tp:taxon-name-part></tp:taxon-name></italic> <abbrev xmlns:xlink="http://www.w3.org/1999/xlink" content-type="institution" xlink:title="Museo de Zoología of the Universidad Tecnológica Indoamérica" id="ABBRID0E31BG" xlink:type="simple">MZUTI</abbrev> 4975 from Reserva San Francisco, province of Zamora, Ecuador <bold>t</bold> <italic><tp:taxon-name><tp:taxon-name-part taxon-name-part-type="genus" reg="Dipsas">D.</tp:taxon-name-part> <tp:taxon-name-part taxon-name-part-type="species" reg="pavonina">pavonina</tp:taxon-name-part></tp:taxon-name></italic> from Maycu, province of Zamora, Ecuador <bold>u</bold> <italic><tp:taxon-name><tp:taxon-name-part taxon-name-part-type="genus" reg="Dipsas">D.</tp:taxon-name-part> <tp:taxon-name-part taxon-name-part-type="species" reg="temporalis">temporalis</tp:taxon-name-part></tp:taxon-name></italic> from Colombia <bold>v</bold> <italic><tp:taxon-name><tp:taxon-name-part taxon-name-part-type="genus" reg="Dipsas">D.</tp:taxon-name-part> <tp:taxon-name-part taxon-name-part-type="species" reg="variegata">variegata</tp:taxon-name-part></tp:taxon-name></italic> from Gareno, province of Napo, Ecuador <bold>w</bold> <italic><tp:taxon-name><tp:taxon-name-part taxon-name-part-type="genus" reg="Dipsas">D.</tp:taxon-name-part> <tp:taxon-name-part taxon-name-part-type="species" reg="vermiculata">vermiculata</tp:taxon-name-part></tp:taxon-name></italic> from Miazi, province of Zamora, Ecuador, and <bold>x</bold> <italic><tp:taxon-name><tp:taxon-name-part taxon-name-part-type="genus" reg="Dipsas">D.</tp:taxon-name-part> <tp:taxon-name-part taxon-name-part-type="species" reg="vermiculata">vermiculata</tp:taxon-name-part></tp:taxon-name></italic> from Narupa, province of Napo, Ecuador.</p></caption><graphic xmlns:xlink="http://www.w3.org/1999/xlink" xlink:href="zookeys-766-079-g001.jpg" position="float" orientation="portrait" xlink:type="simple" id="oo_209459.jpg"/></fig></tp:treatment-sec></tp:taxon-treatment>
