# Supplementary material for: Systematics of South American snail-eating snakes (Serpentes, Dipsadini), with the description of five new species from Ecuador and Peru
Source: Zookeys. 2018 Jun 14;(766):79–147. doi: 10.3897/zookeys.766.24523 (PMC6013545; doi:10.3897/zookeys.766.24523)
Supplement: XML Treatment for Dipsas oswaldobaezi [file zookeys.766.24523-treatment4.xml]

<!DOCTYPE tp:taxon-treatment
  PUBLIC "-//TaxonX//DTD Taxonomic Treatment Publishing DTD v0 20100105//EN" "tax-treatment-NSO.dtd">
<tp:taxon-treatment xmlns:tp="http://www.plazi.org/taxpub"><tp:treatment-meta><kwd-group><label>Taxon classification</label><kwd><named-content xmlns:xlink="http://www.w3.org/1999/xlink" content-type="kingdom">Animalia</named-content></kwd><kwd><named-content xmlns:xlink="http://www.w3.org/1999/xlink" content-type="order">Squamata</named-content></kwd><kwd><named-content xmlns:xlink="http://www.w3.org/1999/xlink" content-type="family">Dipsadidae</named-content></kwd></kwd-group><mixed-citation publication-type="journal"><person-group><name><surname>Arteaga</surname><given-names>Alejandro</given-names></name><name><surname>Salazar-Valenzuela</surname><given-names>David</given-names></name><name><surname>Mebert</surname><given-names>Konrad</given-names></name><name><surname>Peñafiel</surname><given-names>Nicolás</given-names></name><name><surname>Aguiar</surname><given-names>Gabriela</given-names></name><name><surname>Sánchez-Nivicela</surname><given-names>Juan C.</given-names></name><name><surname>Pyron</surname><given-names>R. Alexander</given-names></name><name><surname>Colston</surname><given-names>Timothy J.</given-names></name><name><surname>Cisneros-Heredia</surname><given-names>Diego F.</given-names></name><name><surname>Yánez-Muñoz</surname><given-names>Mario H.</given-names></name><name><surname>Venegas</surname><given-names>Pablo J.</given-names></name><name><surname>Guayasamin</surname><given-names>Juan M.</given-names></name><name><surname>Torres-Carvajal</surname><given-names>Omar</given-names></name></person-group><article-title>Systematics of South American snail-eating snakes (<tp:taxon-name><tp:taxon-name-part taxon-name-part-type="suborder">Serpentes</tp:taxon-name-part></tp:taxon-name>, <tp:taxon-name><tp:taxon-name-part taxon-name-part-type="tribe">Dipsadini</tp:taxon-name-part></tp:taxon-name>), with the description of five new species from Ecuador and Peru</article-title><source>Zookeys</source><day>14</day><month>6</month><year>2018</year><volume>2018</volume><issue>766</issue><fpage>79</fpage><lpage>147</lpage><pub-id pub-id-type="doi">10.3897/zookeys.766.24523</pub-id></mixed-citation></tp:treatment-meta><tp:nomenclature><tp:taxon-name>
              <tp:taxon-name-part taxon-name-part-type="genus" reg="Dipsas">Dipsas</tp:taxon-name-part>
              <tp:taxon-name-part taxon-name-part-type="species" reg="oswaldobaezi">oswaldobaezi</tp:taxon-name-part>
              <object-id xmlns:xlink="http://www.w3.org/1999/xlink" content-type="zoobank" xlink:type="simple">http://zoobank.org/EA450E16-23F3-4A84-B067-00614621FFD1</object-id>
            </tp:taxon-name><tp:taxon-status xmlns:xlink="http://www.w3.org/1999/xlink" xlink:type="simple">sp. n.</tp:taxon-status><xref ref-type="fig" rid="F13">Figs 13</xref><xref ref-type="fig" rid="F14">, 14</xref><tp:nomenclature-citation-list><tp:nomenclature-citation><tp:taxon-name>
                  <tp:taxon-name-part taxon-name-part-type="genus" reg="Sibynomorphus">Sibynomorphus</tp:taxon-name-part> <tp:taxon-name-part taxon-name-part-type="species" reg="oligozonatus">oligozonatus</tp:taxon-name-part></tp:taxon-name><comment>Cadle, 2007: 195 (part).</comment></tp:nomenclature-citation></tp:nomenclature-citation-list></tp:nomenclature><tp:treatment-sec sec-type="Proposed standard English name" id="SECID0EARDI"><title>Proposed standard English name.</title><p>Oswaldo Báez’ Snail-Eater</p></tp:treatment-sec><tp:treatment-sec sec-type="Proposed standard Spanish name" id="SECID0EFRDI"><title>Proposed standard Spanish name.</title><p>Caracolera de Oswaldo Báez</p></tp:treatment-sec><tp:treatment-sec sec-type="Holotype" id="SECID0EKRDI"><title>Holotype.</title><p>
              <named-content xmlns:xlink="http://www.w3.org/1999/xlink" content-type="dwc:institutional_code" xlink:type="simple">QCAZ</named-content> 10369 (Fig. <xref ref-type="fig" rid="F13">13</xref>), adult female collected by Silvia Aldás and Gabriel Zapata on March 03, 2010 at Quebrada El Faique, province of Loja, Ecuador (<named-content xmlns:xlink="http://www.w3.org/1999/xlink" content-type="dwc:verbatimCoordinates" xlink:type="simple"><named-content content-type="geo-json" specific-use="{&#34;type&#34;:&#34;Point&#34;,&#34;coordinates&#34;:[-80.042260,-4.178890]}" id="NCID0E3RDI" xlink:type="simple">S4.17889, W80.04226</named-content></named-content>; 1004 m).</p></tp:treatment-sec><tp:treatment-sec sec-type="Paratypes" id="SECID0EBSDI"><title>Paratypes.</title><p>BMNH1935.11.3.108, adult female collected by Clodoveo Carrión in the valley of Catamayo, province of Loja, Ecuador (<named-content xmlns:xlink="http://www.w3.org/1999/xlink" content-type="dwc:verbatimCoordinates" xlink:type="simple"><named-content content-type="geo-json" specific-use="{&#34;type&#34;:&#34;Point&#34;,&#34;coordinates&#34;:[-79.359280,-3.980640]}" id="NCID0EKSDI" xlink:type="simple">S3.98064, W79.35928</named-content></named-content>; 1289 m). <abbrev xmlns:xlink="http://www.w3.org/1999/xlink" content-type="institution" xlink:title="Museo de la Universidad Nacional de San Marcos" id="ABBRID0EPSDI" xlink:type="simple">MUSM</abbrev> 2192, adult male collected by Otavio Ruíz in Piura (department or city not specified), Peru. <named-content xmlns:xlink="http://www.w3.org/1999/xlink" content-type="dwc:institutional_code" xlink:type="simple">MZUA</named-content>.RE.0286, adult of undetermined sex collected by Valentina Posse on December 2015 at Huaquillas, province of El Oro, Ecuador (<named-content xmlns:xlink="http://www.w3.org/1999/xlink" content-type="dwc:verbatimCoordinates" xlink:type="simple"><named-content content-type="geo-json" specific-use="{&#34;type&#34;:&#34;Point&#34;,&#34;coordinates&#34;:[-80.086460,-3.541150]}" id="NCID0E3SDI" xlink:type="simple">S3.54115, W80.08646</named-content></named-content>; 39 m). <named-content xmlns:xlink="http://www.w3.org/1999/xlink" content-type="dwc:institutional_code" xlink:type="simple">QCAZ</named-content> 14051, adult of undetermined sex collected by Paul Székely and Diana Székely on March 18, 2015 at Reserva Ecológica Arenillas, province of El Oro, Ecuador (<named-content xmlns:xlink="http://www.w3.org/1999/xlink" content-type="dwc:verbatimCoordinates" xlink:type="simple"><named-content content-type="geo-json" specific-use="{&#34;type&#34;:&#34;Point&#34;,&#34;coordinates&#34;:[-80.175130,-3.621100]}" id="NCID0EJTDI" xlink:type="simple">S3.62110, W80.17513</named-content></named-content>; 41 m). <named-content xmlns:xlink="http://www.w3.org/1999/xlink" content-type="dwc:institutional_code" xlink:type="simple">QCAZ</named-content> 14060, adult of undetermined sex collected by Paul Székely and Diana Székely on June 16, 2015 at Guabillo, province of El Oro, Ecuador (<named-content xmlns:xlink="http://www.w3.org/1999/xlink" content-type="dwc:verbatimCoordinates" xlink:type="simple"><named-content content-type="geo-json" specific-use="{&#34;type&#34;:&#34;Point&#34;,&#34;coordinates&#34;:[-80.181390,-3.603460]}" id="NCID0EWTDI" xlink:type="simple">S3.60346, W80.18139</named-content></named-content>; 44 m). <named-content xmlns:xlink="http://www.w3.org/1999/xlink" content-type="dwc:institutional_code" xlink:type="simple">QCAZ</named-content> 15108, adult female collected by Diego Almeida, Darwin Núñez, Eloy Nusirquia, Santiago Guamán and Guadalupe Calle on November 12, 2016 at Reserva La Ceiba-Pilares, province of Loja, Ecuador (<named-content xmlns:xlink="http://www.w3.org/1999/xlink" content-type="dwc:verbatimCoordinates" xlink:type="simple"><named-content content-type="geo-json" specific-use="{&#34;type&#34;:&#34;Point&#34;,&#34;coordinates&#34;:[-80.328050,-4.275020]}" id="NCID0EDUDI" xlink:type="simple">S4.27502, W80.32805</named-content></named-content>; 534 m) (Fig. <xref ref-type="fig" rid="F14">14</xref>).</p></tp:treatment-sec><tp:treatment-sec sec-type="diagnosis" id="SECID0EMUDI"><title>Diagnosis.</title><p>
              <italic><tp:taxon-name><tp:taxon-name-part taxon-name-part-type="genus" reg="Dipsas">Dipsas</tp:taxon-name-part> <tp:taxon-name-part taxon-name-part-type="species" reg="oswaldobaezi">oswaldobaezi</tp:taxon-name-part></tp:taxon-name></italic> is placed in the genus <italic><tp:taxon-name><tp:taxon-name-part taxon-name-part-type="genus" reg="Dipsas">Dipsas</tp:taxon-name-part></tp:taxon-name></italic> based on phylogenetic evidence (Fig. <xref ref-type="fig" rid="F3">3</xref>) and the absence of a labial that is noticeably higher than other labials and in contact with the postocular, primary and secondary temporals. The species differs from all described species of <italic><tp:taxon-name><tp:taxon-name-part taxon-name-part-type="genus" reg="Dipsas">Dipsas</tp:taxon-name-part></tp:taxon-name></italic> based on the following combination of characters: (1) 15/15/15 smooth dorsals with a slightly enlarged vertebral row (1–1.2 times as wide as adjacent rows); (2) loreal and prefrontal in contact with orbit; (3) six supralabials with 3<sup>rd</sup> and 4<sup>th</sup> contacting orbit; (4) no infralabials in contact behind symphysial; (5) 163–179 ventrals in males, 177–179 in females; (6) 68–70 divided subcaudals in males, 65–66 in females; (7) dorsal ground color light sandy brown with a pattern of 55–63 drab to brown black-edged middorsal blotches that are wider (7–9 vertebral scale rows) and solid down to the edges of the ventrals on the first one third of the body, but becoming narrower (1–3 vertebral scales long) and broken up laterally towards the tail; interspaces finely speckled with brown pigment; ground color of the head light sandy brown with a thin light cream nuchal collar and bold dark brown to black irregular blotches scattered on head plates and edging supralabials; ventral surfaces sandy brown with fine black speckling (Fig. <xref ref-type="fig" rid="F13">13b</xref>); iris sandy brown with dense dark brown speckling; (8) 277–348 mm <abbrev xmlns:xlink="http://www.w3.org/1999/xlink" xlink:title="snout-vent length" id="ABBRID0EXVDI" xlink:type="simple">SVL</abbrev> in males, 407–428 mm in females; (9) 85–114 mm <abbrev xmlns:xlink="http://www.w3.org/1999/xlink" xlink:title="tail length" id="ABBRID0E2VDI" xlink:type="simple">TL</abbrev> in males, 110–122 mm in females.</p></tp:treatment-sec><tp:treatment-sec sec-type="comparisons" id="SECID0E6VDI"><title>Comparisons.</title><p>
              <italic><tp:taxon-name><tp:taxon-name-part taxon-name-part-type="genus" reg="Dipsas">Dipsas</tp:taxon-name-part> <tp:taxon-name-part taxon-name-part-type="species" reg="oswaldobaezi">oswaldobaezi</tp:taxon-name-part></tp:taxon-name></italic> is most similar to <italic><tp:taxon-name><tp:taxon-name-part taxon-name-part-type="genus" reg="Dipsas">D.</tp:taxon-name-part> <tp:taxon-name-part taxon-name-part-type="species" reg="williamsi">williamsi</tp:taxon-name-part></tp:taxon-name></italic>, <italic><tp:taxon-name><tp:taxon-name-part taxon-name-part-type="genus" reg="Dipsas">D.</tp:taxon-name-part> <tp:taxon-name-part taxon-name-part-type="species" reg="georgejetti">georgejetti</tp:taxon-name-part></tp:taxon-name></italic>, <italic><tp:taxon-name><tp:taxon-name-part taxon-name-part-type="genus" reg="Dipsas">D.</tp:taxon-name-part> <tp:taxon-name-part taxon-name-part-type="species" reg="oligozonata">oligozonata</tp:taxon-name-part></tp:taxon-name></italic>, and <italic><tp:taxon-name><tp:taxon-name-part taxon-name-part-type="genus" reg="Dipsas">D.</tp:taxon-name-part> <tp:taxon-name-part taxon-name-part-type="species" reg="vagrans">vagrans</tp:taxon-name-part></tp:taxon-name></italic>, in that order, all of which were previously included in <!--PageBreak-->the genus <italic><tp:taxon-name><tp:taxon-name-part taxon-name-part-type="genus" reg="Sibynomorphus">Sibynomorphus</tp:taxon-name-part></tp:taxon-name></italic>. From <italic><tp:taxon-name><tp:taxon-name-part taxon-name-part-type="genus" reg="Dipsas">D.</tp:taxon-name-part> <tp:taxon-name-part taxon-name-part-type="species" reg="williamsi">williamsi</tp:taxon-name-part></tp:taxon-name></italic>, it differs in having 7–9 infralabials (vs. 10 in <italic><tp:taxon-name><tp:taxon-name-part taxon-name-part-type="genus" reg="Dipsas">D.</tp:taxon-name-part> <tp:taxon-name-part taxon-name-part-type="species" reg="williamsi">williamsi</tp:taxon-name-part></tp:taxon-name></italic>), first supralabial not in contact with prefrontal (vs. in broad contact in <italic><tp:taxon-name><tp:taxon-name-part taxon-name-part-type="genus" reg="Dipsas">D.</tp:taxon-name-part> <tp:taxon-name-part taxon-name-part-type="species" reg="williamsi">williamsi</tp:taxon-name-part></tp:taxon-name></italic>), and dorsal blotches that are lighter in the middle (vs. dark solid blotches). From <italic><tp:taxon-name><tp:taxon-name-part taxon-name-part-type="genus" reg="Dipsas">D.</tp:taxon-name-part> <tp:taxon-name-part taxon-name-part-type="species" reg="georgejetti">georgejetti</tp:taxon-name-part></tp:taxon-name></italic> (Figs <xref ref-type="fig" rid="F11">11</xref>, <xref ref-type="fig" rid="F12">12</xref>), it differs in having 6 supralabials with 3<sup>rd</sup> and 4<sup>th</sup> bordering the eye (vs. 7 supralabials with 4<sup>th</sup> and 5<sup>th</sup> bordering the eye in <italic><tp:taxon-name><tp:taxon-name-part taxon-name-part-type="genus" reg="Dipsas">D.</tp:taxon-name-part> <tp:taxon-name-part taxon-name-part-type="species" reg="georgejetti">georgejetti</tp:taxon-name-part></tp:taxon-name></italic>). From <italic><tp:taxon-name><tp:taxon-name-part taxon-name-part-type="genus" reg="Dipsas">D.</tp:taxon-name-part> <tp:taxon-name-part taxon-name-part-type="species" reg="oligozonata">oligozonata</tp:taxon-name-part></tp:taxon-name></italic> (Fig. <xref ref-type="fig" rid="F1">1o</xref>) and <italic><tp:taxon-name><tp:taxon-name-part taxon-name-part-type="genus" reg="Dipsas">D.</tp:taxon-name-part> <tp:taxon-name-part taxon-name-part-type="species" reg="vagrans">vagrans</tp:taxon-name-part></tp:taxon-name></italic>, it differs in having more than 160 ventrals. <italic><tp:taxon-name><tp:taxon-name-part taxon-name-part-type="genus" reg="Dipsas">Dipsas</tp:taxon-name-part> <tp:taxon-name-part taxon-name-part-type="species" reg="oswaldobaezi">oswaldobaezi</tp:taxon-name-part></tp:taxon-name></italic> further differs from <italic><tp:taxon-name><tp:taxon-name-part taxon-name-part-type="genus" reg="Dipsas">D.</tp:taxon-name-part> <tp:taxon-name-part taxon-name-part-type="species" reg="oligozonata">oligozonata</tp:taxon-name-part></tp:taxon-name></italic> in having distinct bold crossbands at least middorsally along the whole length of the body, instead of being present only on the anterior half of the body. Genetic divergence in a 529 bp long fragment of the mitochondrial Cytb gene between <italic><tp:taxon-name><tp:taxon-name-part taxon-name-part-type="genus" reg="Dipsas">D.</tp:taxon-name-part> <tp:taxon-name-part taxon-name-part-type="species" reg="oswaldobaezi">oswaldobaezi</tp:taxon-name-part></tp:taxon-name></italic> and <italic><tp:taxon-name><tp:taxon-name-part taxon-name-part-type="genus" reg="Dipsas">D.</tp:taxon-name-part> <tp:taxon-name-part taxon-name-part-type="species" reg="williamsi">williamsi</tp:taxon-name-part></tp:taxon-name></italic> is 4.0–4.2%, whereas intraspecific distances are less than 0.2% in <italic><tp:taxon-name><tp:taxon-name-part taxon-name-part-type="genus" reg="Dipsas">D.</tp:taxon-name-part> <tp:taxon-name-part taxon-name-part-type="species" reg="williamsi">williamsi</tp:taxon-name-part></tp:taxon-name></italic>. For the same fragment, the distance between <italic><tp:taxon-name><tp:taxon-name-part taxon-name-part-type="genus" reg="Dipsas">D.</tp:taxon-name-part> <tp:taxon-name-part taxon-name-part-type="species" reg="oswaldobaezi">oswaldobaezi</tp:taxon-name-part></tp:taxon-name></italic> and <italic><tp:taxon-name><tp:taxon-name-part taxon-name-part-type="genus" reg="Dipsas">D.</tp:taxon-name-part> <tp:taxon-name-part taxon-name-part-type="species" reg="georgejetti">georgejetti</tp:taxon-name-part></tp:taxon-name></italic> is 8.3%.</p></tp:treatment-sec><tp:treatment-sec sec-type="description" id="SECID0ET4DI"><title>Description of holotype.</title><p>Adult female, <abbrev xmlns:xlink="http://www.w3.org/1999/xlink" xlink:title="snout-vent length" id="ABBRID0EZ4DI" xlink:type="simple">SVL</abbrev> 277 mm, tail length 85 mm (31% <abbrev xmlns:xlink="http://www.w3.org/1999/xlink" xlink:title="snout-vent length" id="ABBRID0E44DI" xlink:type="simple">SVL</abbrev>); head length 9.5 mm (3.4% <abbrev xmlns:xlink="http://www.w3.org/1999/xlink" xlink:title="snout-vent length" id="ABBRID0EB5DI" xlink:type="simple">SVL</abbrev>) from tip of snout to commissure of mouth; head width 7.3 mm (76% head length) taken at broadest point; snout-orbit distance 3.3 mm; head distinct from neck; snout short, blunt in dorsal and lateral outline; rostral 2.1 mm wide, broader than high; internasals 1.2 mm wide, broader than long; prefrontals 2.2 mm wide, slightly broader than long and contacting orbit; supraocular 2.6 mm long, longer than broad; frontal 2.9 mm long, pentagonal, in contact with <!--PageBreak-->prefrontals, supraoculars, and parietals; parietals 4.2 mm long, longer than broad; nasal not divided, in contact with first supralabial, loreal, prefrontal, internasal, and rostral; loreal 1.3 mm long, longer than high, entering orbit; eye diameter 2.2 mm; pupil semi-elliptical; no preocular; two postoculars; temporals 2+2; 6 supralabials, 3<sup>rd</sup> and 4<sup>th</sup> contacting orbit; symphysial separated from chinshields by the first pair of infralabials; 9/8 (right/left) infralabials, 1–6/1–5 contacting chinshields; both pairs of chinshields longer than broad; dorsal scales in 15/15/15 rows, smooth, without apical pits; 179 ventrals; 70 divided subcaudals; cloacal plate single.</p></tp:treatment-sec><tp:treatment-sec sec-type="natural history" id="SECID0EL5DI"><title>Natural history.</title><p>Individuals of <italic><tp:taxon-name><tp:taxon-name-part taxon-name-part-type="genus" reg="Dipsas">Dipsas</tp:taxon-name-part> <tp:taxon-name-part taxon-name-part-type="species" reg="oswaldobaezi">oswaldobaezi</tp:taxon-name-part></tp:taxon-name></italic> have been found active by night on vegetation or at ground level in forested environments, pastures, or rural gardens. One individual (<named-content xmlns:xlink="http://www.w3.org/1999/xlink" content-type="dwc:institutional_code" xlink:type="simple">QCAZ</named-content> 15108) was found hidden under leaf litter during daytime. Two individuals (<named-content xmlns:xlink="http://www.w3.org/1999/xlink" content-type="dwc:institutional_code" xlink:type="simple">MZUA</named-content>.RE.0286 and <named-content xmlns:xlink="http://www.w3.org/1999/xlink" content-type="dwc:institutional_code" xlink:type="simple">QCAZ</named-content> 14060) were found dead on roads.</p></tp:treatment-sec><tp:treatment-sec sec-type="distribution" id="SECID0EL6DI"><title>Distribution.</title><p>Deciduous and semideciduous lowland to lower montane forests and dry lowland shrublands in southwestern Ecuador (provinces of Loja and El Oro) and northwestern Peru (department of Tumbes), at elevation between 39 and 1289 m (Fig. <xref ref-type="fig" rid="F5">5</xref>).</p></tp:treatment-sec><tp:treatment-sec sec-type="etymology" id="SECID0EV6DI"><title>Etymology.</title><p>The specific name <italic><tp:taxon-name><tp:taxon-name-part taxon-name-part-type="genus" reg="Dipsas"/><tp:taxon-name-part taxon-name-part-type="species" reg="oswaldobaezi">oswaldobaezi</tp:taxon-name-part></tp:taxon-name></italic> honors Dr. Oswaldo Báez, a renowned Ecuadorian biologist and researcher who has dedicated his life to the teaching of science, scientific thinking, and the conservation of nature. Oswaldo Báez has played a major role in science education in Ecuador through many popular science articles and books.</p></tp:treatment-sec><tp:treatment-sec sec-type="conservation status" id="SECID0EGAAK"><title>Conservation status.</title><p>We consider <italic><tp:taxon-name><tp:taxon-name-part taxon-name-part-type="genus" reg="Dipsas">Dipsas</tp:taxon-name-part> <tp:taxon-name-part taxon-name-part-type="species" reg="oswaldobaezi">oswaldobaezi</tp:taxon-name-part></tp:taxon-name></italic> to be Vulnerable following the IUCN criteria B1a,b(iii, iv) (IUCN 2001) because its extent of occurrence is estimated to be 8,605 km<sup>2</sup>; it is known only from eight localities effectively corresponding to four patches of forest lacking connectivity between them, and its habitat is severely fragmented and declining in extent and quality due to deforestation.</p></tp:treatment-sec><tp:treatment-sec sec-type="remarks" id="SECID0EZAAK"><title>Remarks.</title><p>In his revision of <italic><tp:taxon-name><tp:taxon-name-part taxon-name-part-type="genus" reg="Dipsas">Dipsas</tp:taxon-name-part> <tp:taxon-name-part taxon-name-part-type="species" reg="oligozonata">oligozonata</tp:taxon-name-part></tp:taxon-name></italic>, <xref ref-type="bibr" rid="B21">Cadle (2007)</xref> allocated three additional specimens (<abbrev xmlns:xlink="http://www.w3.org/1999/xlink" content-type="institution" xlink:title="American Museum of Natural History" id="ABBRID0EOBAK" xlink:type="simple">AMNH</abbrev> 110587, <named-content xmlns:xlink="http://www.w3.org/1999/xlink" content-type="dwc:institutional_code" xlink:type="simple">BMNH</named-content> 1935.11.3.108 and <abbrev xmlns:xlink="http://www.w3.org/1999/xlink" content-type="institution" xlink:title="Museo de la Universidad Nacional de San Marcos" id="ABBRID0EYBAK" xlink:type="simple">MUSM</abbrev> 2192) to a species known only from the holotype (<named-content xmlns:xlink="http://www.w3.org/1999/xlink" content-type="dwc:institutional_code" xlink:type="simple">EPN</named-content> 3612), collected at Zhila, province of Azuay (<named-content xmlns:xlink="http://www.w3.org/1999/xlink" content-type="dwc:verbatimCoordinates" xlink:type="simple"><named-content content-type="geo-json" specific-use="{&#34;type&#34;:&#34;Point&#34;,&#34;coordinates&#34;:[-79.188080,-3.502800]}" id="NCID0EFCAK" xlink:type="simple">S3.50280, W79.18808</named-content></named-content>; 2795 m) (Fig. <xref ref-type="fig" rid="F5">5</xref>). <abbrev xmlns:xlink="http://www.w3.org/1999/xlink" content-type="institution" xlink:title="American Museum of Natural History" id="ABBRID0EOCAK" xlink:type="simple">AMNH</abbrev> 110587 was collected ca. 34 km airline distance from the type locality at an elevation of 2204 m, and it resembles the holotype in both color and lepidosis. However, <named-content xmlns:xlink="http://www.w3.org/1999/xlink" content-type="dwc:institutional_code" xlink:type="simple">BMNH</named-content> 1935.11.3.108 and <abbrev xmlns:xlink="http://www.w3.org/1999/xlink" content-type="institution" xlink:title="Museo de la Universidad Nacional de San Marcos" id="ABBRID0EYCAK" xlink:type="simple">MUSM</abbrev> 2192 have more than 160 ventral scales and have broad dark brown crossbars that are at least twice as long as those present in both the holotype, <abbrev xmlns:xlink="http://www.w3.org/1999/xlink" content-type="institution" xlink:title="American Museum of Natural History" id="ABBRID0E4CAK" xlink:type="simple">AMNH</abbrev> 110587 and in the other four specimens of <italic><tp:taxon-name><tp:taxon-name-part taxon-name-part-type="genus" reg="Dipsas">D.</tp:taxon-name-part> <tp:taxon-name-part taxon-name-part-type="species" reg="oligozonata">oligozonata</tp:taxon-name-part></tp:taxon-name></italic> examined by us (Table <xref ref-type="table" rid="T2">2</xref>; Fig. <xref ref-type="fig" rid="F1">1o</xref>), all of which have fewer than 160 ventral scales and come from elevations between 2102 and 2891 m in the watershed of the Río Jubones (Fig. <xref ref-type="fig" rid="F5">5</xref>). The coloration and ventral scale counts in <named-content xmlns:xlink="http://www.w3.org/1999/xlink" content-type="dwc:institutional_code" xlink:type="simple">BMNH</named-content> 1935.11.3.108 and <abbrev xmlns:xlink="http://www.w3.org/1999/xlink" content-type="institution" xlink:title="Museo de la Universidad Nacional de San Marcos" id="ABBRID0E5DAK" xlink:type="simple">MUSM</abbrev> 2192 are more similar to <italic><tp:taxon-name><tp:taxon-name-part taxon-name-part-type="genus" reg="Dipsas">D.</tp:taxon-name-part> <tp:taxon-name-part taxon-name-part-type="species" reg="oswaldobaezi">oswaldobaezi</tp:taxon-name-part></tp:taxon-name></italic>, and we designated them as paratypes of this species.</p><fig id="F7" position="float" orientation="portrait"><label>Figure 7.</label><caption><p>Adult male holotype of <italic><tp:taxon-name><tp:taxon-name-part taxon-name-part-type="genus" reg="Sibon">Sibon</tp:taxon-name-part> <tp:taxon-name-part taxon-name-part-type="species" reg="bevridgelyi">bevridgelyi</tp:taxon-name-part></tp:taxon-name></italic> <abbrev xmlns:xlink="http://www.w3.org/1999/xlink" content-type="institution" xlink:title="Museo de Zoología of the Universidad Tecnológica Indoamérica" id="ABBRID0EBFAK" xlink:type="simple">MZUTI</abbrev> 5416 in (a) dorsal and (b) ventral view. Scale bar: 1 cm.</p></caption><graphic xmlns:xlink="http://www.w3.org/1999/xlink" xlink:href="zookeys-766-079-g007.jpg" position="float" orientation="portrait" xlink:type="simple" id="oo_209465.jpg"/></fig><fig id="F8" position="float" orientation="portrait"><label>Figure 8.</label><caption><p>Distribution of <italic><tp:taxon-name><tp:taxon-name-part taxon-name-part-type="genus" reg="Sibon">Sibon</tp:taxon-name-part> <tp:taxon-name-part taxon-name-part-type="species" reg="nebulatus">nebulatus</tp:taxon-name-part></tp:taxon-name></italic> and <italic><tp:taxon-name><tp:taxon-name-part taxon-name-part-type="genus" reg="Sibon">S.</tp:taxon-name-part> <tp:taxon-name-part taxon-name-part-type="species" reg="bevridgelyi">bevridgelyi</tp:taxon-name-part></tp:taxon-name></italic> in Ecuador. Figures represent known localities.</p></caption><graphic xmlns:xlink="http://www.w3.org/1999/xlink" xlink:href="zookeys-766-079-g008.jpg" position="float" orientation="portrait" xlink:type="simple" id="oo_209466.jpg"/></fig><table-wrap id="T2" position="float" orientation="portrait"><label>Table 2.</label><caption><p>Locality data for specimens examined in this study. Coordinates represent actual GPS readings taken at the locality of collection or georeferencing attempts from gazetteers under standard guidelines, though some variation from the exact collecting locality will be present. Similarly, elevations are taken from Google Earth, and may not exactly match the elevations as originally reported. Specimens listed here but not under Appendix <xref ref-type="app" rid="app3">3</xref> were examined indirectly (e.g., through photographs).</p></caption><table id="TID0EH5BG" rules="all"><tbody><tr><th rowspan="1" colspan="1">Species</th><th rowspan="1" colspan="1">Voucher</th><th rowspan="1" colspan="1">Country</th><th rowspan="1" colspan="1">Province</th><th rowspan="1" colspan="1">Locality</th><th rowspan="1" colspan="1">Latitude</th><th rowspan="1" colspan="1">Longitude</th><th rowspan="1" colspan="1">Elev. (m)</th></tr><tr><td rowspan="1" colspan="1">
                      <italic><tp:taxon-name><tp:taxon-name-part taxon-name-part-type="genus" reg="Dipsas">D.</tp:taxon-name-part> <tp:taxon-name-part taxon-name-part-type="species" reg="andiana">andiana</tp:taxon-name-part></tp:taxon-name></italic>
                    </td><td rowspan="1" colspan="1">
                      <named-content xmlns:xlink="http://www.w3.org/1999/xlink" content-type="dwc:institutional_code" xlink:type="simple">MZUA</named-content>.RE.0230</td><td rowspan="1" colspan="1">Ecuador</td><td rowspan="1" colspan="1">Cañar</td><td rowspan="1" colspan="1">Ocaña</td><td rowspan="1" colspan="2">
                      <named-content xmlns:xlink="http://www.w3.org/1999/xlink" content-type="dwc:verbatimCoordinates" xlink:type="simple"><named-content content-type="geo-json" specific-use="{&#34;type&#34;:&#34;Point&#34;,&#34;coordinates&#34;:[-79.187580,-2.488070]}" id="NCID0EBJAK" xlink:type="simple">-2.48807, -79.18758</named-content></named-content>
                    </td><td rowspan="1" colspan="1">923</td></tr><tr><td rowspan="1" colspan="1">
                      <italic><tp:taxon-name><tp:taxon-name-part taxon-name-part-type="genus" reg="Dipsas">D.</tp:taxon-name-part> <tp:taxon-name-part taxon-name-part-type="species" reg="andiana">andiana</tp:taxon-name-part></tp:taxon-name></italic>
                    </td><td rowspan="1" colspan="1">
                      <named-content xmlns:xlink="http://www.w3.org/1999/xlink" content-type="dwc:institutional_code" xlink:type="simple">MHNG</named-content> 2250.053</td><td rowspan="1" colspan="1">Ecuador</td><td rowspan="1" colspan="1">Cotopaxi</td><td rowspan="1" colspan="1">Las Pampas</td><td rowspan="1" colspan="2">
                      <named-content xmlns:xlink="http://www.w3.org/1999/xlink" content-type="dwc:verbatimCoordinates" xlink:type="simple"><named-content content-type="geo-json" specific-use="{&#34;type&#34;:&#34;Point&#34;,&#34;coordinates&#34;:[-78.966630,-0.430210]}" id="NCID0ESKAK" xlink:type="simple">-0.43021, -78.96663</named-content></named-content>
                    </td><td rowspan="1" colspan="1">1590</td></tr><tr><td rowspan="1" colspan="1">
                      <italic><tp:taxon-name><tp:taxon-name-part taxon-name-part-type="genus" reg="Dipsas">D.</tp:taxon-name-part> <tp:taxon-name-part taxon-name-part-type="species" reg="andiana">andiana</tp:taxon-name-part></tp:taxon-name></italic>
                    </td><td rowspan="1" colspan="1">
                      <abbrev xmlns:xlink="http://www.w3.org/1999/xlink" content-type="institution" xlink:title="Museo de Zoología of the Universidad Tecnológica Indoamérica" id="ABBRID0EOLAK" xlink:type="simple">MZUTI</abbrev> 5413</td><td rowspan="1" colspan="1">Ecuador</td><td rowspan="1" colspan="1">El Oro</td><td rowspan="1" colspan="1">Reserva Buenaventura</td><td rowspan="1" colspan="2">
                      <named-content xmlns:xlink="http://www.w3.org/1999/xlink" content-type="dwc:verbatimCoordinates" xlink:type="simple"><named-content content-type="geo-json" specific-use="{&#34;type&#34;:&#34;Point&#34;,&#34;coordinates&#34;:[-79.768300,-3.654770]}" id="NCID0EDMAK" xlink:type="simple">-3.65477, -79.76830</named-content></named-content>
                    </td><td rowspan="1" colspan="1">497</td></tr><tr><td rowspan="1" colspan="1">
                      <italic><tp:taxon-name><tp:taxon-name-part taxon-name-part-type="genus" reg="Dipsas">D.</tp:taxon-name-part> <tp:taxon-name-part taxon-name-part-type="species" reg="andiana">andiana</tp:taxon-name-part></tp:taxon-name></italic>
                    </td><td rowspan="1" colspan="1">
                      <abbrev xmlns:xlink="http://www.w3.org/1999/xlink" content-type="institution" xlink:title="Museo de Zoología of the Universidad Tecnológica Indoamérica" id="ABBRID0E6MAK" xlink:type="simple">MZUTI</abbrev> 3501</td><td rowspan="1" colspan="1">Ecuador</td><td rowspan="1" colspan="1">Pichincha</td><td rowspan="1" colspan="1">Mashpi lodge</td><td rowspan="1" colspan="2">
                      <named-content xmlns:xlink="http://www.w3.org/1999/xlink" content-type="dwc:verbatimCoordinates" xlink:type="simple"><named-content content-type="geo-json" specific-use="{&#34;type&#34;:&#34;Point&#34;,&#34;coordinates&#34;:[-78.886560,0.165670]}" id="NCID0EUNAK" xlink:type="simple">0.16567, -78.88656</named-content></named-content>
                    </td><td rowspan="1" colspan="1">860</td></tr><tr><td rowspan="1" colspan="1">
                      <italic><tp:taxon-name><tp:taxon-name-part taxon-name-part-type="genus" reg="Dipsas">D.</tp:taxon-name-part> <tp:taxon-name-part taxon-name-part-type="species" reg="andiana">andiana</tp:taxon-name-part></tp:taxon-name></italic>
                    </td><td rowspan="1" colspan="1">
                      <abbrev xmlns:xlink="http://www.w3.org/1999/xlink" content-type="institution" xlink:title="Museo de Zoología of the Universidad Tecnológica Indoamérica" id="ABBRID0EQOAK" xlink:type="simple">MZUTI</abbrev> 3505</td><td rowspan="1" colspan="1">Ecuador</td><td rowspan="1" colspan="1">Pichincha</td><td rowspan="1" colspan="1">Valle Hermoso–Los Bancos</td><td rowspan="1" colspan="2">
                      <named-content xmlns:xlink="http://www.w3.org/1999/xlink" content-type="dwc:verbatimCoordinates" xlink:type="simple"><named-content content-type="geo-json" specific-use="{&#34;type&#34;:&#34;Point&#34;,&#34;coordinates&#34;:[-79.094620,-0.013710]}" id="NCID0EFPAK" xlink:type="simple">-0.01371, -79.09462</named-content></named-content>
                    </td><td rowspan="1" colspan="1">571</td></tr><tr><td rowspan="1" colspan="1">
                      <italic><tp:taxon-name><tp:taxon-name-part taxon-name-part-type="genus" reg="Dipsas">D.</tp:taxon-name-part> <tp:taxon-name-part taxon-name-part-type="species" reg="andiana">andiana</tp:taxon-name-part></tp:taxon-name></italic>
                    </td><td rowspan="1" colspan="1">
                      <named-content xmlns:xlink="http://www.w3.org/1999/xlink" content-type="dwc:institutional_code" xlink:type="simple">ZSFQ</named-content> D116</td><td rowspan="1" colspan="1">Ecuador</td><td rowspan="1" colspan="1">Pichincha</td><td rowspan="1" colspan="1">Tandayapa</td><td rowspan="1" colspan="2">
                      <named-content xmlns:xlink="http://www.w3.org/1999/xlink" content-type="dwc:verbatimCoordinates" xlink:type="simple"><named-content content-type="geo-json" specific-use="{&#34;type&#34;:&#34;Point&#34;,&#34;coordinates&#34;:[-78.678800,0.002050]}" id="NCID0EWQAK" xlink:type="simple">0.00205, -78.67880</named-content></named-content>
                    </td><td rowspan="1" colspan="1">1734</td></tr><tr><td rowspan="1" colspan="1">
                      <italic><tp:taxon-name><tp:taxon-name-part taxon-name-part-type="genus" reg="Dipsas">D.</tp:taxon-name-part> <tp:taxon-name-part taxon-name-part-type="species" reg="andiana">andiana</tp:taxon-name-part></tp:taxon-name></italic>
                    </td><td rowspan="1" colspan="1">
                      <named-content xmlns:xlink="http://www.w3.org/1999/xlink" content-type="dwc:institutional_code" xlink:type="simple">ZSFQ</named-content> D117</td><td rowspan="1" colspan="1">Ecuador</td><td rowspan="1" colspan="1">Pichincha</td><td rowspan="1" colspan="1">Hacienda La Joya</td><td rowspan="1" colspan="2">
                      <named-content xmlns:xlink="http://www.w3.org/1999/xlink" content-type="dwc:verbatimCoordinates" xlink:type="simple"><named-content content-type="geo-json" specific-use="{&#34;type&#34;:&#34;Point&#34;,&#34;coordinates&#34;:[-78.983110,0.082910]}" id="NCID0EHSAK" xlink:type="simple">0.08291, -78.98311</named-content></named-content>
                    </td><td rowspan="1" colspan="1">763</td></tr><tr><td rowspan="1" colspan="1">
                      <italic><tp:taxon-name><tp:taxon-name-part taxon-name-part-type="genus" reg="Dipsas">D.</tp:taxon-name-part> <tp:taxon-name-part taxon-name-part-type="species" reg="andiana">andiana</tp:taxon-name-part></tp:taxon-name></italic>
                    </td><td rowspan="1" colspan="1">
                      <named-content xmlns:xlink="http://www.w3.org/1999/xlink" content-type="dwc:institutional_code" xlink:type="simple">ZSFQ</named-content> D115</td><td rowspan="1" colspan="1">Ecuador</td><td rowspan="1" colspan="1">Manabí</td><td rowspan="1" colspan="1">5km W Puerto López</td><td rowspan="1" colspan="2">
                      <named-content xmlns:xlink="http://www.w3.org/1999/xlink" content-type="dwc:verbatimCoordinates" xlink:type="simple"><named-content content-type="geo-json" specific-use="{&#34;type&#34;:&#34;Point&#34;,&#34;coordinates&#34;:[-80.840870,-1.590450]}" id="NCID0EYTAK" xlink:type="simple">-1.59045, -80.84087</named-content></named-content>
                    </td><td rowspan="1" colspan="1">7</td></tr><tr><td rowspan="1" colspan="1">
                      <italic><tp:taxon-name><tp:taxon-name-part taxon-name-part-type="genus" reg="Dipsas">D.</tp:taxon-name-part> <tp:taxon-name-part taxon-name-part-type="species" reg="bobridgelyi">bobridgelyi</tp:taxon-name-part></tp:taxon-name></italic>
                    </td><td rowspan="1" colspan="1">
                      <named-content xmlns:xlink="http://www.w3.org/1999/xlink" content-type="dwc:institutional_code" xlink:type="simple">QCAZ</named-content> 1706</td><td rowspan="1" colspan="1">Ecuador</td><td rowspan="1" colspan="1">Azuay</td><td rowspan="1" colspan="1">Ponce Enríquez</td><td rowspan="1" colspan="2">
                      <named-content xmlns:xlink="http://www.w3.org/1999/xlink" content-type="dwc:verbatimCoordinates" xlink:type="simple"><named-content content-type="geo-json" specific-use="{&#34;type&#34;:&#34;Point&#34;,&#34;coordinates&#34;:[-79.743580,-3.065470]}" id="NCID0EJVAK" xlink:type="simple">-3.06547, -79.74358</named-content></named-content>
                    </td><td rowspan="1" colspan="1">39</td></tr><tr><td rowspan="1" colspan="1">
                      <italic><tp:taxon-name><tp:taxon-name-part taxon-name-part-type="genus" reg="Dipsas">D.</tp:taxon-name-part> <tp:taxon-name-part taxon-name-part-type="species" reg="bobridgelyi">bobridgelyi</tp:taxon-name-part></tp:taxon-name></italic>
                    </td><td rowspan="1" colspan="1">
                      <abbrev xmlns:xlink="http://www.w3.org/1999/xlink" content-type="institution" xlink:title="Universidad San Francisco de Quito, División de Herpetología" id="ABBRID0EFWAK" xlink:type="simple">DHMECN</abbrev> 11527</td><td rowspan="1" colspan="1">Ecuador</td><td rowspan="1" colspan="1">El Oro</td><td rowspan="1" colspan="1">Remolino</td><td rowspan="1" colspan="2">
                      <named-content xmlns:xlink="http://www.w3.org/1999/xlink" content-type="dwc:verbatimCoordinates" xlink:type="simple"><named-content content-type="geo-json" specific-use="{&#34;type&#34;:&#34;Point&#34;,&#34;coordinates&#34;:[-79.919480,-3.565510]}" id="NCID0E1WAK" xlink:type="simple">-3.56551, -79.91948</named-content></named-content>
                    </td><td rowspan="1" colspan="1">229</td></tr><tr><td rowspan="1" colspan="1">
                      <italic><tp:taxon-name><tp:taxon-name-part taxon-name-part-type="genus" reg="Dipsas">D.</tp:taxon-name-part> <tp:taxon-name-part taxon-name-part-type="species" reg="bobridgelyi">bobridgelyi</tp:taxon-name-part></tp:taxon-name></italic>
                    </td><td rowspan="1" colspan="1">
                      <abbrev xmlns:xlink="http://www.w3.org/1999/xlink" content-type="institution" xlink:title="Museo de Zoología of the Universidad Tecnológica Indoamérica" id="ABBRID0EWXAK" xlink:type="simple">MZUTI</abbrev> 3266</td><td rowspan="1" colspan="1">Ecuador</td><td rowspan="1" colspan="1">El Oro</td><td rowspan="1" colspan="1">Reserva Buenaventura</td><td rowspan="1" colspan="2">
                      <named-content xmlns:xlink="http://www.w3.org/1999/xlink" content-type="dwc:verbatimCoordinates" xlink:type="simple"><named-content content-type="geo-json" specific-use="{&#34;type&#34;:&#34;Point&#34;,&#34;coordinates&#34;:[-79.767940,-3.654670]}" id="NCID0ELYAK" xlink:type="simple">-3.65467, -79.76794</named-content></named-content>
                    </td><td rowspan="1" colspan="1">524</td></tr><tr><td rowspan="1" colspan="1">
                      <italic><tp:taxon-name><tp:taxon-name-part taxon-name-part-type="genus" reg="Dipsas">D.</tp:taxon-name-part> <tp:taxon-name-part taxon-name-part-type="species" reg="bobridgelyi">bobridgelyi</tp:taxon-name-part></tp:taxon-name></italic>
                    </td><td rowspan="1" colspan="1">
                      <abbrev xmlns:xlink="http://www.w3.org/1999/xlink" content-type="institution" xlink:title="Museo de Zoología of the Universidad Tecnológica Indoamérica" id="ABBRID0EHZAK" xlink:type="simple">MZUTI</abbrev> 5414</td><td rowspan="1" colspan="1">Ecuador</td><td rowspan="1" colspan="1">El Oro</td><td rowspan="1" colspan="1">Reserva Buenaventura</td><td rowspan="1" colspan="2">
                      <named-content xmlns:xlink="http://www.w3.org/1999/xlink" content-type="dwc:verbatimCoordinates" xlink:type="simple"><named-content content-type="geo-json" specific-use="{&#34;type&#34;:&#34;Point&#34;,&#34;coordinates&#34;:[-79.763360,-3.653100]}" id="NCID0E3ZAK" xlink:type="simple">-3.65310, -79.76336</named-content></named-content>
                    </td><td rowspan="1" colspan="1">572</td></tr><tr><td rowspan="1" colspan="1">
                      <italic><tp:taxon-name><tp:taxon-name-part taxon-name-part-type="genus" reg="Dipsas">D.</tp:taxon-name-part> <tp:taxon-name-part taxon-name-part-type="species" reg="bobridgelyi">bobridgelyi</tp:taxon-name-part></tp:taxon-name></italic>
                    </td><td rowspan="1" colspan="1">
                      <abbrev xmlns:xlink="http://www.w3.org/1999/xlink" content-type="institution" xlink:title="Museo de Zoología of the Universidad Tecnológica Indoamérica" id="ABBRID0EY1AK" xlink:type="simple">MZUTI</abbrev> 5417</td><td rowspan="1" colspan="1">Ecuador</td><td rowspan="1" colspan="1">El Oro</td><td rowspan="1" colspan="1">Reserva Buenaventura</td><td rowspan="1" colspan="2">
                      <named-content xmlns:xlink="http://www.w3.org/1999/xlink" content-type="dwc:verbatimCoordinates" xlink:type="simple"><named-content content-type="geo-json" specific-use="{&#34;type&#34;:&#34;Point&#34;,&#34;coordinates&#34;:[-79.767940,-3.654670]}" id="NCID0EN2AK" xlink:type="simple">-3.65467, -79.76794</named-content></named-content>
                    </td><td rowspan="1" colspan="1">524</td></tr><tr><td rowspan="1" colspan="1">
                      <italic><tp:taxon-name><tp:taxon-name-part taxon-name-part-type="genus" reg="Dipsas">D.</tp:taxon-name-part> <tp:taxon-name-part taxon-name-part-type="species" reg="catesbyi">catesbyi</tp:taxon-name-part></tp:taxon-name></italic>
                    </td><td rowspan="1" colspan="1">
                      <named-content xmlns:xlink="http://www.w3.org/1999/xlink" content-type="dwc:institutional_code" xlink:type="simple">MHNG</named-content> 2220.054</td><td rowspan="1" colspan="1">Ecuador</td><td rowspan="1" colspan="1">Morona Santiago</td><td rowspan="1" colspan="1">Macas</td><td rowspan="1" colspan="2">
                      <named-content xmlns:xlink="http://www.w3.org/1999/xlink" content-type="dwc:verbatimCoordinates" xlink:type="simple"><named-content content-type="geo-json" specific-use="{&#34;type&#34;:&#34;Point&#34;,&#34;coordinates&#34;:[-78.116700,-2.316700]}" id="NCID0E53AK" xlink:type="simple">-2.31670, -78.11670</named-content></named-content>
                    </td><td rowspan="1" colspan="1">972</td></tr><tr><td rowspan="1" colspan="1">
                      <italic><tp:taxon-name><tp:taxon-name-part taxon-name-part-type="genus" reg="Dipsas">D.</tp:taxon-name-part> <tp:taxon-name-part taxon-name-part-type="species" reg="catesbyi">catesbyi</tp:taxon-name-part></tp:taxon-name></italic>
                    </td><td rowspan="1" colspan="1">
                      <named-content xmlns:xlink="http://www.w3.org/1999/xlink" content-type="dwc:institutional_code" xlink:type="simple">MHNG</named-content> 2238.005</td><td rowspan="1" colspan="1">Ecuador</td><td rowspan="1" colspan="1">Morona Santiago</td><td rowspan="1" colspan="1">San Pablo de Kantesiya</td><td rowspan="1" colspan="2">
                      <named-content xmlns:xlink="http://www.w3.org/1999/xlink" content-type="dwc:verbatimCoordinates" xlink:type="simple"><named-content content-type="geo-json" specific-use="{&#34;type&#34;:&#34;Point&#34;,&#34;coordinates&#34;:[-76.418490,-0.250010]}" id="NCID0EP5AK" xlink:type="simple">-0.25001, -76.41849</named-content></named-content>
                    </td><td rowspan="1" colspan="1">250</td></tr><tr><td rowspan="1" colspan="1">
                      <italic><tp:taxon-name><tp:taxon-name-part taxon-name-part-type="genus" reg="Dipsas">D.</tp:taxon-name-part> <tp:taxon-name-part taxon-name-part-type="species" reg="catesbyi">catesbyi</tp:taxon-name-part></tp:taxon-name></italic>
                    </td><td rowspan="1" colspan="1">
                      <named-content xmlns:xlink="http://www.w3.org/1999/xlink" content-type="dwc:institutional_code" xlink:type="simple">USNM</named-content> 283949</td><td rowspan="1" colspan="1">Ecuador</td><td rowspan="1" colspan="1">Morona Santiago</td><td rowspan="1" colspan="1">Sucúa</td><td rowspan="1" colspan="2">
                      <named-content xmlns:xlink="http://www.w3.org/1999/xlink" content-type="dwc:verbatimCoordinates" xlink:type="simple"><named-content content-type="geo-json" specific-use="{&#34;type&#34;:&#34;Point&#34;,&#34;coordinates&#34;:[-78.167840,-2.456630]}" id="NCID0EAABK" xlink:type="simple">-2.45663, -78.16784</named-content></named-content>
                    </td><td rowspan="1" colspan="1">829</td></tr><tr><td rowspan="1" colspan="1">
                      <italic><tp:taxon-name><tp:taxon-name-part taxon-name-part-type="genus" reg="Dipsas">D.</tp:taxon-name-part> <tp:taxon-name-part taxon-name-part-type="species" reg="catesbyi">catesbyi</tp:taxon-name-part></tp:taxon-name></italic>
                    </td><td rowspan="1" colspan="1">
                      <abbrev xmlns:xlink="http://www.w3.org/1999/xlink" content-type="institution" xlink:title="Universidad San Francisco de Quito, División de Herpetología" id="ABBRID0E3ABK" xlink:type="simple">DHMECN</abbrev> 11555</td><td rowspan="1" colspan="1">Ecuador</td><td rowspan="1" colspan="1">Napo</td><td rowspan="1" colspan="1">El Reventador</td><td rowspan="1" colspan="2">
                      <named-content xmlns:xlink="http://www.w3.org/1999/xlink" content-type="dwc:verbatimCoordinates" xlink:type="simple"><named-content content-type="geo-json" specific-use="{&#34;type&#34;:&#34;Point&#34;,&#34;coordinates&#34;:[-77.528980,-0.046690]}" id="NCID0ERBBK" xlink:type="simple">-0.04669, -77.52898</named-content></named-content>
                    </td><td rowspan="1" colspan="1">1428</td></tr><tr><td rowspan="1" colspan="1">
                      <italic><tp:taxon-name><tp:taxon-name-part taxon-name-part-type="genus" reg="Dipsas">D.</tp:taxon-name-part> <tp:taxon-name-part taxon-name-part-type="species" reg="catesbyi">catesbyi</tp:taxon-name-part></tp:taxon-name></italic>
                    </td><td rowspan="1" colspan="1">
                      <named-content xmlns:xlink="http://www.w3.org/1999/xlink" content-type="dwc:institutional_code" xlink:type="simple">QCAZ</named-content> 181</td><td rowspan="1" colspan="1">Ecuador</td><td rowspan="1" colspan="1">Napo</td><td rowspan="1" colspan="1">Hollín–Loreto</td><td rowspan="1" colspan="2">
                      <named-content xmlns:xlink="http://www.w3.org/1999/xlink" content-type="dwc:verbatimCoordinates" xlink:type="simple"><named-content content-type="geo-json" specific-use="{&#34;type&#34;:&#34;Point&#34;,&#34;coordinates&#34;:[-77.519450,-0.740870]}" id="NCID0ECDBK" xlink:type="simple">-0.74087, -77.51945</named-content></named-content>
                    </td><td rowspan="1" colspan="1">1020</td></tr><tr><td rowspan="1" colspan="1">
                      <italic><tp:taxon-name><tp:taxon-name-part taxon-name-part-type="genus" reg="Dipsas">D.</tp:taxon-name-part> <tp:taxon-name-part taxon-name-part-type="species" reg="catesbyi">catesbyi</tp:taxon-name-part></tp:taxon-name></italic>
                    </td><td rowspan="1" colspan="1">
                      <named-content xmlns:xlink="http://www.w3.org/1999/xlink" content-type="dwc:institutional_code" xlink:type="simple">MHNG</named-content> 2220.052</td><td rowspan="1" colspan="1">Ecuador</td><td rowspan="1" colspan="1">Napo</td><td rowspan="1" colspan="1">San Rafael</td><td rowspan="1" colspan="2">
                      <named-content xmlns:xlink="http://www.w3.org/1999/xlink" content-type="dwc:verbatimCoordinates" xlink:type="simple"><named-content content-type="geo-json" specific-use="{&#34;type&#34;:&#34;Point&#34;,&#34;coordinates&#34;:[-77.583370,-0.103540]}" id="NCID0ETEBK" xlink:type="simple">-0.10354, -77.58337</named-content></named-content>
                    </td><td rowspan="1" colspan="1">1246</td></tr><tr><td rowspan="1" colspan="1">
                      <italic><tp:taxon-name><tp:taxon-name-part taxon-name-part-type="genus" reg="Dipsas">D.</tp:taxon-name-part> <tp:taxon-name-part taxon-name-part-type="species" reg="catesbyi">catesbyi</tp:taxon-name-part></tp:taxon-name></italic>
                    </td><td rowspan="1" colspan="1">
                      <named-content xmlns:xlink="http://www.w3.org/1999/xlink" content-type="dwc:institutional_code" xlink:type="simple">QCAZ</named-content> 210</td><td rowspan="1" colspan="1">Ecuador</td><td rowspan="1" colspan="1">Napo</td><td rowspan="1" colspan="1">San Rafael</td><td rowspan="1" colspan="2">
                      <named-content xmlns:xlink="http://www.w3.org/1999/xlink" content-type="dwc:verbatimCoordinates" xlink:type="simple"><named-content content-type="geo-json" specific-use="{&#34;type&#34;:&#34;Point&#34;,&#34;coordinates&#34;:[-77.589950,-0.096690]}" id="NCID0EEGBK" xlink:type="simple">-0.09669, -77.58995</named-content></named-content>
                    </td><td rowspan="1" colspan="1">1464</td></tr><tr><td rowspan="1" colspan="1">
                      <italic><tp:taxon-name><tp:taxon-name-part taxon-name-part-type="genus" reg="Dipsas">D.</tp:taxon-name-part> <tp:taxon-name-part taxon-name-part-type="species" reg="catesbyi">catesbyi</tp:taxon-name-part></tp:taxon-name></italic>
                    </td><td rowspan="1" colspan="1">
                      <named-content xmlns:xlink="http://www.w3.org/1999/xlink" content-type="dwc:institutional_code" xlink:type="simple">MHNG</named-content> 2206.086</td><td rowspan="1" colspan="1">Ecuador</td><td rowspan="1" colspan="1">Orellana</td><td rowspan="1" colspan="1">Hacienda Primavera</td><td rowspan="1" colspan="2">
                      <named-content xmlns:xlink="http://www.w3.org/1999/xlink" content-type="dwc:verbatimCoordinates" xlink:type="simple"><named-content content-type="geo-json" specific-use="{&#34;type&#34;:&#34;Point&#34;,&#34;coordinates&#34;:[-76.635810,-0.486890]}" id="NCID0EVHBK" xlink:type="simple">-0.48689, -76.63581</named-content></named-content>
                    </td><td rowspan="1" colspan="1">267</td></tr><tr><td rowspan="1" colspan="1">
                      <italic><tp:taxon-name><tp:taxon-name-part taxon-name-part-type="genus" reg="Dipsas">D.</tp:taxon-name-part> <tp:taxon-name-part taxon-name-part-type="species" reg="catesbyi">catesbyi</tp:taxon-name-part></tp:taxon-name></italic>
                    </td><td rowspan="1" colspan="1">
                      <named-content xmlns:xlink="http://www.w3.org/1999/xlink" content-type="dwc:institutional_code" xlink:type="simple">MHNG</named-content> 2435.097</td><td rowspan="1" colspan="1">Ecuador</td><td rowspan="1" colspan="1">Pastaza</td><td rowspan="1" colspan="1">Puyo</td><td rowspan="1" colspan="2">
                      <named-content xmlns:xlink="http://www.w3.org/1999/xlink" content-type="dwc:verbatimCoordinates" xlink:type="simple"><named-content content-type="geo-json" specific-use="{&#34;type&#34;:&#34;Point&#34;,&#34;coordinates&#34;:[-77.983350,-1.466780]}" id="NCID0EGJBK" xlink:type="simple">-1.46678, -77.98335</named-content></named-content>
                    </td><td rowspan="1" colspan="1">953</td></tr><tr><td rowspan="1" colspan="1">
                      <italic><tp:taxon-name><tp:taxon-name-part taxon-name-part-type="genus" reg="Dipsas">D.</tp:taxon-name-part> <tp:taxon-name-part taxon-name-part-type="species" reg="catesbyi">catesbyi</tp:taxon-name-part></tp:taxon-name></italic>
                    </td><td rowspan="1" colspan="1">
                      <named-content xmlns:xlink="http://www.w3.org/1999/xlink" content-type="dwc:institutional_code" xlink:type="simple">QCAZ</named-content> 5108</td><td rowspan="1" colspan="1">Ecuador</td><td rowspan="1" colspan="1">Pastaza</td><td rowspan="1" colspan="1">Villano B</td><td rowspan="1" colspan="2">
                      <named-content xmlns:xlink="http://www.w3.org/1999/xlink" content-type="dwc:verbatimCoordinates" xlink:type="simple"><named-content content-type="geo-json" specific-use="{&#34;type&#34;:&#34;Point&#34;,&#34;coordinates&#34;:[-77.482340,-1.499610]}" id="NCID0EXKBK" xlink:type="simple">-1.49961, -77.48234</named-content></named-content>
                    </td><td rowspan="1" colspan="1">341</td></tr><tr><td rowspan="1" colspan="1">
                      <italic><tp:taxon-name><tp:taxon-name-part taxon-name-part-type="genus" reg="Dipsas">D.</tp:taxon-name-part> <tp:taxon-name-part taxon-name-part-type="species" reg="catesbyi">catesbyi</tp:taxon-name-part></tp:taxon-name></italic>
                    </td><td rowspan="1" colspan="1">
                      <named-content xmlns:xlink="http://www.w3.org/1999/xlink" content-type="dwc:institutional_code" xlink:type="simple">MHNG</named-content> 2249.001</td><td rowspan="1" colspan="1">Ecuador</td><td rowspan="1" colspan="1">Sucumbíos</td><td rowspan="1" colspan="1">El Reventador</td><td rowspan="1" colspan="2">
                      <named-content xmlns:xlink="http://www.w3.org/1999/xlink" content-type="dwc:verbatimCoordinates" xlink:type="simple"><named-content content-type="geo-json" specific-use="{&#34;type&#34;:&#34;Point&#34;,&#34;coordinates&#34;:[-77.528580,-0.044800]}" id="NCID0EIMBK" xlink:type="simple">-0.04480, -77.52858</named-content></named-content>
                    </td><td rowspan="1" colspan="1">1476</td></tr><tr><td rowspan="1" colspan="1">
                      <italic><tp:taxon-name><tp:taxon-name-part taxon-name-part-type="genus" reg="Dipsas">D.</tp:taxon-name-part> <tp:taxon-name-part taxon-name-part-type="species" reg="catesbyi">catesbyi</tp:taxon-name-part></tp:taxon-name></italic>
                    </td><td rowspan="1" colspan="1">
                      <named-content xmlns:xlink="http://www.w3.org/1999/xlink" content-type="dwc:institutional_code" xlink:type="simple">QCAZ</named-content> 28</td><td rowspan="1" colspan="1">Ecuador</td><td rowspan="1" colspan="1">Sucumbíos</td><td rowspan="1" colspan="1">El Reventador</td><td rowspan="1" colspan="2">
                      <named-content xmlns:xlink="http://www.w3.org/1999/xlink" content-type="dwc:verbatimCoordinates" xlink:type="simple"><named-content content-type="geo-json" specific-use="{&#34;type&#34;:&#34;Point&#34;,&#34;coordinates&#34;:[-77.528980,-0.046690]}" id="NCID0EZNBK" xlink:type="simple">-0.04669, -77.52898</named-content></named-content>
                    </td><td rowspan="1" colspan="1">1428</td></tr><tr><td rowspan="1" colspan="1">
                      <italic><tp:taxon-name><tp:taxon-name-part taxon-name-part-type="genus" reg="Dipsas">D.</tp:taxon-name-part> <tp:taxon-name-part taxon-name-part-type="species" reg="catesbyi">catesbyi</tp:taxon-name-part></tp:taxon-name></italic>
                    </td><td rowspan="1" colspan="1">
                      <named-content xmlns:xlink="http://www.w3.org/1999/xlink" content-type="dwc:institutional_code" xlink:type="simple">MHNG</named-content> 2238.014</td><td rowspan="1" colspan="1">Ecuador</td><td rowspan="1" colspan="1">–</td><td rowspan="1" colspan="1">–</td><td rowspan="1" colspan="1">–</td><td rowspan="1" colspan="1">–</td><td rowspan="1" colspan="1">–</td></tr><tr><td rowspan="1" colspan="1">
                      <italic><tp:taxon-name><tp:taxon-name-part taxon-name-part-type="genus" reg="Dipsas">D.</tp:taxon-name-part> <tp:taxon-name-part taxon-name-part-type="species" reg="catesbyi">catesbyi</tp:taxon-name-part></tp:taxon-name></italic>
                    </td><td rowspan="1" colspan="1">
                      <named-content xmlns:xlink="http://www.w3.org/1999/xlink" content-type="dwc:institutional_code" xlink:type="simple">MHNG</named-content> 2307.091</td><td rowspan="1" colspan="1">Ecuador</td><td rowspan="1" colspan="1">–</td><td rowspan="1" colspan="1">–</td><td rowspan="1" colspan="1">–</td><td rowspan="1" colspan="1">–</td><td rowspan="1" colspan="1">–</td></tr><tr><td rowspan="1" colspan="1">
                      <italic><tp:taxon-name><tp:taxon-name-part taxon-name-part-type="genus" reg="Dipsas">D.</tp:taxon-name-part> <tp:taxon-name-part taxon-name-part-type="species" reg="catesbyi">catesbyi</tp:taxon-name-part></tp:taxon-name></italic>
                    </td><td rowspan="1" colspan="1">
                      <abbrev xmlns:xlink="http://www.w3.org/1999/xlink" content-type="institution" xlink:title="Museo de Zoología of the Universidad Tecnológica Indoamérica" id="ABBRID0ELRBK" xlink:type="simple">MZUTI</abbrev> 4736</td><td rowspan="1" colspan="1">Ecuador</td><td rowspan="1" colspan="1">–</td><td rowspan="1" colspan="1">–</td><td rowspan="1" colspan="1">–</td><td rowspan="1" colspan="1">–</td><td rowspan="1" colspan="1">–</td></tr><tr><td rowspan="1" colspan="1">
                      <italic><tp:taxon-name><tp:taxon-name-part taxon-name-part-type="genus" reg="Dipsas">D.</tp:taxon-name-part> <tp:taxon-name-part taxon-name-part-type="species" reg="catesbyi">catesbyi</tp:taxon-name-part></tp:taxon-name></italic>
                    </td><td rowspan="1" colspan="1">
                      <abbrev xmlns:xlink="http://www.w3.org/1999/xlink" content-type="institution" xlink:title="Museo de Zoología of the Universidad Tecnológica Indoamérica" id="ABBRID0EWSBK" xlink:type="simple">MZUTI</abbrev> 4999</td><td rowspan="1" colspan="1">Ecuador</td><td rowspan="1" colspan="1">–</td><td rowspan="1" colspan="1">–</td><td rowspan="1" colspan="1">–</td><td rowspan="1" colspan="1">–</td><td rowspan="1" colspan="1">–</td></tr><tr><td rowspan="1" colspan="1">
                      <italic><tp:taxon-name><tp:taxon-name-part taxon-name-part-type="genus" reg="Dipsas">D.</tp:taxon-name-part> <tp:taxon-name-part taxon-name-part-type="species" reg="elegans">elegans</tp:taxon-name-part></tp:taxon-name></italic>
                    </td><td rowspan="1" colspan="1">
                      <named-content xmlns:xlink="http://www.w3.org/1999/xlink" content-type="dwc:institutional_code" xlink:type="simple">MHNG</named-content> 2435.084</td><td rowspan="1" colspan="1">Ecuador</td><td rowspan="1" colspan="1">Cotopaxi</td><td rowspan="1" colspan="1">Cutzualo</td><td rowspan="1" colspan="2">
                      <named-content xmlns:xlink="http://www.w3.org/1999/xlink" content-type="dwc:verbatimCoordinates" xlink:type="simple"><named-content content-type="geo-json" specific-use="{&#34;type&#34;:&#34;Point&#34;,&#34;coordinates&#34;:[-78.918910,-0.544970]}" id="NCID0EWUBK" xlink:type="simple">-0.54497, -78.91891</named-content></named-content>
                    </td><td rowspan="1" colspan="1">1952</td></tr><tr><td rowspan="1" colspan="1">
                      <italic><tp:taxon-name><tp:taxon-name-part taxon-name-part-type="genus" reg="Dipsas">D.</tp:taxon-name-part> <tp:taxon-name-part taxon-name-part-type="species" reg="elegans">elegans</tp:taxon-name-part></tp:taxon-name></italic>
                    </td><td rowspan="1" colspan="1">
                      <named-content xmlns:xlink="http://www.w3.org/1999/xlink" content-type="dwc:institutional_code" xlink:type="simple">MHNG</named-content> 2440.098</td><td rowspan="1" colspan="1">Ecuador</td><td rowspan="1" colspan="1">Cotopaxi</td><td rowspan="1" colspan="1">Galápagos</td><td rowspan="1" colspan="2">
                      <named-content xmlns:xlink="http://www.w3.org/1999/xlink" content-type="dwc:verbatimCoordinates" xlink:type="simple"><named-content content-type="geo-json" specific-use="{&#34;type&#34;:&#34;Point&#34;,&#34;coordinates&#34;:[-78.966670,-0.405830]}" id="NCID0EHWBK" xlink:type="simple">-0.40583, -78.96667</named-content></named-content>
                    </td><td rowspan="1" colspan="1">1781</td></tr><tr><td rowspan="1" colspan="1">
                      <italic><tp:taxon-name><tp:taxon-name-part taxon-name-part-type="genus" reg="Dipsas">D.</tp:taxon-name-part> <tp:taxon-name-part taxon-name-part-type="species" reg="elegans">elegans</tp:taxon-name-part></tp:taxon-name></italic>
                    </td><td rowspan="1" colspan="1">
                      <abbrev xmlns:xlink="http://www.w3.org/1999/xlink" content-type="institution" xlink:title="Universidad San Francisco de Quito, División de Herpetología" id="ABBRID0EDXBK" xlink:type="simple">DHMECN</abbrev> 1693</td><td rowspan="1" colspan="1">Ecuador</td><td rowspan="1" colspan="1">Cotopaxi</td><td rowspan="1" colspan="1">Hacienda “La Mariela”</td><td rowspan="1" colspan="2">
                      <named-content xmlns:xlink="http://www.w3.org/1999/xlink" content-type="dwc:verbatimCoordinates" xlink:type="simple"><named-content content-type="geo-json" specific-use="{&#34;type&#34;:&#34;Point&#34;,&#34;coordinates&#34;:[-79.091260,-1.147570]}" id="NCID0EYXBK" xlink:type="simple">-1.14757, -79.09126</named-content></named-content>
                    </td><td rowspan="1" colspan="1">1256</td></tr><tr><td rowspan="1" colspan="1">
                      <italic><tp:taxon-name><tp:taxon-name-part taxon-name-part-type="genus" reg="Dipsas">D.</tp:taxon-name-part> <tp:taxon-name-part taxon-name-part-type="species" reg="elegans">elegans</tp:taxon-name-part></tp:taxon-name></italic>
                    </td><td rowspan="1" colspan="1">
                      <named-content xmlns:xlink="http://www.w3.org/1999/xlink" content-type="dwc:institutional_code" xlink:type="simple">MHNG</named-content> 2457.078</td><td rowspan="1" colspan="1">Ecuador</td><td rowspan="1" colspan="1">Cotopaxi</td><td rowspan="1" colspan="1">Las Damas</td><td rowspan="1" colspan="2">
                      <named-content xmlns:xlink="http://www.w3.org/1999/xlink" content-type="dwc:verbatimCoordinates" xlink:type="simple"><named-content content-type="geo-json" specific-use="{&#34;type&#34;:&#34;Point&#34;,&#34;coordinates&#34;:[-78.967410,-0.384020]}" id="NCID0EJZBK" xlink:type="simple">-0.38402, -78.96741</named-content></named-content>
                    </td><td rowspan="1" colspan="1">1678</td></tr><tr><td rowspan="1" colspan="1">
                      <italic><tp:taxon-name><tp:taxon-name-part taxon-name-part-type="genus" reg="Dipsas">D.</tp:taxon-name-part> <tp:taxon-name-part taxon-name-part-type="species" reg="elegans">elegans</tp:taxon-name-part></tp:taxon-name></italic>
                    </td><td rowspan="1" colspan="1">
                      <named-content xmlns:xlink="http://www.w3.org/1999/xlink" content-type="dwc:institutional_code" xlink:type="simple">MHNG</named-content> 2249.019</td><td rowspan="1" colspan="1">Ecuador</td><td rowspan="1" colspan="1">Cotopaxi</td><td rowspan="1" colspan="1">Las Pampas</td><td rowspan="1" colspan="2">
                      <named-content xmlns:xlink="http://www.w3.org/1999/xlink" content-type="dwc:verbatimCoordinates" xlink:type="simple"><named-content content-type="geo-json" specific-use="{&#34;type&#34;:&#34;Point&#34;,&#34;coordinates&#34;:[-78.966630,-0.430210]}" id="NCID0E11BK" xlink:type="simple">-0.43021, -78.96663</named-content></named-content>
                    </td><td rowspan="1" colspan="1">1590</td></tr><tr><td rowspan="1" colspan="1">
                      <italic><tp:taxon-name><tp:taxon-name-part taxon-name-part-type="genus" reg="Dipsas">D.</tp:taxon-name-part> <tp:taxon-name-part taxon-name-part-type="species" reg="elegans">elegans</tp:taxon-name-part></tp:taxon-name></italic>
                    </td><td rowspan="1" colspan="1">
                      <named-content xmlns:xlink="http://www.w3.org/1999/xlink" content-type="dwc:institutional_code" xlink:type="simple">MHNG</named-content> 2413.074</td><td rowspan="1" colspan="1">Ecuador</td><td rowspan="1" colspan="1">Cotopaxi</td><td rowspan="1" colspan="1">Palo Quemado</td><td rowspan="1" colspan="2">
                      <named-content xmlns:xlink="http://www.w3.org/1999/xlink" content-type="dwc:verbatimCoordinates" xlink:type="simple"><named-content content-type="geo-json" specific-use="{&#34;type&#34;:&#34;Point&#34;,&#34;coordinates&#34;:[-78.990660,-0.619620]}" id="NCID0EL3BK" xlink:type="simple">-0.61962, -78.99066</named-content></named-content>
                    </td><td rowspan="1" colspan="1">2402</td></tr><tr><td rowspan="1" colspan="1">
                      <italic><tp:taxon-name><tp:taxon-name-part taxon-name-part-type="genus" reg="Dipsas">D.</tp:taxon-name-part> <tp:taxon-name-part taxon-name-part-type="species" reg="elegans">elegans</tp:taxon-name-part></tp:taxon-name></italic>
                    </td><td rowspan="1" colspan="1">
                      <named-content xmlns:xlink="http://www.w3.org/1999/xlink" content-type="dwc:institutional_code" xlink:type="simple">USNM</named-content> 285957</td><td rowspan="1" colspan="1">Ecuador</td><td rowspan="1" colspan="1">Pichincha</td><td rowspan="1" colspan="1">2.9 km SW of Tandayapa</td><td rowspan="1" colspan="2">
                      <named-content xmlns:xlink="http://www.w3.org/1999/xlink" content-type="dwc:verbatimCoordinates" xlink:type="simple"><named-content content-type="geo-json" specific-use="{&#34;type&#34;:&#34;Point&#34;,&#34;coordinates&#34;:[-78.678670,0.005780]}" id="NCID0E34BK" xlink:type="simple">0.00578, -78.67867</named-content></named-content>
                    </td><td rowspan="1" colspan="1">1844</td></tr><tr><td rowspan="1" colspan="1">
                      <italic><tp:taxon-name><tp:taxon-name-part taxon-name-part-type="genus" reg="Dipsas">D.</tp:taxon-name-part> <tp:taxon-name-part taxon-name-part-type="species" reg="elegans">elegans</tp:taxon-name-part></tp:taxon-name></italic>
                    </td><td rowspan="1" colspan="1">
                      <named-content xmlns:xlink="http://www.w3.org/1999/xlink" content-type="dwc:institutional_code" xlink:type="simple">MHNG</named-content> 2399.072</td><td rowspan="1" colspan="1">Ecuador</td><td rowspan="1" colspan="1">Pichincha</td><td rowspan="1" colspan="1">Ilaló</td><td rowspan="1" colspan="2">
                      <named-content xmlns:xlink="http://www.w3.org/1999/xlink" content-type="dwc:verbatimCoordinates" xlink:type="simple"><named-content content-type="geo-json" specific-use="{&#34;type&#34;:&#34;Point&#34;,&#34;coordinates&#34;:[-78.444440,-0.261660]}" id="NCID0EN6BK" xlink:type="simple">-0.26166, -78.44444</named-content></named-content>
                    </td><td rowspan="1" colspan="1">2579</td></tr><tr><td rowspan="1" colspan="1">
                      <italic><tp:taxon-name><tp:taxon-name-part taxon-name-part-type="genus" reg="Dipsas">D.</tp:taxon-name-part> <tp:taxon-name-part taxon-name-part-type="species" reg="elegans">elegans</tp:taxon-name-part></tp:taxon-name></italic>
                    </td><td rowspan="1" colspan="1">
                      <abbrev xmlns:xlink="http://www.w3.org/1999/xlink" content-type="institution" xlink:title="Museo de Zoología of the Universidad Tecnológica Indoamérica" id="ABBRID0EJACK" xlink:type="simple">MZUTI</abbrev> 3695</td><td rowspan="1" colspan="1">Ecuador</td><td rowspan="1" colspan="1">Pichincha</td><td rowspan="1" colspan="1">Tambotanda</td><td rowspan="1" colspan="2">
                      <named-content xmlns:xlink="http://www.w3.org/1999/xlink" content-type="dwc:verbatimCoordinates" xlink:type="simple"><named-content content-type="geo-json" specific-use="{&#34;type&#34;:&#34;Point&#34;,&#34;coordinates&#34;:[-78.651010,-0.020110]}" id="NCID0E5ACK" xlink:type="simple">-0.02011, -78.65101</named-content></named-content>
                    </td><td rowspan="1" colspan="1">1875</td></tr><tr><td rowspan="1" colspan="1">
                      <italic><tp:taxon-name><tp:taxon-name-part taxon-name-part-type="genus" reg="Dipsas">D.</tp:taxon-name-part> <tp:taxon-name-part taxon-name-part-type="species" reg="elegans">elegans</tp:taxon-name-part></tp:taxon-name></italic>
                    </td><td rowspan="1" colspan="1">
                      <abbrev xmlns:xlink="http://www.w3.org/1999/xlink" content-type="institution" xlink:title="Museo de Zoología of the Universidad Tecnológica Indoamérica" id="ABBRID0E1BCK" xlink:type="simple">MZUTI</abbrev> 3317</td><td rowspan="1" colspan="1">Ecuador</td><td rowspan="1" colspan="1">Pichincha</td><td rowspan="1" colspan="1">Tandapi</td><td rowspan="1" colspan="2">
                      <named-content xmlns:xlink="http://www.w3.org/1999/xlink" content-type="dwc:verbatimCoordinates" xlink:type="simple"><named-content content-type="geo-json" specific-use="{&#34;type&#34;:&#34;Point&#34;,&#34;coordinates&#34;:[-78.796110,-0.422780]}" id="NCID0EPCCK" xlink:type="simple">-0.42278, -78.79611</named-content></named-content>
                    </td><td rowspan="1" colspan="1">1550</td></tr><tr><td rowspan="1" colspan="1">
                      <italic><tp:taxon-name><tp:taxon-name-part taxon-name-part-type="genus" reg="Dipsas">D.</tp:taxon-name-part> <tp:taxon-name-part taxon-name-part-type="species" reg="elegans">elegans</tp:taxon-name-part></tp:taxon-name></italic>
                    </td><td rowspan="1" colspan="1">
                      <named-content xmlns:xlink="http://www.w3.org/1999/xlink" content-type="dwc:institutional_code" xlink:type="simple">MHNG</named-content> 2457.079</td><td rowspan="1" colspan="1">Ecuador</td><td rowspan="1" colspan="1">Santo Domingo</td><td rowspan="1" colspan="1">Chiriboga</td><td rowspan="1" colspan="2">
                      <named-content xmlns:xlink="http://www.w3.org/1999/xlink" content-type="dwc:verbatimCoordinates" xlink:type="simple"><named-content content-type="geo-json" specific-use="{&#34;type&#34;:&#34;Point&#34;,&#34;coordinates&#34;:[-78.767250,-0.228410]}" id="NCID0EAECK" xlink:type="simple">-0.22841, -78.76725</named-content></named-content>
                    </td><td rowspan="1" colspan="1">1813</td></tr><tr><td rowspan="1" colspan="1">
                      <italic><tp:taxon-name><tp:taxon-name-part taxon-name-part-type="genus" reg="Dipsas">D.</tp:taxon-name-part> <tp:taxon-name-part taxon-name-part-type="species" reg="elegans">elegans</tp:taxon-name-part></tp:taxon-name></italic>
                    </td><td rowspan="1" colspan="1">
                      <named-content xmlns:xlink="http://www.w3.org/1999/xlink" content-type="dwc:institutional_code" xlink:type="simple">MHNG</named-content> 2308.002</td><td rowspan="1" colspan="1">Ecuador</td><td rowspan="1" colspan="1">Santo Domingo</td><td rowspan="1" colspan="1">Hacienda Las Palmeras</td><td rowspan="1" colspan="2">
                      <named-content xmlns:xlink="http://www.w3.org/1999/xlink" content-type="dwc:verbatimCoordinates" xlink:type="simple"><named-content content-type="geo-json" specific-use="{&#34;type&#34;:&#34;Point&#34;,&#34;coordinates&#34;:[-78.848060,-0.245200]}" id="NCID0ERFCK" xlink:type="simple">-0.24520, -78.84806</named-content></named-content>
                    </td><td rowspan="1" colspan="1">1876</td></tr><tr><td rowspan="1" colspan="1">
                      <italic><tp:taxon-name><tp:taxon-name-part taxon-name-part-type="genus" reg="Dipsas">D.</tp:taxon-name-part> <tp:taxon-name-part taxon-name-part-type="species" reg="elegans">elegans</tp:taxon-name-part></tp:taxon-name></italic>
                    </td><td rowspan="1" colspan="1">
                      <named-content xmlns:xlink="http://www.w3.org/1999/xlink" content-type="dwc:institutional_code" xlink:type="simple">MHNG</named-content> 2220.093</td><td rowspan="1" colspan="1">Ecuador</td><td rowspan="1" colspan="1">–</td><td rowspan="1" colspan="1">–</td><td rowspan="1" colspan="1">–</td><td rowspan="1" colspan="1">–</td><td rowspan="1" colspan="1">–</td></tr><tr><td rowspan="1" colspan="1">
                      <italic><tp:taxon-name><tp:taxon-name-part taxon-name-part-type="genus" reg="Dipsas">D.</tp:taxon-name-part> <tp:taxon-name-part taxon-name-part-type="species" reg="elegans">elegans</tp:taxon-name-part></tp:taxon-name></italic>
                    </td><td rowspan="1" colspan="1">
                      <abbrev xmlns:xlink="http://www.w3.org/1999/xlink" content-type="institution" xlink:title="Museo de Zoología of the Universidad Tecnológica Indoamérica" id="ABBRID0EYHCK" xlink:type="simple">MZUTI</abbrev> 3316</td><td rowspan="1" colspan="1">Ecuador</td><td rowspan="1" colspan="1">–</td><td rowspan="1" colspan="1">–</td><td rowspan="1" colspan="1">–</td><td rowspan="1" colspan="1">–</td><td rowspan="1" colspan="1">–</td></tr><tr><td rowspan="1" colspan="1">
                      <italic><tp:taxon-name><tp:taxon-name-part taxon-name-part-type="genus" reg="Dipsas">D.</tp:taxon-name-part> <tp:taxon-name-part taxon-name-part-type="species" reg="ellipsifera">ellipsifera</tp:taxon-name-part></tp:taxon-name></italic>
                    </td><td rowspan="1" colspan="1">
                      <abbrev xmlns:xlink="http://www.w3.org/1999/xlink" content-type="institution" xlink:title="Museo de Zoología of the Universidad Tecnológica Indoamérica" id="ABBRID0EDJCK" xlink:type="simple">MZUTI</abbrev> 4931</td><td rowspan="1" colspan="1">Ecuador</td><td rowspan="1" colspan="1">Carchi</td><td rowspan="1" colspan="1">Chilma Bajo</td><td rowspan="1" colspan="2">
                      <named-content xmlns:xlink="http://www.w3.org/1999/xlink" content-type="dwc:verbatimCoordinates" xlink:type="simple"><named-content content-type="geo-json" specific-use="{&#34;type&#34;:&#34;Point&#34;,&#34;coordinates&#34;:[-78.050800,0.862740]}" id="NCID0EYJCK" xlink:type="simple">0.86274, -78.05080</named-content></named-content>
                    </td><td rowspan="1" colspan="1">2071</td></tr><tr><td rowspan="1" colspan="1">
                      <italic><tp:taxon-name><tp:taxon-name-part taxon-name-part-type="genus" reg="Dipsas">D.</tp:taxon-name-part> <tp:taxon-name-part taxon-name-part-type="species" reg="ellipsifera">ellipsifera</tp:taxon-name-part></tp:taxon-name></italic>
                    </td><td rowspan="1" colspan="1">
                      <named-content xmlns:xlink="http://www.w3.org/1999/xlink" content-type="dwc:institutional_code" xlink:type="simple">QCAZ</named-content> 14855</td><td rowspan="1" colspan="1">Ecuador</td><td rowspan="1" colspan="1">Carchi</td><td rowspan="1" colspan="1">Quebrada Golondrinas</td><td rowspan="1" colspan="2">
                      <named-content xmlns:xlink="http://www.w3.org/1999/xlink" content-type="dwc:verbatimCoordinates" xlink:type="simple"><named-content content-type="geo-json" specific-use="{&#34;type&#34;:&#34;Point&#34;,&#34;coordinates&#34;:[-78.123240,0.832100]}" id="NCID0EJLCK" xlink:type="simple">0.83210, -78.12324</named-content></named-content>
                    </td><td rowspan="1" colspan="1">1737</td></tr><tr><td rowspan="1" colspan="1">
                      <italic><tp:taxon-name><tp:taxon-name-part taxon-name-part-type="genus" reg="Dipsas">D.</tp:taxon-name-part> <tp:taxon-name-part taxon-name-part-type="species" reg="ellipsifera">ellipsifera</tp:taxon-name-part></tp:taxon-name></italic>
                    </td><td rowspan="1" colspan="1">
                      <named-content xmlns:xlink="http://www.w3.org/1999/xlink" content-type="dwc:institutional_code" xlink:type="simple">QCAZ</named-content> 15225</td><td rowspan="1" colspan="1">Ecuador</td><td rowspan="1" colspan="1">Carchi</td><td rowspan="1" colspan="1">Río Pailón</td><td rowspan="1" colspan="2">
                      <named-content xmlns:xlink="http://www.w3.org/1999/xlink" content-type="dwc:verbatimCoordinates" xlink:type="simple"><named-content content-type="geo-json" specific-use="{&#34;type&#34;:&#34;Point&#34;,&#34;coordinates&#34;:[-78.234480,0.956430]}" id="NCID0E1MCK" xlink:type="simple">0.95643, -78.23448</named-content></named-content>
                    </td><td rowspan="1" colspan="1">1669</td></tr><tr><td rowspan="1" colspan="1">
                      <italic><tp:taxon-name><tp:taxon-name-part taxon-name-part-type="genus" reg="Dipsas">D.</tp:taxon-name-part> <tp:taxon-name-part taxon-name-part-type="species" reg="ellipsifera">ellipsifera</tp:taxon-name-part></tp:taxon-name></italic>
                    </td><td rowspan="1" colspan="1">
                      <named-content xmlns:xlink="http://www.w3.org/1999/xlink" content-type="dwc:institutional_code" xlink:type="simple">MHNG</named-content> 2220.048</td><td rowspan="1" colspan="1">Ecuador</td><td rowspan="1" colspan="1">Imbabura</td><td rowspan="1" colspan="1">Cotacachi</td><td rowspan="1" colspan="2">
                      <named-content xmlns:xlink="http://www.w3.org/1999/xlink" content-type="dwc:verbatimCoordinates" xlink:type="simple"><named-content content-type="geo-json" specific-use="{&#34;type&#34;:&#34;Point&#34;,&#34;coordinates&#34;:[-78.266820,0.293950]}" id="NCID0ELOCK" xlink:type="simple">0.29395, -78.26682</named-content></named-content>
                    </td><td rowspan="1" colspan="1">2446</td></tr><tr><td rowspan="1" colspan="1">
                      <italic><tp:taxon-name><tp:taxon-name-part taxon-name-part-type="genus" reg="Dipsas">D.</tp:taxon-name-part> <tp:taxon-name-part taxon-name-part-type="species" reg="gracilis">gracilis</tp:taxon-name-part></tp:taxon-name></italic>
                    </td><td rowspan="1" colspan="1">
                      <named-content xmlns:xlink="http://www.w3.org/1999/xlink" content-type="dwc:institutional_code" xlink:type="simple">QCAZ</named-content> 4137</td><td rowspan="1" colspan="1">Ecuador</td><td rowspan="1" colspan="1">Cañar</td><td rowspan="1" colspan="1">Manta Real</td><td rowspan="1" colspan="2">
                      <named-content xmlns:xlink="http://www.w3.org/1999/xlink" content-type="dwc:verbatimCoordinates" xlink:type="simple"><named-content content-type="geo-json" specific-use="{&#34;type&#34;:&#34;Point&#34;,&#34;coordinates&#34;:[-79.364250,-2.553670]}" id="NCID0E3PCK" xlink:type="simple">-2.55367, -79.36425</named-content></named-content>
                    </td><td rowspan="1" colspan="1">257</td></tr><tr><td rowspan="1" colspan="1">
                      <italic><tp:taxon-name><tp:taxon-name-part taxon-name-part-type="genus" reg="Dipsas">D.</tp:taxon-name-part> <tp:taxon-name-part taxon-name-part-type="species" reg="gracilis">gracilis</tp:taxon-name-part></tp:taxon-name></italic>
                    </td><td rowspan="1" colspan="1">
                      <named-content xmlns:xlink="http://www.w3.org/1999/xlink" content-type="dwc:institutional_code" xlink:type="simple">QCAZ</named-content> 3504</td><td rowspan="1" colspan="1">Ecuador</td><td rowspan="1" colspan="1">Esmeraldas</td><td rowspan="1" colspan="1">Angostura</td><td rowspan="1" colspan="2">
                      <named-content xmlns:xlink="http://www.w3.org/1999/xlink" content-type="dwc:verbatimCoordinates" xlink:type="simple"><named-content content-type="geo-json" specific-use="{&#34;type&#34;:&#34;Point&#34;,&#34;coordinates&#34;:[-78.862950,1.021640]}" id="NCID0ENRCK" xlink:type="simple">1.02164, -78.86295</named-content></named-content>
                    </td><td rowspan="1" colspan="1">31</td></tr><tr><td rowspan="1" colspan="1">
                      <italic><tp:taxon-name><tp:taxon-name-part taxon-name-part-type="genus" reg="Dipsas">D.</tp:taxon-name-part> <tp:taxon-name-part taxon-name-part-type="species" reg="gracilis">gracilis</tp:taxon-name-part></tp:taxon-name></italic>
                    </td><td rowspan="1" colspan="1">
                      <named-content xmlns:xlink="http://www.w3.org/1999/xlink" content-type="dwc:institutional_code" xlink:type="simple">QCAZ</named-content> 10549</td><td rowspan="1" colspan="1">Ecuador</td><td rowspan="1" colspan="1">Esmeraldas</td><td rowspan="1" colspan="1">Caimito</td><td rowspan="1" colspan="2">
                      <named-content xmlns:xlink="http://www.w3.org/1999/xlink" content-type="dwc:verbatimCoordinates" xlink:type="simple"><named-content content-type="geo-json" specific-use="{&#34;type&#34;:&#34;Point&#34;,&#34;coordinates&#34;:[-80.089900,0.695460]}" id="NCID0E5SCK" xlink:type="simple">0.69546, -80.08990</named-content></named-content>
                    </td><td rowspan="1" colspan="1">118</td></tr><tr><td rowspan="1" colspan="1">
                      <italic><tp:taxon-name><tp:taxon-name-part taxon-name-part-type="genus" reg="Dipsas">D.</tp:taxon-name-part> <tp:taxon-name-part taxon-name-part-type="species" reg="gracilis">gracilis</tp:taxon-name-part></tp:taxon-name></italic>
                    </td><td rowspan="1" colspan="1">
                      <named-content xmlns:xlink="http://www.w3.org/1999/xlink" content-type="dwc:institutional_code" xlink:type="simple">QCAZ</named-content> 14495</td><td rowspan="1" colspan="1">Ecuador</td><td rowspan="1" colspan="1">Esmeraldas</td><td rowspan="1" colspan="1">Estero Gasparito</td><td rowspan="1" colspan="2">
                      <named-content xmlns:xlink="http://www.w3.org/1999/xlink" content-type="dwc:verbatimCoordinates" xlink:type="simple"><named-content content-type="geo-json" specific-use="{&#34;type&#34;:&#34;Point&#34;,&#34;coordinates&#34;:[-78.840660,0.912960]}" id="NCID0EPUCK" xlink:type="simple">0.91296, -78.84066</named-content></named-content>
                    </td><td rowspan="1" colspan="1">80</td></tr><tr><td rowspan="1" colspan="1">
                      <italic><tp:taxon-name><tp:taxon-name-part taxon-name-part-type="genus" reg="Dipsas">D.</tp:taxon-name-part> <tp:taxon-name-part taxon-name-part-type="species" reg="gracilis">gracilis</tp:taxon-name-part></tp:taxon-name></italic>
                    </td><td rowspan="1" colspan="1">
                      <named-content xmlns:xlink="http://www.w3.org/1999/xlink" content-type="dwc:institutional_code" xlink:type="simple">QCAZ</named-content> 2629</td><td rowspan="1" colspan="1">Ecuador</td><td rowspan="1" colspan="1">Esmeraldas</td><td rowspan="1" colspan="1">Fauna Granja Tropical</td><td rowspan="1" colspan="2">
                      <named-content xmlns:xlink="http://www.w3.org/1999/xlink" content-type="dwc:verbatimCoordinates" xlink:type="simple"><named-content content-type="geo-json" specific-use="{&#34;type&#34;:&#34;Point&#34;,&#34;coordinates&#34;:[-79.538750,0.661520]}" id="NCID0EAWCK" xlink:type="simple">0.66152, -79.53875</named-content></named-content>
                    </td><td rowspan="1" colspan="1">29</td></tr><tr><td rowspan="1" colspan="1">
                      <italic><tp:taxon-name><tp:taxon-name-part taxon-name-part-type="genus" reg="Dipsas">D.</tp:taxon-name-part> <tp:taxon-name-part taxon-name-part-type="species" reg="gracilis">gracilis</tp:taxon-name-part></tp:taxon-name></italic>
                    </td><td rowspan="1" colspan="1">
                      <named-content xmlns:xlink="http://www.w3.org/1999/xlink" content-type="dwc:institutional_code" xlink:type="simple">QCAZ</named-content> 7321</td><td rowspan="1" colspan="1">Ecuador</td><td rowspan="1" colspan="1">Esmeraldas</td><td rowspan="1" colspan="1">La Mayronga</td><td rowspan="1" colspan="2">
                      <named-content xmlns:xlink="http://www.w3.org/1999/xlink" content-type="dwc:verbatimCoordinates" xlink:type="simple"><named-content content-type="geo-json" specific-use="{&#34;type&#34;:&#34;Point&#34;,&#34;coordinates&#34;:[-79.277860,1.043610]}" id="NCID0ERXCK" xlink:type="simple">1.04361, -79.27786</named-content></named-content>
                    </td><td rowspan="1" colspan="1">14</td></tr><tr><td rowspan="1" colspan="1">
                      <italic><tp:taxon-name><tp:taxon-name-part taxon-name-part-type="genus" reg="Dipsas">D.</tp:taxon-name-part> <tp:taxon-name-part taxon-name-part-type="species" reg="gracilis">gracilis</tp:taxon-name-part></tp:taxon-name></italic>
                    </td><td rowspan="1" colspan="1">
                      <named-content xmlns:xlink="http://www.w3.org/1999/xlink" content-type="dwc:institutional_code" xlink:type="simple">QCAZ</named-content> 13738</td><td rowspan="1" colspan="1">Ecuador</td><td rowspan="1" colspan="1">Esmeraldas</td><td rowspan="1" colspan="1">Tundaloma</td><td rowspan="1" colspan="2">
                      <named-content xmlns:xlink="http://www.w3.org/1999/xlink" content-type="dwc:verbatimCoordinates" xlink:type="simple"><named-content content-type="geo-json" specific-use="{&#34;type&#34;:&#34;Point&#34;,&#34;coordinates&#34;:[-78.749450,1.181660]}" id="NCID0ECZCK" xlink:type="simple">1.18166, -78.74945</named-content></named-content>
                    </td><td rowspan="1" colspan="1">74</td></tr><tr><td rowspan="1" colspan="1">
                      <italic><tp:taxon-name><tp:taxon-name-part taxon-name-part-type="genus" reg="Dipsas">D.</tp:taxon-name-part> <tp:taxon-name-part taxon-name-part-type="species" reg="gracilis">gracilis</tp:taxon-name-part></tp:taxon-name></italic>
                    </td><td rowspan="1" colspan="1">
                      <named-content xmlns:xlink="http://www.w3.org/1999/xlink" content-type="dwc:institutional_code" xlink:type="simple">MZUA</named-content>.RE.0280</td><td rowspan="1" colspan="1">Ecuador</td><td rowspan="1" colspan="1">Guayas</td><td rowspan="1" colspan="1">Naranjal</td><td rowspan="1" colspan="2">
                      <named-content xmlns:xlink="http://www.w3.org/1999/xlink" content-type="dwc:verbatimCoordinates" xlink:type="simple"><named-content content-type="geo-json" specific-use="{&#34;type&#34;:&#34;Point&#34;,&#34;coordinates&#34;:[-79.631720,-2.723020]}" id="NCID0ET1CK" xlink:type="simple">-2.72302, -79.63172</named-content></named-content>
                    </td><td rowspan="1" colspan="1">58</td></tr><tr><td rowspan="1" colspan="1">
                      <italic><tp:taxon-name><tp:taxon-name-part taxon-name-part-type="genus" reg="Dipsas">D.</tp:taxon-name-part> <tp:taxon-name-part taxon-name-part-type="species" reg="gracilis">gracilis</tp:taxon-name-part></tp:taxon-name></italic>
                    </td><td rowspan="1" colspan="1">
                      <named-content xmlns:xlink="http://www.w3.org/1999/xlink" content-type="dwc:institutional_code" xlink:type="simple">MZUA</named-content>.RE.0281</td><td rowspan="1" colspan="1">Ecuador</td><td rowspan="1" colspan="1">Guayas</td><td rowspan="1" colspan="1">Naranjal</td><td rowspan="1" colspan="2">
                      <named-content xmlns:xlink="http://www.w3.org/1999/xlink" content-type="dwc:verbatimCoordinates" xlink:type="simple"><named-content content-type="geo-json" specific-use="{&#34;type&#34;:&#34;Point&#34;,&#34;coordinates&#34;:[-79.631720,-2.723020]}" id="NCID0EE3CK" xlink:type="simple">-2.72302, -79.63172</named-content></named-content>
                    </td><td rowspan="1" colspan="1">58</td></tr><tr><td rowspan="1" colspan="1">
                      <italic><tp:taxon-name><tp:taxon-name-part taxon-name-part-type="genus" reg="Dipsas">D.</tp:taxon-name-part> <tp:taxon-name-part taxon-name-part-type="species" reg="gracilis">gracilis</tp:taxon-name-part></tp:taxon-name></italic>
                    </td><td rowspan="1" colspan="1">
                      <named-content xmlns:xlink="http://www.w3.org/1999/xlink" content-type="dwc:institutional_code" xlink:type="simple">QCAZ</named-content> 12478</td><td rowspan="1" colspan="1">Ecuador</td><td rowspan="1" colspan="1">Guayas</td><td rowspan="1" colspan="1">Río Patul</td><td rowspan="1" colspan="2">
                      <named-content xmlns:xlink="http://www.w3.org/1999/xlink" content-type="dwc:verbatimCoordinates" xlink:type="simple"><named-content content-type="geo-json" specific-use="{&#34;type&#34;:&#34;Point&#34;,&#34;coordinates&#34;:[-79.371800,-2.555480]}" id="NCID0EV4CK" xlink:type="simple">-2.55548, -79.37180</named-content></named-content>
                    </td><td rowspan="1" colspan="1">266</td></tr><tr><td rowspan="1" colspan="1">
                      <italic><tp:taxon-name><tp:taxon-name-part taxon-name-part-type="genus" reg="Dipsas">D.</tp:taxon-name-part> <tp:taxon-name-part taxon-name-part-type="species" reg="gracilis">gracilis</tp:taxon-name-part></tp:taxon-name></italic>
                    </td><td rowspan="1" colspan="1">
                      <named-content xmlns:xlink="http://www.w3.org/1999/xlink" content-type="dwc:institutional_code" xlink:type="simple">QCAZ</named-content> 8432</td><td rowspan="1" colspan="1">Ecuador</td><td rowspan="1" colspan="1">Los Ríos</td><td rowspan="1" colspan="1">Buena Fe</td><td rowspan="1" colspan="2">
                      <named-content xmlns:xlink="http://www.w3.org/1999/xlink" content-type="dwc:verbatimCoordinates" xlink:type="simple"><named-content content-type="geo-json" specific-use="{&#34;type&#34;:&#34;Point&#34;,&#34;coordinates&#34;:[-79.489570,-0.893060]}" id="NCID0EG6CK" xlink:type="simple">-0.89306, -79.48957</named-content></named-content>
                    </td><td rowspan="1" colspan="1">104</td></tr><tr><td rowspan="1" colspan="1">
                      <italic><tp:taxon-name><tp:taxon-name-part taxon-name-part-type="genus" reg="Dipsas">D.</tp:taxon-name-part> <tp:taxon-name-part taxon-name-part-type="species" reg="gracilis">gracilis</tp:taxon-name-part></tp:taxon-name></italic>
                    </td><td rowspan="1" colspan="1">
                      <named-content xmlns:xlink="http://www.w3.org/1999/xlink" content-type="dwc:institutional_code" xlink:type="simple">MHNG</named-content> 2309.038</td><td rowspan="1" colspan="1">Ecuador</td><td rowspan="1" colspan="1">Los Ríos</td><td rowspan="1" colspan="1">Río Palenque</td><td rowspan="1" colspan="2">
                      <named-content xmlns:xlink="http://www.w3.org/1999/xlink" content-type="dwc:verbatimCoordinates" xlink:type="simple"><named-content content-type="geo-json" specific-use="{&#34;type&#34;:&#34;Point&#34;,&#34;coordinates&#34;:[-79.366670,-0.583330]}" id="NCID0EXADK" xlink:type="simple">-0.58333, -79.36667</named-content></named-content>
                    </td><td rowspan="1" colspan="1">173</td></tr><tr><td rowspan="1" colspan="1">
                      <italic><tp:taxon-name><tp:taxon-name-part taxon-name-part-type="genus" reg="Dipsas">D.</tp:taxon-name-part> <tp:taxon-name-part taxon-name-part-type="species" reg="gracilis">gracilis</tp:taxon-name-part></tp:taxon-name></italic>
                    </td><td rowspan="1" colspan="1">
                      <named-content xmlns:xlink="http://www.w3.org/1999/xlink" content-type="dwc:institutional_code" xlink:type="simple">QCAZ</named-content> 10196</td><td rowspan="1" colspan="1">Ecuador</td><td rowspan="1" colspan="1">Los Ríos</td><td rowspan="1" colspan="1">Río Palenque</td><td rowspan="1" colspan="2">
                      <named-content xmlns:xlink="http://www.w3.org/1999/xlink" content-type="dwc:verbatimCoordinates" xlink:type="simple"><named-content content-type="geo-json" specific-use="{&#34;type&#34;:&#34;Point&#34;,&#34;coordinates&#34;:[-79.366670,-0.583330]}" id="NCID0EICDK" xlink:type="simple">-0.58333, -79.36667</named-content></named-content>
                    </td><td rowspan="1" colspan="1">173</td></tr><tr><td rowspan="1" colspan="1">
                      <italic><tp:taxon-name><tp:taxon-name-part taxon-name-part-type="genus" reg="Dipsas">D.</tp:taxon-name-part> <tp:taxon-name-part taxon-name-part-type="species" reg="gracilis">gracilis</tp:taxon-name-part></tp:taxon-name></italic>
                    </td><td rowspan="1" colspan="1">
                      <named-content xmlns:xlink="http://www.w3.org/1999/xlink" content-type="dwc:institutional_code" xlink:type="simple">USNM</named-content> 285477</td><td rowspan="1" colspan="1">Ecuador</td><td rowspan="1" colspan="1">Los Ríos</td><td rowspan="1" colspan="1">Río Palenque</td><td rowspan="1" colspan="2">
                      <named-content xmlns:xlink="http://www.w3.org/1999/xlink" content-type="dwc:verbatimCoordinates" xlink:type="simple"><named-content content-type="geo-json" specific-use="{&#34;type&#34;:&#34;Point&#34;,&#34;coordinates&#34;:[-79.366670,-0.583330]}" id="NCID0EZDDK" xlink:type="simple">-0.58333, -79.36667</named-content></named-content>
                    </td><td rowspan="1" colspan="1">173</td></tr><tr><td rowspan="1" colspan="1">
                      <italic><tp:taxon-name><tp:taxon-name-part taxon-name-part-type="genus" reg="Dipsas">D.</tp:taxon-name-part> <tp:taxon-name-part taxon-name-part-type="species" reg="gracilis">gracilis</tp:taxon-name-part></tp:taxon-name></italic>
                    </td><td rowspan="1" colspan="1">
                      <named-content xmlns:xlink="http://www.w3.org/1999/xlink" content-type="dwc:institutional_code" xlink:type="simple">USNM</named-content> 285478</td><td rowspan="1" colspan="1">Ecuador</td><td rowspan="1" colspan="1">Los Ríos</td><td rowspan="1" colspan="1">Río Palenque</td><td rowspan="1" colspan="2">
                      <named-content xmlns:xlink="http://www.w3.org/1999/xlink" content-type="dwc:verbatimCoordinates" xlink:type="simple"><named-content content-type="geo-json" specific-use="{&#34;type&#34;:&#34;Point&#34;,&#34;coordinates&#34;:[-79.366670,-0.583330]}" id="NCID0EKFDK" xlink:type="simple">-0.58333, -79.36667</named-content></named-content>
                    </td><td rowspan="1" colspan="1">173</td></tr><tr><td rowspan="1" colspan="1">
                      <italic><tp:taxon-name><tp:taxon-name-part taxon-name-part-type="genus" reg="Dipsas">D.</tp:taxon-name-part> <tp:taxon-name-part taxon-name-part-type="species" reg="gracilis">gracilis</tp:taxon-name-part></tp:taxon-name></italic>
                    </td><td rowspan="1" colspan="1">
                      <named-content xmlns:xlink="http://www.w3.org/1999/xlink" content-type="dwc:institutional_code" xlink:type="simple">USNM</named-content> 285479</td><td rowspan="1" colspan="1">Ecuador</td><td rowspan="1" colspan="1">Los Ríos</td><td rowspan="1" colspan="1">Río Palenque</td><td rowspan="1" colspan="2">
                      <named-content xmlns:xlink="http://www.w3.org/1999/xlink" content-type="dwc:verbatimCoordinates" xlink:type="simple"><named-content content-type="geo-json" specific-use="{&#34;type&#34;:&#34;Point&#34;,&#34;coordinates&#34;:[-79.366670,-0.583330]}" id="NCID0E2GDK" xlink:type="simple">-0.58333, -79.36667</named-content></named-content>
                    </td><td rowspan="1" colspan="1">173</td></tr><tr><td rowspan="1" colspan="1">
                      <italic><tp:taxon-name><tp:taxon-name-part taxon-name-part-type="genus" reg="Dipsas">D.</tp:taxon-name-part> <tp:taxon-name-part taxon-name-part-type="species" reg="gracilis">gracilis</tp:taxon-name-part></tp:taxon-name></italic>
                    </td><td rowspan="1" colspan="1">
                      <named-content xmlns:xlink="http://www.w3.org/1999/xlink" content-type="dwc:institutional_code" xlink:type="simple">USNM</named-content> 285480</td><td rowspan="1" colspan="1">Ecuador</td><td rowspan="1" colspan="1">Los Ríos</td><td rowspan="1" colspan="1">Río Palenque</td><td rowspan="1" colspan="2">
                      <named-content xmlns:xlink="http://www.w3.org/1999/xlink" content-type="dwc:verbatimCoordinates" xlink:type="simple"><named-content content-type="geo-json" specific-use="{&#34;type&#34;:&#34;Point&#34;,&#34;coordinates&#34;:[-79.366670,-0.583330]}" id="NCID0EMIDK" xlink:type="simple">-0.58333, -79.36667</named-content></named-content>
                    </td><td rowspan="1" colspan="1">173</td></tr><tr><td rowspan="1" colspan="1">
                      <italic><tp:taxon-name><tp:taxon-name-part taxon-name-part-type="genus" reg="Dipsas">D.</tp:taxon-name-part> <tp:taxon-name-part taxon-name-part-type="species" reg="gracilis">gracilis</tp:taxon-name-part></tp:taxon-name></italic>
                    </td><td rowspan="1" colspan="1">
                      <abbrev xmlns:xlink="http://www.w3.org/1999/xlink" content-type="institution" xlink:title="Universidad San Francisco de Quito, División de Herpetología" id="ABBRID0EIJDK" xlink:type="simple">DHMECN</abbrev> 2902</td><td rowspan="1" colspan="1">Ecuador</td><td rowspan="1" colspan="1">Manabí</td><td rowspan="1" colspan="1">El Aguacate</td><td rowspan="1" colspan="2">
                      <named-content xmlns:xlink="http://www.w3.org/1999/xlink" content-type="dwc:verbatimCoordinates" xlink:type="simple"><named-content content-type="geo-json" specific-use="{&#34;type&#34;:&#34;Point&#34;,&#34;coordinates&#34;:[-80.051900,0.653480]}" id="NCID0E4JDK" xlink:type="simple">0.65348, -80.05190</named-content></named-content>
                    </td><td rowspan="1" colspan="1">43</td></tr><tr><td rowspan="1" colspan="1">
                      <italic><tp:taxon-name><tp:taxon-name-part taxon-name-part-type="genus" reg="Dipsas">D.</tp:taxon-name-part> <tp:taxon-name-part taxon-name-part-type="species" reg="gracilis">gracilis</tp:taxon-name-part></tp:taxon-name></italic>
                    </td><td rowspan="1" colspan="1">
                      <named-content xmlns:xlink="http://www.w3.org/1999/xlink" content-type="dwc:institutional_code" xlink:type="simple">QCAZ</named-content> 11427</td><td rowspan="1" colspan="1">Ecuador</td><td rowspan="1" colspan="1">Manabí</td><td rowspan="1" colspan="1">Jama Coaque</td><td rowspan="1" colspan="2">
                      <named-content xmlns:xlink="http://www.w3.org/1999/xlink" content-type="dwc:verbatimCoordinates" xlink:type="simple"><named-content content-type="geo-json" specific-use="{&#34;type&#34;:&#34;Point&#34;,&#34;coordinates&#34;:[-80.123370,-0.114550]}" id="NCID0EOLDK" xlink:type="simple">-0.11455, -80.12337</named-content></named-content>
                    </td><td rowspan="1" colspan="1">321</td></tr><tr><td rowspan="1" colspan="1">
                      <italic><tp:taxon-name><tp:taxon-name-part taxon-name-part-type="genus" reg="Dipsas">D.</tp:taxon-name-part> <tp:taxon-name-part taxon-name-part-type="species" reg="gracilis">gracilis</tp:taxon-name-part></tp:taxon-name></italic>
                    </td><td rowspan="1" colspan="1">
                      <named-content xmlns:xlink="http://www.w3.org/1999/xlink" content-type="dwc:institutional_code" xlink:type="simple">QCAZ</named-content> 4654</td><td rowspan="1" colspan="1">Ecuador</td><td rowspan="1" colspan="1">Manabí</td><td rowspan="1" colspan="1">Lalo Loor</td><td rowspan="1" colspan="2">
                      <named-content xmlns:xlink="http://www.w3.org/1999/xlink" content-type="dwc:verbatimCoordinates" xlink:type="simple"><named-content content-type="geo-json" specific-use="{&#34;type&#34;:&#34;Point&#34;,&#34;coordinates&#34;:[-80.150040,-0.083370]}" id="NCID0E6MDK" xlink:type="simple">-0.08337, -80.15004</named-content></named-content>
                    </td><td rowspan="1" colspan="1">75</td></tr><tr><td rowspan="1" colspan="1">
                      <italic><tp:taxon-name><tp:taxon-name-part taxon-name-part-type="genus" reg="Dipsas">D.</tp:taxon-name-part> <tp:taxon-name-part taxon-name-part-type="species" reg="gracilis">gracilis</tp:taxon-name-part></tp:taxon-name></italic>
                    </td><td rowspan="1" colspan="1">
                      <named-content xmlns:xlink="http://www.w3.org/1999/xlink" content-type="dwc:institutional_code" xlink:type="simple">MHNG</named-content> 1363.023</td><td rowspan="1" colspan="1">Ecuador</td><td rowspan="1" colspan="1">Manabí</td><td rowspan="1" colspan="1">Maicito</td><td rowspan="1" colspan="2">
                      <named-content xmlns:xlink="http://www.w3.org/1999/xlink" content-type="dwc:verbatimCoordinates" xlink:type="simple"><named-content content-type="geo-json" specific-use="{&#34;type&#34;:&#34;Point&#34;,&#34;coordinates&#34;:[-79.571790,-0.272650]}" id="NCID0EQODK" xlink:type="simple">-0.27265, -79.57179</named-content></named-content>
                    </td><td rowspan="1" colspan="1">173</td></tr><tr><td rowspan="1" colspan="1">
                      <italic><tp:taxon-name><tp:taxon-name-part taxon-name-part-type="genus" reg="Dipsas">D.</tp:taxon-name-part> <tp:taxon-name-part taxon-name-part-type="species" reg="gracilis">gracilis</tp:taxon-name-part></tp:taxon-name></italic>
                    </td><td rowspan="1" colspan="1">
                      <named-content xmlns:xlink="http://www.w3.org/1999/xlink" content-type="dwc:institutional_code" xlink:type="simple">MHNG</named-content> 1363.024</td><td rowspan="1" colspan="1">Ecuador</td><td rowspan="1" colspan="1">Manabí</td><td rowspan="1" colspan="1">Maicito</td><td rowspan="1" colspan="2">
                      <named-content xmlns:xlink="http://www.w3.org/1999/xlink" content-type="dwc:verbatimCoordinates" xlink:type="simple"><named-content content-type="geo-json" specific-use="{&#34;type&#34;:&#34;Point&#34;,&#34;coordinates&#34;:[-79.571790,-0.272650]}" id="NCID0EBQDK" xlink:type="simple">-0.27265, -79.57179</named-content></named-content>
                    </td><td rowspan="1" colspan="1">173</td></tr><tr><td rowspan="1" colspan="1">
                      <italic><tp:taxon-name><tp:taxon-name-part taxon-name-part-type="genus" reg="Dipsas">D.</tp:taxon-name-part> <tp:taxon-name-part taxon-name-part-type="species" reg="gracilis">gracilis</tp:taxon-name-part></tp:taxon-name></italic>
                    </td><td rowspan="1" colspan="1">
                      <named-content xmlns:xlink="http://www.w3.org/1999/xlink" content-type="dwc:institutional_code" xlink:type="simple">MHNG</named-content> 1363.026</td><td rowspan="1" colspan="1">Ecuador</td><td rowspan="1" colspan="1">Manabí</td><td rowspan="1" colspan="1">Maicito</td><td rowspan="1" colspan="2">
                      <named-content xmlns:xlink="http://www.w3.org/1999/xlink" content-type="dwc:verbatimCoordinates" xlink:type="simple"><named-content content-type="geo-json" specific-use="{&#34;type&#34;:&#34;Point&#34;,&#34;coordinates&#34;:[-79.571790,-0.272650]}" id="NCID0ESRDK" xlink:type="simple">-0.27265, -79.57179</named-content></named-content>
                    </td><td rowspan="1" colspan="1">173</td></tr><tr><td rowspan="1" colspan="1">
                      <italic><tp:taxon-name><tp:taxon-name-part taxon-name-part-type="genus" reg="Dipsas">D.</tp:taxon-name-part> <tp:taxon-name-part taxon-name-part-type="species" reg="gracilis">gracilis</tp:taxon-name-part></tp:taxon-name></italic>
                    </td><td rowspan="1" colspan="1">
                      <named-content xmlns:xlink="http://www.w3.org/1999/xlink" content-type="dwc:institutional_code" xlink:type="simple">MHNG</named-content> 1363.027</td><td rowspan="1" colspan="1">Ecuador</td><td rowspan="1" colspan="1">Manabí</td><td rowspan="1" colspan="1">Maicito</td><td rowspan="1" colspan="2">
                      <named-content xmlns:xlink="http://www.w3.org/1999/xlink" content-type="dwc:verbatimCoordinates" xlink:type="simple"><named-content content-type="geo-json" specific-use="{&#34;type&#34;:&#34;Point&#34;,&#34;coordinates&#34;:[-79.571790,-0.272650]}" id="NCID0EDTDK" xlink:type="simple">-0.27265, -79.57179</named-content></named-content>
                    </td><td rowspan="1" colspan="1">173</td></tr><tr><td rowspan="1" colspan="1">
                      <italic><tp:taxon-name><tp:taxon-name-part taxon-name-part-type="genus" reg="Dipsas">D.</tp:taxon-name-part> <tp:taxon-name-part taxon-name-part-type="species" reg="gracilis">gracilis</tp:taxon-name-part></tp:taxon-name></italic>
                    </td><td rowspan="1" colspan="1">
                      <named-content xmlns:xlink="http://www.w3.org/1999/xlink" content-type="dwc:institutional_code" xlink:type="simple">QCAZ</named-content> 4649</td><td rowspan="1" colspan="1">Ecuador</td><td rowspan="1" colspan="1">Manabí</td><td rowspan="1" colspan="1">Reserva Jama Coaque</td><td rowspan="1" colspan="2">
                      <named-content xmlns:xlink="http://www.w3.org/1999/xlink" content-type="dwc:verbatimCoordinates" xlink:type="simple"><named-content content-type="geo-json" specific-use="{&#34;type&#34;:&#34;Point&#34;,&#34;coordinates&#34;:[-80.124720,-0.115560]}" id="NCID0EUUDK" xlink:type="simple">-0.11556, -80.12472</named-content></named-content>
                    </td><td rowspan="1" colspan="1">299</td></tr><tr><td rowspan="1" colspan="1">
                      <italic><tp:taxon-name><tp:taxon-name-part taxon-name-part-type="genus" reg="Dipsas">D.</tp:taxon-name-part> <tp:taxon-name-part taxon-name-part-type="species" reg="gracilis">gracilis</tp:taxon-name-part></tp:taxon-name></italic>
                    </td><td rowspan="1" colspan="1">
                      <named-content xmlns:xlink="http://www.w3.org/1999/xlink" content-type="dwc:institutional_code" xlink:type="simple">MHNG</named-content> 2453.019</td><td rowspan="1" colspan="1">Ecuador</td><td rowspan="1" colspan="1">Manabí</td><td rowspan="1" colspan="1">Zapallo Grande</td><td rowspan="1" colspan="2">
                      <named-content xmlns:xlink="http://www.w3.org/1999/xlink" content-type="dwc:verbatimCoordinates" xlink:type="simple"><named-content content-type="geo-json" specific-use="{&#34;type&#34;:&#34;Point&#34;,&#34;coordinates&#34;:[-78.983450,0.781650]}" id="NCID0EFWDK" xlink:type="simple">0.78165, -78.98345</named-content></named-content>
                    </td><td rowspan="1" colspan="1">100</td></tr><tr><td rowspan="1" colspan="1">
                      <italic><tp:taxon-name><tp:taxon-name-part taxon-name-part-type="genus" reg="Dipsas">D.</tp:taxon-name-part> <tp:taxon-name-part taxon-name-part-type="species" reg="gracilis">gracilis</tp:taxon-name-part></tp:taxon-name></italic>
                    </td><td rowspan="1" colspan="1">
                      <named-content xmlns:xlink="http://www.w3.org/1999/xlink" content-type="dwc:institutional_code" xlink:type="simple">QCAZ</named-content> 14494</td><td rowspan="1" colspan="1">Ecuador</td><td rowspan="1" colspan="1">Pichincha</td><td rowspan="1" colspan="1">Cachaco–Lita</td><td rowspan="1" colspan="2">
                      <named-content xmlns:xlink="http://www.w3.org/1999/xlink" content-type="dwc:verbatimCoordinates" xlink:type="simple"><named-content content-type="geo-json" specific-use="{&#34;type&#34;:&#34;Point&#34;,&#34;coordinates&#34;:[-78.367940,0.788860]}" id="NCID0EWXDK" xlink:type="simple">0.78886, -78.36794</named-content></named-content>
                    </td><td rowspan="1" colspan="1">1108</td></tr><tr><td rowspan="1" colspan="1">
                      <italic><tp:taxon-name><tp:taxon-name-part taxon-name-part-type="genus" reg="Dipsas">D.</tp:taxon-name-part> <tp:taxon-name-part taxon-name-part-type="species" reg="gracilis">gracilis</tp:taxon-name-part></tp:taxon-name></italic>
                    </td><td rowspan="1" colspan="1">
                      <abbrev xmlns:xlink="http://www.w3.org/1999/xlink" content-type="institution" xlink:title="Museo de Zoología of the Universidad Tecnológica Indoamérica" id="ABBRID0ESYDK" xlink:type="simple">MZUTI</abbrev> 1386</td><td rowspan="1" colspan="1">Ecuador</td><td rowspan="1" colspan="1">Pichincha</td><td rowspan="1" colspan="1">El Abrazo del Árbol</td><td rowspan="1" colspan="2">
                      <named-content xmlns:xlink="http://www.w3.org/1999/xlink" content-type="dwc:verbatimCoordinates" xlink:type="simple"><named-content content-type="geo-json" specific-use="{&#34;type&#34;:&#34;Point&#34;,&#34;coordinates&#34;:[-78.813210,-0.009130]}" id="NCID0EHZDK" xlink:type="simple">-0.00913, -78.81321</named-content></named-content>
                    </td><td rowspan="1" colspan="1">1064</td></tr><tr><td rowspan="1" colspan="1">
                      <italic><tp:taxon-name><tp:taxon-name-part taxon-name-part-type="genus" reg="Dipsas">D.</tp:taxon-name-part> <tp:taxon-name-part taxon-name-part-type="species" reg="gracilis">gracilis</tp:taxon-name-part></tp:taxon-name></italic>
                    </td><td rowspan="1" colspan="1">
                      <named-content xmlns:xlink="http://www.w3.org/1999/xlink" content-type="dwc:institutional_code" xlink:type="simple">QCAZ</named-content> 7532</td><td rowspan="1" colspan="1">Ecuador</td><td rowspan="1" colspan="1">Pichincha</td><td rowspan="1" colspan="1">El Monte</td><td rowspan="1" colspan="2">
                      <named-content xmlns:xlink="http://www.w3.org/1999/xlink" content-type="dwc:verbatimCoordinates" xlink:type="simple"><named-content content-type="geo-json" specific-use="{&#34;type&#34;:&#34;Point&#34;,&#34;coordinates&#34;:[-78.761950,-0.069120]}" id="NCID0EY1DK" xlink:type="simple">-0.06912, -78.76195</named-content></named-content>
                    </td><td rowspan="1" colspan="1">1316</td></tr><tr><td rowspan="1" colspan="1">
                      <italic><tp:taxon-name><tp:taxon-name-part taxon-name-part-type="genus" reg="Dipsas">D.</tp:taxon-name-part> <tp:taxon-name-part taxon-name-part-type="species" reg="gracilis">gracilis</tp:taxon-name-part></tp:taxon-name></italic>
                    </td><td rowspan="1" colspan="1">
                      <named-content xmlns:xlink="http://www.w3.org/1999/xlink" content-type="dwc:institutional_code" xlink:type="simple">QCAZ</named-content> 15718</td><td rowspan="1" colspan="1">Ecuador</td><td rowspan="1" colspan="1">Pichincha</td><td rowspan="1" colspan="1">Finca Ecológica Orongo</td><td rowspan="1" colspan="2">
                      <named-content xmlns:xlink="http://www.w3.org/1999/xlink" content-type="dwc:verbatimCoordinates" xlink:type="simple"><named-content content-type="geo-json" specific-use="{&#34;type&#34;:&#34;Point&#34;,&#34;coordinates&#34;:[-78.667370,0.153040]}" id="NCID0EJ3DK" xlink:type="simple">0.15304, -78.66737</named-content></named-content>
                    </td><td rowspan="1" colspan="1">1173</td></tr><tr><td rowspan="1" colspan="1">
                      <italic><tp:taxon-name><tp:taxon-name-part taxon-name-part-type="genus" reg="Dipsas">D.</tp:taxon-name-part> <tp:taxon-name-part taxon-name-part-type="species" reg="gracilis">gracilis</tp:taxon-name-part></tp:taxon-name></italic>
                    </td><td rowspan="1" colspan="1">
                      <abbrev xmlns:xlink="http://www.w3.org/1999/xlink" content-type="institution" xlink:title="Museo de Zoología of the Universidad Tecnológica Indoamérica" id="ABBRID0EF4DK" xlink:type="simple">MZUTI</abbrev> 3503</td><td rowspan="1" colspan="1">Ecuador</td><td rowspan="1" colspan="1">Pichincha</td><td rowspan="1" colspan="1">Mashpi lodge</td><td rowspan="1" colspan="2">
                      <named-content xmlns:xlink="http://www.w3.org/1999/xlink" content-type="dwc:verbatimCoordinates" xlink:type="simple"><named-content content-type="geo-json" specific-use="{&#34;type&#34;:&#34;Point&#34;,&#34;coordinates&#34;:[-78.881110,0.166810]}" id="NCID0E14DK" xlink:type="simple">0.16681, -78.88111</named-content></named-content>
                    </td><td rowspan="1" colspan="1">905</td></tr><tr><td rowspan="1" colspan="1">
                      <italic><tp:taxon-name><tp:taxon-name-part taxon-name-part-type="genus" reg="Dipsas">D.</tp:taxon-name-part> <tp:taxon-name-part taxon-name-part-type="species" reg="gracilis">gracilis</tp:taxon-name-part></tp:taxon-name></italic>
                    </td><td rowspan="1" colspan="1">
                      <named-content xmlns:xlink="http://www.w3.org/1999/xlink" content-type="dwc:institutional_code" xlink:type="simple">QCAZ</named-content> 15542</td><td rowspan="1" colspan="1">Ecuador</td><td rowspan="1" colspan="1">Pichincha</td><td rowspan="1" colspan="1">Rainforest Monterreal</td><td rowspan="1" colspan="2">
                      <named-content xmlns:xlink="http://www.w3.org/1999/xlink" content-type="dwc:verbatimCoordinates" xlink:type="simple"><named-content content-type="geo-json" specific-use="{&#34;type&#34;:&#34;Point&#34;,&#34;coordinates&#34;:[-78.884070,0.015570]}" id="NCID0EL6DK" xlink:type="simple">0.01557, -78.88407</named-content></named-content>
                    </td><td rowspan="1" colspan="1">860</td></tr><tr><td rowspan="1" colspan="1">
                      <italic><tp:taxon-name><tp:taxon-name-part taxon-name-part-type="genus" reg="Dipsas">D.</tp:taxon-name-part> <tp:taxon-name-part taxon-name-part-type="species" reg="gracilis">gracilis</tp:taxon-name-part></tp:taxon-name></italic>
                    </td><td rowspan="1" colspan="1">
                      <named-content xmlns:xlink="http://www.w3.org/1999/xlink" content-type="dwc:institutional_code" xlink:type="simple">QCAZ</named-content> 7322</td><td rowspan="1" colspan="1">Ecuador</td><td rowspan="1" colspan="1">Pichincha</td><td rowspan="1" colspan="1">Road to Mindo</td><td rowspan="1" colspan="2">
                      <named-content xmlns:xlink="http://www.w3.org/1999/xlink" content-type="dwc:verbatimCoordinates" xlink:type="simple"><named-content content-type="geo-json" specific-use="{&#34;type&#34;:&#34;Point&#34;,&#34;coordinates&#34;:[-78.756170,-0.031160]}" id="NCID0E3AEK" xlink:type="simple">-0.03116, -78.75617</named-content></named-content>
                    </td><td rowspan="1" colspan="1">1638</td></tr><tr><td rowspan="1" colspan="1">
                      <italic><tp:taxon-name><tp:taxon-name-part taxon-name-part-type="genus" reg="Dipsas">D.</tp:taxon-name-part> <tp:taxon-name-part taxon-name-part-type="species" reg="gracilis">gracilis</tp:taxon-name-part></tp:taxon-name></italic>
                    </td><td rowspan="1" colspan="1">
                      <named-content xmlns:xlink="http://www.w3.org/1999/xlink" content-type="dwc:institutional_code" xlink:type="simple">QCAZ</named-content> 3693</td><td rowspan="1" colspan="1">Ecuador</td><td rowspan="1" colspan="1">Santo Domingo</td><td rowspan="1" colspan="1">8.5 km NW Santo Domingo</td><td rowspan="1" colspan="2">
                      <named-content xmlns:xlink="http://www.w3.org/1999/xlink" content-type="dwc:verbatimCoordinates" xlink:type="simple"><named-content content-type="geo-json" specific-use="{&#34;type&#34;:&#34;Point&#34;,&#34;coordinates&#34;:[-79.210990,-0.177000]}" id="NCID0ENCEK" xlink:type="simple">-0.17700, -79.21099</named-content></named-content>
                    </td><td rowspan="1" colspan="1">454</td></tr><tr><td rowspan="1" colspan="1">
                      <italic><tp:taxon-name><tp:taxon-name-part taxon-name-part-type="genus" reg="Dipsas">D.</tp:taxon-name-part> <tp:taxon-name-part taxon-name-part-type="species" reg="gracilis">gracilis</tp:taxon-name-part></tp:taxon-name></italic>
                    </td><td rowspan="1" colspan="1">
                      <named-content xmlns:xlink="http://www.w3.org/1999/xlink" content-type="dwc:institutional_code" xlink:type="simple">QCAZ</named-content> 3694</td><td rowspan="1" colspan="1">Ecuador</td><td rowspan="1" colspan="1">Santo Domingo</td><td rowspan="1" colspan="1">8.5 km NW Santo Domingo</td><td rowspan="1" colspan="2">
                      <named-content xmlns:xlink="http://www.w3.org/1999/xlink" content-type="dwc:verbatimCoordinates" xlink:type="simple"><named-content content-type="geo-json" specific-use="{&#34;type&#34;:&#34;Point&#34;,&#34;coordinates&#34;:[-79.210990,-0.177000]}" id="NCID0E5DEK" xlink:type="simple">-0.17700, -79.21099</named-content></named-content>
                    </td><td rowspan="1" colspan="1">454</td></tr><tr><td rowspan="1" colspan="1">
                      <italic><tp:taxon-name><tp:taxon-name-part taxon-name-part-type="genus" reg="Dipsas">D.</tp:taxon-name-part> <tp:taxon-name-part taxon-name-part-type="species" reg="gracilis">gracilis</tp:taxon-name-part></tp:taxon-name></italic>
                    </td><td rowspan="1" colspan="1">
                      <named-content xmlns:xlink="http://www.w3.org/1999/xlink" content-type="dwc:institutional_code" xlink:type="simple">QCAZ</named-content> 11238</td><td rowspan="1" colspan="1">Ecuador</td><td rowspan="1" colspan="1">Santo Domingo</td><td rowspan="1" colspan="1">Finca de Germán Cortez</td><td rowspan="1" colspan="2">
                      <named-content xmlns:xlink="http://www.w3.org/1999/xlink" content-type="dwc:verbatimCoordinates" xlink:type="simple"><named-content content-type="geo-json" specific-use="{&#34;type&#34;:&#34;Point&#34;,&#34;coordinates&#34;:[-79.411940,-0.000270]}" id="NCID0EPFEK" xlink:type="simple">-0.00027, -79.41194</named-content></named-content>
                    </td><td rowspan="1" colspan="1">194</td></tr><tr><td rowspan="1" colspan="1">
                      <italic><tp:taxon-name><tp:taxon-name-part taxon-name-part-type="genus" reg="Dipsas">D.</tp:taxon-name-part> <tp:taxon-name-part taxon-name-part-type="species" reg="gracilis">gracilis</tp:taxon-name-part></tp:taxon-name></italic>
                    </td><td rowspan="1" colspan="1">
                      <named-content xmlns:xlink="http://www.w3.org/1999/xlink" content-type="dwc:institutional_code" xlink:type="simple">QCAZ</named-content> 2040</td><td rowspan="1" colspan="1">Ecuador</td><td rowspan="1" colspan="1">Santo Domingo</td><td rowspan="1" colspan="1">La Perla</td><td rowspan="1" colspan="2">
                      <named-content xmlns:xlink="http://www.w3.org/1999/xlink" content-type="dwc:verbatimCoordinates" xlink:type="simple"><named-content content-type="geo-json" specific-use="{&#34;type&#34;:&#34;Point&#34;,&#34;coordinates&#34;:[-79.494320,0.134170]}" id="NCID0EAHEK" xlink:type="simple">0.13417, -79.49432</named-content></named-content>
                    </td><td rowspan="1" colspan="1">132</td></tr><tr><td rowspan="1" colspan="1">
                      <italic><tp:taxon-name><tp:taxon-name-part taxon-name-part-type="genus" reg="Dipsas">D.</tp:taxon-name-part> <tp:taxon-name-part taxon-name-part-type="species" reg="gracilis">gracilis</tp:taxon-name-part></tp:taxon-name></italic>
                    </td><td rowspan="1" colspan="1">
                      <abbrev xmlns:xlink="http://www.w3.org/1999/xlink" content-type="institution" xlink:title="Universidad San Francisco de Quito, División de Herpetología" id="ABBRID0E3HEK" xlink:type="simple">DHMECN</abbrev> 129</td><td rowspan="1" colspan="1">Ecuador</td><td rowspan="1" colspan="1">–</td><td rowspan="1" colspan="1">–</td><td rowspan="1" colspan="1">–</td><td rowspan="1" colspan="1">–</td><td rowspan="1" colspan="1">–</td></tr><tr><td rowspan="1" colspan="1">
                      <italic><tp:taxon-name><tp:taxon-name-part taxon-name-part-type="genus" reg="Dipsas">D.</tp:taxon-name-part> <tp:taxon-name-part taxon-name-part-type="species" reg="gracilis">gracilis</tp:taxon-name-part></tp:taxon-name></italic>
                    </td><td rowspan="1" colspan="1">
                      <abbrev xmlns:xlink="http://www.w3.org/1999/xlink" content-type="institution" xlink:title="Museo de Zoología of the Universidad Tecnológica Indoamérica" id="ABBRID0EHJEK" xlink:type="simple">MZUTI</abbrev> 4199</td><td rowspan="1" colspan="1">Ecuador</td><td rowspan="1" colspan="1">–</td><td rowspan="1" colspan="1">–</td><td rowspan="1" colspan="1">–</td><td rowspan="1" colspan="1">–</td><td rowspan="1" colspan="1">–</td></tr><tr><td rowspan="1" colspan="1">
                      <italic><tp:taxon-name><tp:taxon-name-part taxon-name-part-type="genus" reg="Dipsas">D.</tp:taxon-name-part> <tp:taxon-name-part taxon-name-part-type="species" reg="indica">indica</tp:taxon-name-part></tp:taxon-name></italic>
                    </td><td rowspan="1" colspan="1">
                      <named-content xmlns:xlink="http://www.w3.org/1999/xlink" content-type="dwc:institutional_code" xlink:type="simple">MZUA</named-content>.RE.0059</td><td rowspan="1" colspan="1">Ecuador</td><td rowspan="1" colspan="1">Morona Santiago</td><td rowspan="1" colspan="1">Rosa de Oro</td><td rowspan="1" colspan="1">–</td><td rowspan="1" colspan="1">–</td><td rowspan="1" colspan="1">–</td></tr><tr><td rowspan="1" colspan="1">
                      <italic><tp:taxon-name><tp:taxon-name-part taxon-name-part-type="genus" reg="Dipsas">D.</tp:taxon-name-part> <tp:taxon-name-part taxon-name-part-type="species" reg="indica">indica</tp:taxon-name-part></tp:taxon-name></italic>
                    </td><td rowspan="1" colspan="1">
                      <named-content xmlns:xlink="http://www.w3.org/1999/xlink" content-type="dwc:institutional_code" xlink:type="simple">MHNG</named-content> 2435.093</td><td rowspan="1" colspan="1">Ecuador</td><td rowspan="1" colspan="1">Orellana</td><td rowspan="1" colspan="1">Coca</td><td rowspan="1" colspan="2">
                      <named-content xmlns:xlink="http://www.w3.org/1999/xlink" content-type="dwc:verbatimCoordinates" xlink:type="simple"><named-content content-type="geo-json" specific-use="{&#34;type&#34;:&#34;Point&#34;,&#34;coordinates&#34;:[-76.993100,-0.461670]}" id="NCID0ESMEK" xlink:type="simple">-0.46167, -76.99310</named-content></named-content>
                    </td><td rowspan="1" colspan="1">253</td></tr><tr><td rowspan="1" colspan="1">
                      <italic><tp:taxon-name><tp:taxon-name-part taxon-name-part-type="genus" reg="Dipsas">D.</tp:taxon-name-part> <tp:taxon-name-part taxon-name-part-type="species" reg="indica">indica</tp:taxon-name-part></tp:taxon-name></italic>
                    </td><td rowspan="1" colspan="1">
                      <named-content xmlns:xlink="http://www.w3.org/1999/xlink" content-type="dwc:institutional_code" xlink:type="simple">MHNG</named-content> 2413.076</td><td rowspan="1" colspan="1">Ecuador</td><td rowspan="1" colspan="1">Orellana</td><td rowspan="1" colspan="1">Hacienda Primavera</td><td rowspan="1" colspan="2">
                      <named-content xmlns:xlink="http://www.w3.org/1999/xlink" content-type="dwc:verbatimCoordinates" xlink:type="simple"><named-content content-type="geo-json" specific-use="{&#34;type&#34;:&#34;Point&#34;,&#34;coordinates&#34;:[-76.635810,-0.486890]}" id="NCID0EDOEK" xlink:type="simple">-0.48689, -76.63581</named-content></named-content>
                    </td><td rowspan="1" colspan="1">267</td></tr><tr><td rowspan="1" colspan="1">
                      <italic><tp:taxon-name><tp:taxon-name-part taxon-name-part-type="genus" reg="Dipsas">D.</tp:taxon-name-part> <tp:taxon-name-part taxon-name-part-type="species" reg="indica">indica</tp:taxon-name-part></tp:taxon-name></italic>
                    </td><td rowspan="1" colspan="1">
                      <abbrev xmlns:xlink="http://www.w3.org/1999/xlink" content-type="institution" xlink:title="Museo de Zoología of the Universidad Tecnológica Indoamérica" id="ABBRID0E6OEK" xlink:type="simple">MZUTI</abbrev> 4735</td><td rowspan="1" colspan="1">Ecuador</td><td rowspan="1" colspan="1">Pastaza</td><td rowspan="1" colspan="1">Tzarentza</td><td rowspan="1" colspan="2">
                      <named-content xmlns:xlink="http://www.w3.org/1999/xlink" content-type="dwc:verbatimCoordinates" xlink:type="simple"><named-content content-type="geo-json" specific-use="{&#34;type&#34;:&#34;Point&#34;,&#34;coordinates&#34;:[-78.058140,-1.356960]}" id="NCID0EUPEK" xlink:type="simple">-1.35696, -78.05814</named-content></named-content>
                    </td><td rowspan="1" colspan="1">1355</td></tr><tr><td rowspan="1" colspan="1">
                      <italic><tp:taxon-name><tp:taxon-name-part taxon-name-part-type="genus" reg="Dipsas">D.</tp:taxon-name-part> <tp:taxon-name-part taxon-name-part-type="species" reg="jamespetersi">jamespetersi</tp:taxon-name-part></tp:taxon-name></italic>
                    </td><td rowspan="1" colspan="1">
                      <named-content xmlns:xlink="http://www.w3.org/1999/xlink" content-type="dwc:institutional_code" xlink:type="simple">MZUA</named-content>.RE.0147</td><td rowspan="1" colspan="1">Ecuador</td><td rowspan="1" colspan="1">Azuay</td><td rowspan="1" colspan="1">La Paz</td><td rowspan="1" colspan="2">
                      <named-content xmlns:xlink="http://www.w3.org/1999/xlink" content-type="dwc:verbatimCoordinates" xlink:type="simple"><named-content content-type="geo-json" specific-use="{&#34;type&#34;:&#34;Point&#34;,&#34;coordinates&#34;:[-79.151660,-3.314810]}" id="NCID0EFREK" xlink:type="simple">-3.31481, -79.15166</named-content></named-content>
                    </td><td rowspan="1" colspan="1">3148</td></tr><tr><td rowspan="1" colspan="1">
                      <italic><tp:taxon-name><tp:taxon-name-part taxon-name-part-type="genus" reg="Dipsas">D.</tp:taxon-name-part> <tp:taxon-name-part taxon-name-part-type="species" reg="jamespetersi">jamespetersi</tp:taxon-name-part></tp:taxon-name></italic>
                    </td><td rowspan="1" colspan="1">
                      <abbrev xmlns:xlink="http://www.w3.org/1999/xlink" content-type="institution" xlink:title="Museo de Zoología of the Universidad Tecnológica Indoamérica" id="ABBRID0EBSEK" xlink:type="simple">MZUTI</abbrev> 5307</td><td rowspan="1" colspan="1">Ecuador</td><td rowspan="1" colspan="1">Azuay</td><td rowspan="1" colspan="1">Poetate</td><td rowspan="1" colspan="2">
                      <named-content xmlns:xlink="http://www.w3.org/1999/xlink" content-type="dwc:verbatimCoordinates" xlink:type="simple"><named-content content-type="geo-json" specific-use="{&#34;type&#34;:&#34;Point&#34;,&#34;coordinates&#34;:[-79.269640,-3.416450]}" id="NCID0EWSEK" xlink:type="simple">-3.41645, -79.26964</named-content></named-content>
                    </td><td rowspan="1" colspan="1">2269</td></tr><tr><td rowspan="1" colspan="1">
                      <italic><tp:taxon-name><tp:taxon-name-part taxon-name-part-type="genus" reg="Dipsas">D.</tp:taxon-name-part> <tp:taxon-name-part taxon-name-part-type="species" reg="jamespetersi">jamespetersi</tp:taxon-name-part></tp:taxon-name></italic>
                    </td><td rowspan="1" colspan="1">
                      <named-content xmlns:xlink="http://www.w3.org/1999/xlink" content-type="dwc:institutional_code" xlink:type="simple">USNM</named-content> 237040</td><td rowspan="1" colspan="1">Ecuador</td><td rowspan="1" colspan="1">Loja</td><td rowspan="1" colspan="1">0.5 km E of Loja</td><td rowspan="1" colspan="2">
                      <named-content xmlns:xlink="http://www.w3.org/1999/xlink" content-type="dwc:verbatimCoordinates" xlink:type="simple"><named-content content-type="geo-json" specific-use="{&#34;type&#34;:&#34;Point&#34;,&#34;coordinates&#34;:[-79.183270,-3.992770]}" id="NCID0EHUEK" xlink:type="simple">-3.99277, -79.18327</named-content></named-content>
                    </td><td rowspan="1" colspan="1">2263</td></tr><tr><td rowspan="1" colspan="1">
                      <italic><tp:taxon-name><tp:taxon-name-part taxon-name-part-type="genus" reg="Dipsas">D.</tp:taxon-name-part> <tp:taxon-name-part taxon-name-part-type="species" reg="jamespetersi">jamespetersi</tp:taxon-name-part></tp:taxon-name></italic>
                    </td><td rowspan="1" colspan="1">
                      <named-content xmlns:xlink="http://www.w3.org/1999/xlink" content-type="dwc:institutional_code" xlink:type="simple">MHNG</named-content> 2512.047</td><td rowspan="1" colspan="1">Ecuador</td><td rowspan="1" colspan="1">Loja</td><td rowspan="1" colspan="1">24 km S Loja</td><td rowspan="1" colspan="2">
                      <named-content xmlns:xlink="http://www.w3.org/1999/xlink" content-type="dwc:verbatimCoordinates" xlink:type="simple"><named-content content-type="geo-json" specific-use="{&#34;type&#34;:&#34;Point&#34;,&#34;coordinates&#34;:[-79.241640,-4.220830]}" id="NCID0EYVEK" xlink:type="simple">-4.22083, -79.24164</named-content></named-content>
                    </td><td rowspan="1" colspan="1">1562</td></tr><tr><td rowspan="1" colspan="1">
                      <italic><tp:taxon-name><tp:taxon-name-part taxon-name-part-type="genus" reg="Dipsas">D.</tp:taxon-name-part> <tp:taxon-name-part taxon-name-part-type="species" reg="jamespetersi">jamespetersi</tp:taxon-name-part></tp:taxon-name></italic>
                    </td><td rowspan="1" colspan="1">
                      <named-content xmlns:xlink="http://www.w3.org/1999/xlink" content-type="dwc:institutional_code" xlink:type="simple">MHNG</named-content> 2512.048</td><td rowspan="1" colspan="1">Ecuador</td><td rowspan="1" colspan="1">Loja</td><td rowspan="1" colspan="1">24 km S Loja</td><td rowspan="1" colspan="2">
                      <named-content xmlns:xlink="http://www.w3.org/1999/xlink" content-type="dwc:verbatimCoordinates" xlink:type="simple"><named-content content-type="geo-json" specific-use="{&#34;type&#34;:&#34;Point&#34;,&#34;coordinates&#34;:[-79.241640,-4.220830]}" id="NCID0EJXEK" xlink:type="simple">-4.22083, -79.24164</named-content></named-content>
                    </td><td rowspan="1" colspan="1">1562</td></tr><tr><td rowspan="1" colspan="1">
                      <italic><tp:taxon-name><tp:taxon-name-part taxon-name-part-type="genus" reg="Dipsas">D.</tp:taxon-name-part> <tp:taxon-name-part taxon-name-part-type="species" reg="jamespetersi">jamespetersi</tp:taxon-name-part></tp:taxon-name></italic>
                    </td><td rowspan="1" colspan="1">
                      <named-content xmlns:xlink="http://www.w3.org/1999/xlink" content-type="dwc:institutional_code" xlink:type="simple">MHNG</named-content> 2399.071</td><td rowspan="1" colspan="1">Ecuador</td><td rowspan="1" colspan="1">Loja</td><td rowspan="1" colspan="1">5 km E Loja</td><td rowspan="1" colspan="2">
                      <named-content xmlns:xlink="http://www.w3.org/1999/xlink" content-type="dwc:verbatimCoordinates" xlink:type="simple"><named-content content-type="geo-json" specific-use="{&#34;type&#34;:&#34;Point&#34;,&#34;coordinates&#34;:[-79.165760,-3.988990]}" id="NCID0E1YEK" xlink:type="simple">-3.98899, -79.16576</named-content></named-content>
                    </td><td rowspan="1" colspan="1">2610</td></tr><tr><td rowspan="1" colspan="1">
                      <italic><tp:taxon-name><tp:taxon-name-part taxon-name-part-type="genus" reg="Dipsas">D.</tp:taxon-name-part> <tp:taxon-name-part taxon-name-part-type="species" reg="jamespetersi">jamespetersi</tp:taxon-name-part></tp:taxon-name></italic>
                    </td><td rowspan="1" colspan="1">
                      <named-content xmlns:xlink="http://www.w3.org/1999/xlink" content-type="dwc:institutional_code" xlink:type="simple">MHNG</named-content> 2457.09</td><td rowspan="1" colspan="1">Ecuador</td><td rowspan="1" colspan="1">Loja</td><td rowspan="1" colspan="1">5 km E Loja</td><td rowspan="1" colspan="2">
                      <named-content xmlns:xlink="http://www.w3.org/1999/xlink" content-type="dwc:verbatimCoordinates" xlink:type="simple"><named-content content-type="geo-json" specific-use="{&#34;type&#34;:&#34;Point&#34;,&#34;coordinates&#34;:[-79.165760,-3.988990]}" id="NCID0EL1EK" xlink:type="simple">-3.98899, -79.16576</named-content></named-content>
                    </td><td rowspan="1" colspan="1">2610</td></tr><tr><td rowspan="1" colspan="1">
                      <italic><tp:taxon-name><tp:taxon-name-part taxon-name-part-type="genus" reg="Dipsas">D.</tp:taxon-name-part> <tp:taxon-name-part taxon-name-part-type="species" reg="jamespetersi">jamespetersi</tp:taxon-name-part></tp:taxon-name></italic>
                    </td><td rowspan="1" colspan="1">
                      <named-content xmlns:xlink="http://www.w3.org/1999/xlink" content-type="dwc:institutional_code" xlink:type="simple">MHNG</named-content> 2512.049</td><td rowspan="1" colspan="1">Ecuador</td><td rowspan="1" colspan="1">Loja</td><td rowspan="1" colspan="1">5 km E Loja</td><td rowspan="1" colspan="2">
                      <named-content xmlns:xlink="http://www.w3.org/1999/xlink" content-type="dwc:verbatimCoordinates" xlink:type="simple"><named-content content-type="geo-json" specific-use="{&#34;type&#34;:&#34;Point&#34;,&#34;coordinates&#34;:[-79.165760,-3.988990]}" id="NCID0E32EK" xlink:type="simple">-3.98899, -79.16576</named-content></named-content>
                    </td><td rowspan="1" colspan="1">2610</td></tr><tr><td rowspan="1" colspan="1">
                      <italic><tp:taxon-name><tp:taxon-name-part taxon-name-part-type="genus" reg="Dipsas">D.</tp:taxon-name-part> <tp:taxon-name-part taxon-name-part-type="species" reg="jamespetersi">jamespetersi</tp:taxon-name-part></tp:taxon-name></italic>
                    </td><td rowspan="1" colspan="1">
                      <named-content xmlns:xlink="http://www.w3.org/1999/xlink" content-type="dwc:institutional_code" xlink:type="simple">MHNG</named-content> 2512.05</td><td rowspan="1" colspan="1">Ecuador</td><td rowspan="1" colspan="1">Loja</td><td rowspan="1" colspan="1">5 km E Loja</td><td rowspan="1" colspan="2">
                      <named-content xmlns:xlink="http://www.w3.org/1999/xlink" content-type="dwc:verbatimCoordinates" xlink:type="simple"><named-content content-type="geo-json" specific-use="{&#34;type&#34;:&#34;Point&#34;,&#34;coordinates&#34;:[-79.165760,-3.988990]}" id="NCID0EN4EK" xlink:type="simple">-3.98899, -79.16576</named-content></named-content>
                    </td><td rowspan="1" colspan="1">2610</td></tr><tr><td rowspan="1" colspan="1">
                      <italic><tp:taxon-name><tp:taxon-name-part taxon-name-part-type="genus" reg="Dipsas">D.</tp:taxon-name-part> <tp:taxon-name-part taxon-name-part-type="species" reg="jamespetersi">jamespetersi</tp:taxon-name-part></tp:taxon-name></italic>
                    </td><td rowspan="1" colspan="1">
                      <named-content xmlns:xlink="http://www.w3.org/1999/xlink" content-type="dwc:institutional_code" xlink:type="simple">MHNG</named-content> 2521.087</td><td rowspan="1" colspan="1">Ecuador</td><td rowspan="1" colspan="1">Loja</td><td rowspan="1" colspan="1">5 km E Loja</td><td rowspan="1" colspan="2">
                      <named-content xmlns:xlink="http://www.w3.org/1999/xlink" content-type="dwc:verbatimCoordinates" xlink:type="simple"><named-content content-type="geo-json" specific-use="{&#34;type&#34;:&#34;Point&#34;,&#34;coordinates&#34;:[-79.165760,-3.988990]}" id="NCID0E55EK" xlink:type="simple">-3.98899, -79.16576</named-content></named-content>
                    </td><td rowspan="1" colspan="1">2610</td></tr><tr><td rowspan="1" colspan="1">
                      <italic><tp:taxon-name><tp:taxon-name-part taxon-name-part-type="genus" reg="Dipsas">D.</tp:taxon-name-part> <tp:taxon-name-part taxon-name-part-type="species" reg="jamespetersi">jamespetersi</tp:taxon-name-part></tp:taxon-name></italic>
                    </td><td rowspan="1" colspan="1">
                      <named-content xmlns:xlink="http://www.w3.org/1999/xlink" content-type="dwc:institutional_code" xlink:type="simple">QCAZ</named-content> 15100</td><td rowspan="1" colspan="1">Ecuador</td><td rowspan="1" colspan="1">Loja</td><td rowspan="1" colspan="1">Guachanamá</td><td rowspan="1" colspan="2">
                      <named-content xmlns:xlink="http://www.w3.org/1999/xlink" content-type="dwc:verbatimCoordinates" xlink:type="simple"><named-content content-type="geo-json" specific-use="{&#34;type&#34;:&#34;Point&#34;,&#34;coordinates&#34;:[-79.882900,-4.040810]}" id="NCID0EPAFK" xlink:type="simple">-4.04081, -79.88290</named-content></named-content>
                    </td><td rowspan="1" colspan="1">2787</td></tr><tr><td rowspan="1" colspan="1">
                      <italic><tp:taxon-name><tp:taxon-name-part taxon-name-part-type="genus" reg="Dipsas">D.</tp:taxon-name-part> <tp:taxon-name-part taxon-name-part-type="species" reg="jamespetersi">jamespetersi</tp:taxon-name-part></tp:taxon-name></italic>
                    </td><td rowspan="1" colspan="1">
                      <named-content xmlns:xlink="http://www.w3.org/1999/xlink" content-type="dwc:institutional_code" xlink:type="simple">MHNG</named-content> 2413.082</td><td rowspan="1" colspan="1">Ecuador</td><td rowspan="1" colspan="1">Loja</td><td rowspan="1" colspan="1">Loja</td><td rowspan="1" colspan="2">
                      <named-content xmlns:xlink="http://www.w3.org/1999/xlink" content-type="dwc:verbatimCoordinates" xlink:type="simple"><named-content content-type="geo-json" specific-use="{&#34;type&#34;:&#34;Point&#34;,&#34;coordinates&#34;:[-79.211280,-4.007890]}" id="NCID0EACFK" xlink:type="simple">-4.00789, -79.21128</named-content></named-content>
                    </td><td rowspan="1" colspan="1">2166</td></tr><tr><td rowspan="1" colspan="1">
                      <italic><tp:taxon-name><tp:taxon-name-part taxon-name-part-type="genus" reg="Dipsas">D.</tp:taxon-name-part> <tp:taxon-name-part taxon-name-part-type="species" reg="latifrontalis">latifrontalis</tp:taxon-name-part></tp:taxon-name></italic>
                    </td><td rowspan="1" colspan="1">BMNH1946.1.20</td><td rowspan="1" colspan="1">Venezuela</td><td rowspan="1" colspan="1">Mérida</td><td rowspan="1" colspan="1">Aricagua</td><td rowspan="1" colspan="2">
                      <named-content xmlns:xlink="http://www.w3.org/1999/xlink" content-type="dwc:verbatimCoordinates" xlink:type="simple"><named-content content-type="geo-json" specific-use="{&#34;type&#34;:&#34;Point&#34;,&#34;coordinates&#34;:[-71.157760,8.161620]}" id="NCID0ELDFK" xlink:type="simple">8.16162, -71.15776</named-content></named-content>
                    </td><td rowspan="1" colspan="1">1078</td></tr><tr><td rowspan="1" colspan="1">
                      <italic><tp:taxon-name><tp:taxon-name-part taxon-name-part-type="genus" reg="Dipsas">D.</tp:taxon-name-part> <tp:taxon-name-part taxon-name-part-type="species" reg="klebbai">klebbai</tp:taxon-name-part></tp:taxon-name></italic>
                    </td><td rowspan="1" colspan="1">
                      <named-content xmlns:xlink="http://www.w3.org/1999/xlink" content-type="dwc:institutional_code" xlink:type="simple">QCAZ</named-content> 1605</td><td rowspan="1" colspan="1">Ecuador</td><td rowspan="1" colspan="1">Napo</td><td rowspan="1" colspan="1">2 km E Borja</td><td rowspan="1" colspan="2">
                      <named-content xmlns:xlink="http://www.w3.org/1999/xlink" content-type="dwc:verbatimCoordinates" xlink:type="simple"><named-content content-type="geo-json" specific-use="{&#34;type&#34;:&#34;Point&#34;,&#34;coordinates&#34;:[-77.830320,-0.415430]}" id="NCID0E3EFK" xlink:type="simple">-0.41543, -77.83032</named-content></named-content>
                    </td><td rowspan="1" colspan="1">1608</td></tr><tr><td rowspan="1" colspan="1">
                      <italic><tp:taxon-name><tp:taxon-name-part taxon-name-part-type="genus" reg="Dipsas">D.</tp:taxon-name-part> <tp:taxon-name-part taxon-name-part-type="species" reg="klebbai">klebbai</tp:taxon-name-part></tp:taxon-name></italic>
                    </td><td rowspan="1" colspan="1">
                      <abbrev xmlns:xlink="http://www.w3.org/1999/xlink" content-type="institution" xlink:title="Universidad San Francisco de Quito, División de Herpetología" id="ABBRID0EYFFK" xlink:type="simple">DHMECN</abbrev> 568</td><td rowspan="1" colspan="1">Ecuador</td><td rowspan="1" colspan="1">Napo</td><td rowspan="1" colspan="1">Borja</td><td rowspan="1" colspan="2">
                      <named-content xmlns:xlink="http://www.w3.org/1999/xlink" content-type="dwc:verbatimCoordinates" xlink:type="simple"><named-content content-type="geo-json" specific-use="{&#34;type&#34;:&#34;Point&#34;,&#34;coordinates&#34;:[-77.842770,-0.426240]}" id="NCID0ENGFK" xlink:type="simple">-0.42624, -77.84277</named-content></named-content>
                    </td><td rowspan="1" colspan="1">1698</td></tr><tr><td rowspan="1" colspan="1">
                      <italic><tp:taxon-name><tp:taxon-name-part taxon-name-part-type="genus" reg="Dipsas">D.</tp:taxon-name-part> <tp:taxon-name-part taxon-name-part-type="species" reg="klebbai">klebbai</tp:taxon-name-part></tp:taxon-name></italic>
                    </td><td rowspan="1" colspan="1">
                      <named-content xmlns:xlink="http://www.w3.org/1999/xlink" content-type="dwc:institutional_code" xlink:type="simple">MHNG</named-content> 2220.035</td><td rowspan="1" colspan="1">Ecuador</td><td rowspan="1" colspan="1">Napo</td><td rowspan="1" colspan="1">El Chaco</td><td rowspan="1" colspan="2">
                      <named-content xmlns:xlink="http://www.w3.org/1999/xlink" content-type="dwc:verbatimCoordinates" xlink:type="simple"><named-content content-type="geo-json" specific-use="{&#34;type&#34;:&#34;Point&#34;,&#34;coordinates&#34;:[-77.809570,-0.337630]}" id="NCID0E5HFK" xlink:type="simple">-0.33763, -77.80957</named-content></named-content>
                    </td><td rowspan="1" colspan="1">1595</td></tr><tr><td rowspan="1" colspan="1">
                      <italic><tp:taxon-name><tp:taxon-name-part taxon-name-part-type="genus" reg="Dipsas">D.</tp:taxon-name-part> <tp:taxon-name-part taxon-name-part-type="species" reg="klebbai">klebbai</tp:taxon-name-part></tp:taxon-name></italic>
                    </td><td rowspan="1" colspan="1">
                      <named-content xmlns:xlink="http://www.w3.org/1999/xlink" content-type="dwc:institutional_code" xlink:type="simple">MHNG</named-content> 2220.056</td><td rowspan="1" colspan="1">Ecuador</td><td rowspan="1" colspan="1">Napo</td><td rowspan="1" colspan="1">El Chaco</td><td rowspan="1" colspan="2">
                      <named-content xmlns:xlink="http://www.w3.org/1999/xlink" content-type="dwc:verbatimCoordinates" xlink:type="simple"><named-content content-type="geo-json" specific-use="{&#34;type&#34;:&#34;Point&#34;,&#34;coordinates&#34;:[-77.809570,-0.337630]}" id="NCID0EPJFK" xlink:type="simple">-0.33763, -77.80957</named-content></named-content>
                    </td><td rowspan="1" colspan="1">1595</td></tr><tr><td rowspan="1" colspan="1">
                      <italic><tp:taxon-name><tp:taxon-name-part taxon-name-part-type="genus" reg="Dipsas">D.</tp:taxon-name-part> <tp:taxon-name-part taxon-name-part-type="species" reg="klebbai">klebbai</tp:taxon-name-part></tp:taxon-name></italic>
                    </td><td rowspan="1" colspan="1">
                      <named-content xmlns:xlink="http://www.w3.org/1999/xlink" content-type="dwc:institutional_code" xlink:type="simple">MHNG</named-content> 2250.063</td><td rowspan="1" colspan="1">Ecuador</td><td rowspan="1" colspan="1">Napo</td><td rowspan="1" colspan="1">El Chaco</td><td rowspan="1" colspan="2">
                      <named-content xmlns:xlink="http://www.w3.org/1999/xlink" content-type="dwc:verbatimCoordinates" xlink:type="simple"><named-content content-type="geo-json" specific-use="{&#34;type&#34;:&#34;Point&#34;,&#34;coordinates&#34;:[-77.809570,-0.337630]}" id="NCID0EALFK" xlink:type="simple">-0.33763, -77.80957</named-content></named-content>
                    </td><td rowspan="1" colspan="1">1595</td></tr><tr><td rowspan="1" colspan="1">
                      <italic><tp:taxon-name><tp:taxon-name-part taxon-name-part-type="genus" reg="Dipsas">D.</tp:taxon-name-part> <tp:taxon-name-part taxon-name-part-type="species" reg="klebbai">klebbai</tp:taxon-name-part></tp:taxon-name></italic>
                    </td><td rowspan="1" colspan="1">
                      <named-content xmlns:xlink="http://www.w3.org/1999/xlink" content-type="dwc:institutional_code" xlink:type="simple">MHNG</named-content> 2250.064</td><td rowspan="1" colspan="1">Ecuador</td><td rowspan="1" colspan="1">Napo</td><td rowspan="1" colspan="1">El Chaco</td><td rowspan="1" colspan="2">
                      <named-content xmlns:xlink="http://www.w3.org/1999/xlink" content-type="dwc:verbatimCoordinates" xlink:type="simple"><named-content content-type="geo-json" specific-use="{&#34;type&#34;:&#34;Point&#34;,&#34;coordinates&#34;:[-77.809570,-0.337630]}" id="NCID0ERMFK" xlink:type="simple">-0.33763, -77.80957</named-content></named-content>
                    </td><td rowspan="1" colspan="1">1595</td></tr><tr><td rowspan="1" colspan="1">
                      <italic><tp:taxon-name><tp:taxon-name-part taxon-name-part-type="genus" reg="Dipsas">D.</tp:taxon-name-part> <tp:taxon-name-part taxon-name-part-type="species" reg="klebbai">klebbai</tp:taxon-name-part></tp:taxon-name></italic>
                    </td><td rowspan="1" colspan="1">
                      <abbrev xmlns:xlink="http://www.w3.org/1999/xlink" content-type="institution" xlink:title="Museo de Zoología of the Universidad Tecnológica Indoamérica" id="ABBRID0ENNFK" xlink:type="simple">MZUTI</abbrev> 5412</td><td rowspan="1" colspan="1">Ecuador</td><td rowspan="1" colspan="1">Napo</td><td rowspan="1" colspan="1">Pacto Sumaco</td><td rowspan="1" colspan="2">
                      <named-content xmlns:xlink="http://www.w3.org/1999/xlink" content-type="dwc:verbatimCoordinates" xlink:type="simple"><named-content content-type="geo-json" specific-use="{&#34;type&#34;:&#34;Point&#34;,&#34;coordinates&#34;:[-77.598950,-0.663770]}" id="NCID0ECOFK" xlink:type="simple">-0.66377, -77.59895</named-content></named-content>
                    </td><td rowspan="1" colspan="1">1556</td></tr><tr><td rowspan="1" colspan="1">
                      <italic><tp:taxon-name><tp:taxon-name-part taxon-name-part-type="genus" reg="Dipsas">D.</tp:taxon-name-part> <tp:taxon-name-part taxon-name-part-type="species" reg="klebbai">klebbai</tp:taxon-name-part></tp:taxon-name></italic>
                    </td><td rowspan="1" colspan="1">
                      <named-content xmlns:xlink="http://www.w3.org/1999/xlink" content-type="dwc:institutional_code" xlink:type="simple">MCZ</named-content> 164674</td><td rowspan="1" colspan="1">Ecuador</td><td rowspan="1" colspan="1">Napo</td><td rowspan="1" colspan="1">Río Azuela</td><td rowspan="1" colspan="2">
                      <named-content xmlns:xlink="http://www.w3.org/1999/xlink" content-type="dwc:verbatimCoordinates" xlink:type="simple"><named-content content-type="geo-json" specific-use="{&#34;type&#34;:&#34;Point&#34;,&#34;coordinates&#34;:[-77.654630,-0.148690]}" id="NCID0ETPFK" xlink:type="simple">-0.14869, -77.65463</named-content></named-content>
                    </td><td rowspan="1" colspan="1">1402</td></tr><tr><td rowspan="1" colspan="1">
                      <italic><tp:taxon-name><tp:taxon-name-part taxon-name-part-type="genus" reg="Dipsas">D.</tp:taxon-name-part> <tp:taxon-name-part taxon-name-part-type="species" reg="klebbai">klebbai</tp:taxon-name-part></tp:taxon-name></italic>
                    </td><td rowspan="1" colspan="1">
                      <named-content xmlns:xlink="http://www.w3.org/1999/xlink" content-type="dwc:institutional_code" xlink:type="simple">MCZ</named-content> 164675</td><td rowspan="1" colspan="1">Ecuador</td><td rowspan="1" colspan="1">Napo</td><td rowspan="1" colspan="1">Río Azuela</td><td rowspan="1" colspan="2">
                      <named-content xmlns:xlink="http://www.w3.org/1999/xlink" content-type="dwc:verbatimCoordinates" xlink:type="simple"><named-content content-type="geo-json" specific-use="{&#34;type&#34;:&#34;Point&#34;,&#34;coordinates&#34;:[-77.654630,-0.148690]}" id="NCID0EERFK" xlink:type="simple">-0.14869, -77.65463</named-content></named-content>
                    </td><td rowspan="1" colspan="1">1402</td></tr><tr><td rowspan="1" colspan="1">
                      <italic><tp:taxon-name><tp:taxon-name-part taxon-name-part-type="genus" reg="Dipsas">D.</tp:taxon-name-part> <tp:taxon-name-part taxon-name-part-type="species" reg="klebbai">klebbai</tp:taxon-name-part></tp:taxon-name></italic>
                    </td><td rowspan="1" colspan="1">
                      <named-content xmlns:xlink="http://www.w3.org/1999/xlink" content-type="dwc:institutional_code" xlink:type="simple">USNM</named-content> 286323</td><td rowspan="1" colspan="1">Ecuador</td><td rowspan="1" colspan="1">Napo</td><td rowspan="1" colspan="1">Río Azuela</td><td rowspan="1" colspan="2">
                      <named-content xmlns:xlink="http://www.w3.org/1999/xlink" content-type="dwc:verbatimCoordinates" xlink:type="simple"><named-content content-type="geo-json" specific-use="{&#34;type&#34;:&#34;Point&#34;,&#34;coordinates&#34;:[-77.654630,-0.148690]}" id="NCID0EVSFK" xlink:type="simple">-0.14869, -77.65463</named-content></named-content>
                    </td><td rowspan="1" colspan="1">1402</td></tr><tr><td rowspan="1" colspan="1">
                      <italic><tp:taxon-name><tp:taxon-name-part taxon-name-part-type="genus" reg="Dipsas">D.</tp:taxon-name-part> <tp:taxon-name-part taxon-name-part-type="species" reg="klebbai">klebbai</tp:taxon-name-part></tp:taxon-name></italic>
                    </td><td rowspan="1" colspan="1">
                      <named-content xmlns:xlink="http://www.w3.org/1999/xlink" content-type="dwc:institutional_code" xlink:type="simple">MHNG</named-content> 2220.038</td><td rowspan="1" colspan="1">Ecuador</td><td rowspan="1" colspan="1">Napo</td><td rowspan="1" colspan="1">San Rafael</td><td rowspan="1" colspan="2">
                      <named-content xmlns:xlink="http://www.w3.org/1999/xlink" content-type="dwc:verbatimCoordinates" xlink:type="simple"><named-content content-type="geo-json" specific-use="{&#34;type&#34;:&#34;Point&#34;,&#34;coordinates&#34;:[-77.589950,-0.096690]}" id="NCID0EGUFK" xlink:type="simple">-0.09669, -77.58995</named-content></named-content>
                    </td><td rowspan="1" colspan="1">1464</td></tr><tr><td rowspan="1" colspan="1">
                      <italic><tp:taxon-name><tp:taxon-name-part taxon-name-part-type="genus" reg="Dipsas">D.</tp:taxon-name-part> <tp:taxon-name-part taxon-name-part-type="species" reg="klebbai">klebbai</tp:taxon-name-part></tp:taxon-name></italic>
                    </td><td rowspan="1" colspan="1">
                      <named-content xmlns:xlink="http://www.w3.org/1999/xlink" content-type="dwc:institutional_code" xlink:type="simple">MHNG</named-content> 2220.039</td><td rowspan="1" colspan="1">Ecuador</td><td rowspan="1" colspan="1">Napo</td><td rowspan="1" colspan="1">San Rafael</td><td rowspan="1" colspan="2">
                      <named-content xmlns:xlink="http://www.w3.org/1999/xlink" content-type="dwc:verbatimCoordinates" xlink:type="simple"><named-content content-type="geo-json" specific-use="{&#34;type&#34;:&#34;Point&#34;,&#34;coordinates&#34;:[-77.589950,-0.096690]}" id="NCID0EXVFK" xlink:type="simple">-0.09669, -77.58995</named-content></named-content>
                    </td><td rowspan="1" colspan="1">1464</td></tr><tr><td rowspan="1" colspan="1">
                      <italic><tp:taxon-name><tp:taxon-name-part taxon-name-part-type="genus" reg="Dipsas">D.</tp:taxon-name-part> <tp:taxon-name-part taxon-name-part-type="species" reg="klebbai">klebbai</tp:taxon-name-part></tp:taxon-name></italic>
                    </td><td rowspan="1" colspan="1">
                      <abbrev xmlns:xlink="http://www.w3.org/1999/xlink" content-type="institution" xlink:title="Museo de Zoología of the Universidad Tecnológica Indoamérica" id="ABBRID0ETWFK" xlink:type="simple">MZUTI</abbrev> 63</td><td rowspan="1" colspan="1">Ecuador</td><td rowspan="1" colspan="1">Napo</td><td rowspan="1" colspan="1">Yanayacu</td><td rowspan="1" colspan="2">
                      <named-content xmlns:xlink="http://www.w3.org/1999/xlink" content-type="dwc:verbatimCoordinates" xlink:type="simple"><named-content content-type="geo-json" specific-use="{&#34;type&#34;:&#34;Point&#34;,&#34;coordinates&#34;:[-77.890530,-0.600420]}" id="NCID0EIXFK" xlink:type="simple">-0.60042, -77.89053</named-content></named-content>
                    </td><td rowspan="1" colspan="1">2110</td></tr><tr><td rowspan="1" colspan="1">
                      <italic><tp:taxon-name><tp:taxon-name-part taxon-name-part-type="genus" reg="Dipsas">D.</tp:taxon-name-part> <tp:taxon-name-part taxon-name-part-type="species" reg="klebbai">klebbai</tp:taxon-name-part></tp:taxon-name></italic>
                    </td><td rowspan="1" colspan="1">
                      <named-content xmlns:xlink="http://www.w3.org/1999/xlink" content-type="dwc:institutional_code" xlink:type="simple">MHNG</named-content> 2220.04</td><td rowspan="1" colspan="1">Ecuador</td><td rowspan="1" colspan="1">Sucumbíos</td><td rowspan="1" colspan="1">El Reventador</td><td rowspan="1" colspan="2">
                      <named-content xmlns:xlink="http://www.w3.org/1999/xlink" content-type="dwc:verbatimCoordinates" xlink:type="simple"><named-content content-type="geo-json" specific-use="{&#34;type&#34;:&#34;Point&#34;,&#34;coordinates&#34;:[-77.528580,-0.044800]}" id="NCID0EZYFK" xlink:type="simple">-0.04480, -77.52858</named-content></named-content>
                    </td><td rowspan="1" colspan="1">1476</td></tr><tr><td rowspan="1" colspan="1">
                      <italic><tp:taxon-name><tp:taxon-name-part taxon-name-part-type="genus" reg="Dipsas">D.</tp:taxon-name-part> <tp:taxon-name-part taxon-name-part-type="species" reg="klebbai">klebbai</tp:taxon-name-part></tp:taxon-name></italic>
                    </td><td rowspan="1" colspan="1">
                      <named-content xmlns:xlink="http://www.w3.org/1999/xlink" content-type="dwc:institutional_code" xlink:type="simple">MHNG</named-content> 2220.041</td><td rowspan="1" colspan="1">Ecuador</td><td rowspan="1" colspan="1">Sucumbíos</td><td rowspan="1" colspan="1">El Reventador</td><td rowspan="1" colspan="2">
                      <named-content xmlns:xlink="http://www.w3.org/1999/xlink" content-type="dwc:verbatimCoordinates" xlink:type="simple"><named-content content-type="geo-json" specific-use="{&#34;type&#34;:&#34;Point&#34;,&#34;coordinates&#34;:[-77.528580,-0.044800]}" id="NCID0EK1FK" xlink:type="simple">-0.04480, -77.52858</named-content></named-content>
                    </td><td rowspan="1" colspan="1">1476</td></tr><tr><td rowspan="1" colspan="1">
                      <italic><tp:taxon-name><tp:taxon-name-part taxon-name-part-type="genus" reg="Dipsas">D.</tp:taxon-name-part> <tp:taxon-name-part taxon-name-part-type="species" reg="klebbai">klebbai</tp:taxon-name-part></tp:taxon-name></italic>
                    </td><td rowspan="1" colspan="1">
                      <named-content xmlns:xlink="http://www.w3.org/1999/xlink" content-type="dwc:institutional_code" xlink:type="simple">QCAZ</named-content> 250</td><td rowspan="1" colspan="1">Ecuador</td><td rowspan="1" colspan="1">Sucumbíos</td><td rowspan="1" colspan="1">El Reventador</td><td rowspan="1" colspan="2">
                      <named-content xmlns:xlink="http://www.w3.org/1999/xlink" content-type="dwc:verbatimCoordinates" xlink:type="simple"><named-content content-type="geo-json" specific-use="{&#34;type&#34;:&#34;Point&#34;,&#34;coordinates&#34;:[-77.528980,-0.046690]}" id="NCID0E22FK" xlink:type="simple">-0.04669, -77.52898</named-content></named-content>
                    </td><td rowspan="1" colspan="1">1428</td></tr><tr><td rowspan="1" colspan="1">
                      <italic><tp:taxon-name><tp:taxon-name-part taxon-name-part-type="genus" reg="Dipsas">D.</tp:taxon-name-part> <tp:taxon-name-part taxon-name-part-type="species" reg="klebbai">klebbai</tp:taxon-name-part></tp:taxon-name></italic>
                    </td><td rowspan="1" colspan="1">
                      <named-content xmlns:xlink="http://www.w3.org/1999/xlink" content-type="dwc:institutional_code" xlink:type="simple">QCAZ</named-content> 14281</td><td rowspan="1" colspan="1">Ecuador</td><td rowspan="1" colspan="1">Sucumbíos</td><td rowspan="1" colspan="1">La Bonita</td><td rowspan="1" colspan="2">
                      <named-content xmlns:xlink="http://www.w3.org/1999/xlink" content-type="dwc:verbatimCoordinates" xlink:type="simple"><named-content content-type="geo-json" specific-use="{&#34;type&#34;:&#34;Point&#34;,&#34;coordinates&#34;:[-77.546610,0.472090]}" id="NCID0EM4FK" xlink:type="simple">0.47209, -77.54661</named-content></named-content>
                    </td><td rowspan="1" colspan="1">1953</td></tr><tr><td rowspan="1" colspan="1">
                      <italic><tp:taxon-name><tp:taxon-name-part taxon-name-part-type="genus" reg="Dipsas">D.</tp:taxon-name-part> <tp:taxon-name-part taxon-name-part-type="species" reg="klebbai">klebbai</tp:taxon-name-part></tp:taxon-name></italic>
                    </td><td rowspan="1" colspan="1">
                      <named-content xmlns:xlink="http://www.w3.org/1999/xlink" content-type="dwc:institutional_code" xlink:type="simple">MHNG</named-content> 2529.029</td><td rowspan="1" colspan="1">Ecuador</td><td rowspan="1" colspan="1">–</td><td rowspan="1" colspan="1">–</td><td rowspan="1" colspan="1">–</td><td rowspan="1" colspan="1">–</td><td rowspan="1" colspan="1">–</td></tr><tr><td rowspan="1" colspan="1">
                      <italic><tp:taxon-name><tp:taxon-name-part taxon-name-part-type="genus" reg="Dipsas">D.</tp:taxon-name-part> <tp:taxon-name-part taxon-name-part-type="species" reg="klebbai">klebbai</tp:taxon-name-part></tp:taxon-name></italic>
                    </td><td rowspan="1" colspan="1">
                      <named-content xmlns:xlink="http://www.w3.org/1999/xlink" content-type="dwc:institutional_code" xlink:type="simple">ZSFQ</named-content> D304</td><td rowspan="1" colspan="1">Ecuador</td><td rowspan="1" colspan="1">Napo</td><td rowspan="1" colspan="1">Cascada de San Rafael</td><td rowspan="1" colspan="2">
                      <named-content xmlns:xlink="http://www.w3.org/1999/xlink" content-type="dwc:verbatimCoordinates" xlink:type="simple"><named-content content-type="geo-json" specific-use="{&#34;type&#34;:&#34;Point&#34;,&#34;coordinates&#34;:[-77.580340,-0.100070]}" id="NCID0EIAGK" xlink:type="simple">-0.10007, -77.58034</named-content></named-content>
                    </td><td rowspan="1" colspan="1">1182</td></tr><tr><td rowspan="1" colspan="1">
                      <italic><tp:taxon-name><tp:taxon-name-part taxon-name-part-type="genus" reg="Dipsas">D.</tp:taxon-name-part> <tp:taxon-name-part taxon-name-part-type="species" reg="georgejetti">georgejetti</tp:taxon-name-part></tp:taxon-name></italic>
                    </td><td rowspan="1" colspan="1">
                      <named-content xmlns:xlink="http://www.w3.org/1999/xlink" content-type="dwc:institutional_code" xlink:type="simple">USNM</named-content> 142595</td><td rowspan="1" colspan="1">Ecuador</td><td rowspan="1" colspan="1">Guayas</td><td rowspan="1" colspan="1">10 mi N of Guayaquil</td><td rowspan="1" colspan="2">
                      <named-content xmlns:xlink="http://www.w3.org/1999/xlink" content-type="dwc:verbatimCoordinates" xlink:type="simple"><named-content content-type="geo-json" specific-use="{&#34;type&#34;:&#34;Point&#34;,&#34;coordinates&#34;:[-79.879880,-1.964180]}" id="NCID0EZBGK" xlink:type="simple">-1.96418, -79.87988</named-content></named-content>
                    </td><td rowspan="1" colspan="1">5</td></tr><tr><td rowspan="1" colspan="1">
                      <italic><tp:taxon-name><tp:taxon-name-part taxon-name-part-type="genus" reg="Dipsas">D.</tp:taxon-name-part> <tp:taxon-name-part taxon-name-part-type="species" reg="georgejetti">georgejetti</tp:taxon-name-part></tp:taxon-name></italic>
                    </td><td rowspan="1" colspan="1">
                      <named-content xmlns:xlink="http://www.w3.org/1999/xlink" content-type="dwc:institutional_code" xlink:type="simple">QCAZ</named-content> 9125</td><td rowspan="1" colspan="1">Ecuador</td><td rowspan="1" colspan="1">Guayas</td><td rowspan="1" colspan="1">Cerro Blanco</td><td rowspan="1" colspan="2">
                      <named-content xmlns:xlink="http://www.w3.org/1999/xlink" content-type="dwc:verbatimCoordinates" xlink:type="simple"><named-content content-type="geo-json" specific-use="{&#34;type&#34;:&#34;Point&#34;,&#34;coordinates&#34;:[-80.021350,-2.174650]}" id="NCID0EKDGK" xlink:type="simple">-2.17465, -80.02135</named-content></named-content>
                    </td><td rowspan="1" colspan="1">147</td></tr><tr><td rowspan="1" colspan="1">
                      <italic><tp:taxon-name><tp:taxon-name-part taxon-name-part-type="genus" reg="Dipsas">D.</tp:taxon-name-part> <tp:taxon-name-part taxon-name-part-type="species" reg="georgejetti">georgejetti</tp:taxon-name-part></tp:taxon-name></italic>
                    </td><td rowspan="1" colspan="1">ENS 12817</td><td rowspan="1" colspan="1">Ecuador</td><td rowspan="1" colspan="1">Manabí</td><td rowspan="1" colspan="1">17 km NW Portoviejo</td><td rowspan="1" colspan="2">
                      <named-content xmlns:xlink="http://www.w3.org/1999/xlink" content-type="dwc:verbatimCoordinates" xlink:type="simple"><named-content content-type="geo-json" specific-use="{&#34;type&#34;:&#34;Point&#34;,&#34;coordinates&#34;:[-80.313340,-1.002090]}" id="NCID0EVEGK" xlink:type="simple">-1.00209, -80.31334</named-content></named-content>
                    </td><td rowspan="1" colspan="1">187</td></tr><tr><td rowspan="1" colspan="1">
                      <italic><tp:taxon-name><tp:taxon-name-part taxon-name-part-type="genus" reg="Dipsas">D.</tp:taxon-name-part> <tp:taxon-name-part taxon-name-part-type="species" reg="georgejetti">georgejetti</tp:taxon-name-part></tp:taxon-name></italic>
                    </td><td rowspan="1" colspan="1">
                      <abbrev xmlns:xlink="http://www.w3.org/1999/xlink" content-type="institution" xlink:title="Museo de Zoología of the Universidad Tecnológica Indoamérica" id="ABBRID0ERFGK" xlink:type="simple">MZUTI</abbrev> 5411</td><td rowspan="1" colspan="1">Ecuador</td><td rowspan="1" colspan="1">Manabí</td><td rowspan="1" colspan="1">Cabuyal</td><td rowspan="1" colspan="2">
                      <named-content xmlns:xlink="http://www.w3.org/1999/xlink" content-type="dwc:verbatimCoordinates" xlink:type="simple"><named-content content-type="geo-json" specific-use="{&#34;type&#34;:&#34;Point&#34;,&#34;coordinates&#34;:[-80.290590,-0.196980]}" id="NCID0EGGGK" xlink:type="simple">-0.19698, -80.29059</named-content></named-content>
                    </td><td rowspan="1" colspan="1">15</td></tr><tr><td rowspan="1" colspan="1">
                      <italic><tp:taxon-name><tp:taxon-name-part taxon-name-part-type="genus" reg="Dipsas">D.</tp:taxon-name-part> <tp:taxon-name-part taxon-name-part-type="species" reg="georgejetti">georgejetti</tp:taxon-name-part></tp:taxon-name></italic>
                    </td><td rowspan="1" colspan="1">
                      <named-content xmlns:xlink="http://www.w3.org/1999/xlink" content-type="dwc:institutional_code" xlink:type="simple">QCAZ</named-content> 10589</td><td rowspan="1" colspan="1">Ecuador</td><td rowspan="1" colspan="1">Manabí</td><td rowspan="1" colspan="1">El Aromo</td><td rowspan="1" colspan="2">
                      <named-content xmlns:xlink="http://www.w3.org/1999/xlink" content-type="dwc:verbatimCoordinates" xlink:type="simple"><named-content content-type="geo-json" specific-use="{&#34;type&#34;:&#34;Point&#34;,&#34;coordinates&#34;:[-80.832760,-1.046650]}" id="NCID0EXHGK" xlink:type="simple">-1.04665, -80.83276</named-content></named-content>
                    </td><td rowspan="1" colspan="1">295</td></tr><tr><td rowspan="1" colspan="1">
                      <italic><tp:taxon-name><tp:taxon-name-part taxon-name-part-type="genus" reg="Dipsas">D.</tp:taxon-name-part> <tp:taxon-name-part taxon-name-part-type="species" reg="georgejetti">georgejetti</tp:taxon-name-part></tp:taxon-name></italic>
                    </td><td rowspan="1" colspan="1">
                      <abbrev xmlns:xlink="http://www.w3.org/1999/xlink" content-type="institution" xlink:title="Universidad San Francisco de Quito, División de Herpetología" id="ABBRID0ETIGK" xlink:type="simple">DHMECN</abbrev> 11639</td><td rowspan="1" colspan="1">Ecuador</td><td rowspan="1" colspan="1">Manabí</td><td rowspan="1" colspan="1">Montecristi</td><td rowspan="1" colspan="2">
                      <named-content xmlns:xlink="http://www.w3.org/1999/xlink" content-type="dwc:verbatimCoordinates" xlink:type="simple"><named-content content-type="geo-json" specific-use="{&#34;type&#34;:&#34;Point&#34;,&#34;coordinates&#34;:[-80.657660,-1.046940]}" id="NCID0EIJGK" xlink:type="simple">-1.04694, -80.65766</named-content></named-content>
                    </td><td rowspan="1" colspan="1">136</td></tr><tr><td rowspan="1" colspan="1">
                      <italic><tp:taxon-name><tp:taxon-name-part taxon-name-part-type="genus" reg="Dipsas">D.</tp:taxon-name-part> <tp:taxon-name-part taxon-name-part-type="species" reg="georgejetti">georgejetti</tp:taxon-name-part></tp:taxon-name></italic>
                    </td><td rowspan="1" colspan="1">
                      <named-content xmlns:xlink="http://www.w3.org/1999/xlink" content-type="dwc:institutional_code" xlink:type="simple">MZUA</named-content>.RE.0121</td><td rowspan="1" colspan="1">Ecuador</td><td rowspan="1" colspan="1">Manabí</td><td rowspan="1" colspan="1">El Aromo</td><td rowspan="1" colspan="2">
                      <named-content xmlns:xlink="http://www.w3.org/1999/xlink" content-type="dwc:verbatimCoordinates" xlink:type="simple"><named-content content-type="geo-json" specific-use="{&#34;type&#34;:&#34;Point&#34;,&#34;coordinates&#34;:[-80.832760,-1.046650]}" id="NCID0EZKGK" xlink:type="simple">-1.04665, -80.83276</named-content></named-content>
                    </td><td rowspan="1" colspan="1">295</td></tr><tr><td rowspan="1" colspan="1">
                      <italic><tp:taxon-name><tp:taxon-name-part taxon-name-part-type="genus" reg="Dipsas">D.</tp:taxon-name-part> <tp:taxon-name-part taxon-name-part-type="species" reg="georgejetti">georgejetti</tp:taxon-name-part></tp:taxon-name></italic>
                    </td><td rowspan="1" colspan="1">
                      <named-content xmlns:xlink="http://www.w3.org/1999/xlink" content-type="dwc:institutional_code" xlink:type="simple">MZUA</named-content>.RE.0122</td><td rowspan="1" colspan="1">Ecuador</td><td rowspan="1" colspan="1">Manabí</td><td rowspan="1" colspan="1">El Aromo</td><td rowspan="1" colspan="2">
                      <named-content xmlns:xlink="http://www.w3.org/1999/xlink" content-type="dwc:verbatimCoordinates" xlink:type="simple"><named-content content-type="geo-json" specific-use="{&#34;type&#34;:&#34;Point&#34;,&#34;coordinates&#34;:[-80.832760,-1.046650]}" id="NCID0EKMGK" xlink:type="simple">-1.04665, -80.83276</named-content></named-content>
                    </td><td rowspan="1" colspan="1">295</td></tr><tr><td rowspan="1" colspan="1">
                      <italic><tp:taxon-name><tp:taxon-name-part taxon-name-part-type="genus" reg="Dipsas">D.</tp:taxon-name-part> <tp:taxon-name-part taxon-name-part-type="species" reg="georgejetti">georgejetti</tp:taxon-name-part></tp:taxon-name></italic>
                    </td><td rowspan="1" colspan="1">
                      <abbrev xmlns:xlink="http://www.w3.org/1999/xlink" content-type="institution" xlink:title="Universidad San Francisco de Quito, División de Herpetología" id="ABBRID0EGNGK" xlink:type="simple">DHMECN</abbrev> 11646</td><td rowspan="1" colspan="1">Ecuador</td><td rowspan="1" colspan="1">Manabí</td><td rowspan="1" colspan="1">Rocafuerte</td><td rowspan="1" colspan="2">
                      <named-content xmlns:xlink="http://www.w3.org/1999/xlink" content-type="dwc:verbatimCoordinates" xlink:type="simple"><named-content content-type="geo-json" specific-use="{&#34;type&#34;:&#34;Point&#34;,&#34;coordinates&#34;:[-80.452120,-0.923710]}" id="NCID0E2NGK" xlink:type="simple">-0.92371, -80.45212</named-content></named-content>
                    </td><td rowspan="1" colspan="1">19</td></tr><tr><td rowspan="1" colspan="1">
                      <italic><tp:taxon-name><tp:taxon-name-part taxon-name-part-type="genus" reg="Dipsas">D.</tp:taxon-name-part> <tp:taxon-name-part taxon-name-part-type="species" reg="georgejetti">georgejetti</tp:taxon-name-part></tp:taxon-name></italic>
                    </td><td rowspan="1" colspan="1">
                      <named-content xmlns:xlink="http://www.w3.org/1999/xlink" content-type="dwc:institutional_code" xlink:type="simple">ZSFQ</named-content> D606</td><td rowspan="1" colspan="1">Ecuador</td><td rowspan="1" colspan="1">Manabí</td><td rowspan="1" colspan="1">Cerro La Mocora, foothill</td><td rowspan="1" colspan="2">
                      <named-content xmlns:xlink="http://www.w3.org/1999/xlink" content-type="dwc:verbatimCoordinates" xlink:type="simple"><named-content content-type="geo-json" specific-use="{&#34;type&#34;:&#34;Point&#34;,&#34;coordinates&#34;:[-80.654310,-1.598170]}" id="NCID0EMPGK" xlink:type="simple">-1.59817, -80.65431</named-content></named-content>
                    </td><td rowspan="1" colspan="1">308</td></tr><tr><td rowspan="1" colspan="1">
                      <italic><tp:taxon-name><tp:taxon-name-part taxon-name-part-type="genus" reg="Dipsas">D.</tp:taxon-name-part> <tp:taxon-name-part taxon-name-part-type="species" reg="oligozonata">oligozonata</tp:taxon-name-part></tp:taxon-name></italic>
                    </td><td rowspan="1" colspan="1">
                      <named-content xmlns:xlink="http://www.w3.org/1999/xlink" content-type="dwc:institutional_code" xlink:type="simple">MZUA</named-content>.RE.0081</td><td rowspan="1" colspan="1">Ecuador</td><td rowspan="1" colspan="1">Azuay</td><td rowspan="1" colspan="1">Girón</td><td rowspan="1" colspan="2">
                      <named-content xmlns:xlink="http://www.w3.org/1999/xlink" content-type="dwc:verbatimCoordinates" xlink:type="simple"><named-content content-type="geo-json" specific-use="{&#34;type&#34;:&#34;Point&#34;,&#34;coordinates&#34;:[-79.147550,-3.158910]}" id="NCID0E4QGK" xlink:type="simple">-3.15891, -79.14755</named-content></named-content>
                    </td><td rowspan="1" colspan="1">2102</td></tr><tr><td rowspan="1" colspan="1">
                      <italic><tp:taxon-name><tp:taxon-name-part taxon-name-part-type="genus" reg="Dipsas">D.</tp:taxon-name-part> <tp:taxon-name-part taxon-name-part-type="species" reg="oligozonata">oligozonata</tp:taxon-name-part></tp:taxon-name></italic>
                    </td><td rowspan="1" colspan="1">
                      <named-content xmlns:xlink="http://www.w3.org/1999/xlink" content-type="dwc:institutional_code" xlink:type="simple">QCAZ</named-content> 4472</td><td rowspan="1" colspan="1">Ecuador</td><td rowspan="1" colspan="1">Azuay</td><td rowspan="1" colspan="1">Granja Orgánica Susudel</td><td rowspan="1" colspan="2">
                      <named-content xmlns:xlink="http://www.w3.org/1999/xlink" content-type="dwc:verbatimCoordinates" xlink:type="simple"><named-content content-type="geo-json" specific-use="{&#34;type&#34;:&#34;Point&#34;,&#34;coordinates&#34;:[-79.178470,-3.388850]}" id="NCID0EOSGK" xlink:type="simple">-3.38885, -79.17847</named-content></named-content>
                    </td><td rowspan="1" colspan="1">2802</td></tr><tr><td rowspan="1" colspan="1">
                      <italic><tp:taxon-name><tp:taxon-name-part taxon-name-part-type="genus" reg="Dipsas">D.</tp:taxon-name-part> <tp:taxon-name-part taxon-name-part-type="species" reg="oligozonata">oligozonata</tp:taxon-name-part></tp:taxon-name></italic>
                    </td><td rowspan="1" colspan="1">
                      <named-content xmlns:xlink="http://www.w3.org/1999/xlink" content-type="dwc:institutional_code" xlink:type="simple">QCAZ</named-content> 4492</td><td rowspan="1" colspan="1">Ecuador</td><td rowspan="1" colspan="1">Azuay</td><td rowspan="1" colspan="1">Susudel</td><td rowspan="1" colspan="2">
                      <named-content xmlns:xlink="http://www.w3.org/1999/xlink" content-type="dwc:verbatimCoordinates" xlink:type="simple"><named-content content-type="geo-json" specific-use="{&#34;type&#34;:&#34;Point&#34;,&#34;coordinates&#34;:[-79.183780,-3.405430]}" id="NCID0E6TGK" xlink:type="simple">-3.40543, -79.18378</named-content></named-content>
                    </td><td rowspan="1" colspan="1">2376</td></tr><tr><td rowspan="1" colspan="1">
                      <italic><tp:taxon-name><tp:taxon-name-part taxon-name-part-type="genus" reg="Dipsas">D.</tp:taxon-name-part> <tp:taxon-name-part taxon-name-part-type="species" reg="oligozonata">oligozonata</tp:taxon-name-part></tp:taxon-name></italic>
                    </td><td rowspan="1" colspan="1">
                      <named-content xmlns:xlink="http://www.w3.org/1999/xlink" content-type="dwc:institutional_code" xlink:type="simple">MZUA</named-content>.RE.0240</td><td rowspan="1" colspan="1">Ecuador</td><td rowspan="1" colspan="1">Azuay</td><td rowspan="1" colspan="1">Via a Shaglli</td><td rowspan="1" colspan="2">
                      <named-content xmlns:xlink="http://www.w3.org/1999/xlink" content-type="dwc:verbatimCoordinates" xlink:type="simple"><named-content content-type="geo-json" specific-use="{&#34;type&#34;:&#34;Point&#34;,&#34;coordinates&#34;:[-79.396230,-3.191780]}" id="NCID0EQVGK" xlink:type="simple">-3.19178, -79.39623</named-content></named-content>
                    </td><td rowspan="1" colspan="1">2891</td></tr><tr><td rowspan="1" colspan="1">
                      <italic><tp:taxon-name><tp:taxon-name-part taxon-name-part-type="genus" reg="Dipsas">D.</tp:taxon-name-part> <tp:taxon-name-part taxon-name-part-type="species" reg="oligozonata">oligozonata</tp:taxon-name-part></tp:taxon-name></italic>
                    </td><td rowspan="1" colspan="1">
                      <named-content xmlns:xlink="http://www.w3.org/1999/xlink" content-type="dwc:institutional_code" xlink:type="simple">MZUA</named-content>.RE.0020</td><td rowspan="1" colspan="1">Ecuador</td><td rowspan="1" colspan="1">–</td><td rowspan="1" colspan="1">–</td><td rowspan="1" colspan="1">–</td><td rowspan="1" colspan="1">–</td><td rowspan="1" colspan="1">–</td></tr><tr><td rowspan="1" colspan="1">
                      <italic><tp:taxon-name><tp:taxon-name-part taxon-name-part-type="genus" reg="Dipsas">D.</tp:taxon-name-part> <tp:taxon-name-part taxon-name-part-type="species" reg="oligozonata">oligozonata</tp:taxon-name-part></tp:taxon-name></italic>
                    </td><td rowspan="1" colspan="1">
                      <named-content xmlns:xlink="http://www.w3.org/1999/xlink" content-type="dwc:institutional_code" xlink:type="simple">MZUA</named-content>.RE.0357</td><td rowspan="1" colspan="1">Ecuador</td><td rowspan="1" colspan="1">–</td><td rowspan="1" colspan="1">–</td><td rowspan="1" colspan="1">–</td><td rowspan="1" colspan="1">–</td><td rowspan="1" colspan="1">–</td></tr><tr><td rowspan="1" colspan="1">
                      <italic><tp:taxon-name><tp:taxon-name-part taxon-name-part-type="genus" reg="Dipsas">D.</tp:taxon-name-part> <tp:taxon-name-part taxon-name-part-type="species" reg="oreas">oreas</tp:taxon-name-part></tp:taxon-name></italic>
                    </td><td rowspan="1" colspan="1">
                      <named-content xmlns:xlink="http://www.w3.org/1999/xlink" content-type="dwc:institutional_code" xlink:type="simple">QCAZ</named-content> 10140</td><td rowspan="1" colspan="1">Ecuador</td><td rowspan="1" colspan="1">Azuay</td><td rowspan="1" colspan="1">Luz María</td><td rowspan="1" colspan="2">
                      <named-content xmlns:xlink="http://www.w3.org/1999/xlink" content-type="dwc:verbatimCoordinates" xlink:type="simple"><named-content content-type="geo-json" specific-use="{&#34;type&#34;:&#34;Point&#34;,&#34;coordinates&#34;:[-79.409920,-2.685480]}" id="NCID0EXZGK" xlink:type="simple">-2.68548, -79.40992</named-content></named-content>
                    </td><td rowspan="1" colspan="1">1661</td></tr><tr><td rowspan="1" colspan="1">
                      <italic><tp:taxon-name><tp:taxon-name-part taxon-name-part-type="genus" reg="Dipsas">D.</tp:taxon-name-part> <tp:taxon-name-part taxon-name-part-type="species" reg="oreas">oreas</tp:taxon-name-part></tp:taxon-name></italic>
                    </td><td rowspan="1" colspan="1">
                      <abbrev xmlns:xlink="http://www.w3.org/1999/xlink" content-type="institution" xlink:title="Universidad San Francisco de Quito, División de Herpetología" id="ABBRID0ET1GK" xlink:type="simple">DHMECN</abbrev> 3478</td><td rowspan="1" colspan="1">Ecuador</td><td rowspan="1" colspan="1">Azuay</td><td rowspan="1" colspan="1">Naranjo Lanto</td><td rowspan="1" colspan="2">
                      <named-content xmlns:xlink="http://www.w3.org/1999/xlink" content-type="dwc:verbatimCoordinates" xlink:type="simple"><named-content content-type="geo-json" specific-use="{&#34;type&#34;:&#34;Point&#34;,&#34;coordinates&#34;:[-79.399630,-2.926280]}" id="NCID0EI2GK" xlink:type="simple">-2.92628, -79.39963</named-content></named-content>
                    </td><td rowspan="1" colspan="1">1847</td></tr><tr><td rowspan="1" colspan="1">
                      <italic><tp:taxon-name><tp:taxon-name-part taxon-name-part-type="genus" reg="Dipsas">D.</tp:taxon-name-part> <tp:taxon-name-part taxon-name-part-type="species" reg="oreas">oreas</tp:taxon-name-part></tp:taxon-name></italic>
                    </td><td rowspan="1" colspan="1">
                      <abbrev xmlns:xlink="http://www.w3.org/1999/xlink" content-type="institution" xlink:title="Universidad San Francisco de Quito, División de Herpetología" id="ABBRID0EE3GK" xlink:type="simple">DHMECN</abbrev> 7647</td><td rowspan="1" colspan="1">Ecuador</td><td rowspan="1" colspan="1">Azuay</td><td rowspan="1" colspan="1">Reserva Biológica Yunguilla</td><td rowspan="1" colspan="2">
                      <named-content xmlns:xlink="http://www.w3.org/1999/xlink" content-type="dwc:verbatimCoordinates" xlink:type="simple"><named-content content-type="geo-json" specific-use="{&#34;type&#34;:&#34;Point&#34;,&#34;coordinates&#34;:[-79.275200,-3.226840]}" id="NCID0EZ3GK" xlink:type="simple">-3.22684, -79.27520</named-content></named-content>
                    </td><td rowspan="1" colspan="1">1748</td></tr><tr><td rowspan="1" colspan="1">
                      <italic><tp:taxon-name><tp:taxon-name-part taxon-name-part-type="genus" reg="Dipsas">D.</tp:taxon-name-part> <tp:taxon-name-part taxon-name-part-type="species" reg="oreas">oreas</tp:taxon-name-part></tp:taxon-name></italic>
                    </td><td rowspan="1" colspan="1">
                      <abbrev xmlns:xlink="http://www.w3.org/1999/xlink" content-type="institution" xlink:title="Universidad San Francisco de Quito, División de Herpetología" id="ABBRID0EV4GK" xlink:type="simple">DHMECN</abbrev> 7666</td><td rowspan="1" colspan="1">Ecuador</td><td rowspan="1" colspan="1">Azuay</td><td rowspan="1" colspan="1">Reserva Biológica Yunguilla</td><td rowspan="1" colspan="2">
                      <named-content xmlns:xlink="http://www.w3.org/1999/xlink" content-type="dwc:verbatimCoordinates" xlink:type="simple"><named-content content-type="geo-json" specific-use="{&#34;type&#34;:&#34;Point&#34;,&#34;coordinates&#34;:[-79.275200,-3.226840]}" id="NCID0EK5GK" xlink:type="simple">-3.22684, -79.27520</named-content></named-content>
                    </td><td rowspan="1" colspan="1">1748</td></tr><tr><td rowspan="1" colspan="1">
                      <italic><tp:taxon-name><tp:taxon-name-part taxon-name-part-type="genus" reg="Dipsas">D.</tp:taxon-name-part> <tp:taxon-name-part taxon-name-part-type="species" reg="oreas">oreas</tp:taxon-name-part></tp:taxon-name></italic>
                    </td><td rowspan="1" colspan="1">
                      <named-content xmlns:xlink="http://www.w3.org/1999/xlink" content-type="dwc:institutional_code" xlink:type="simple">MZUA</named-content>.RE.0239</td><td rowspan="1" colspan="1">Ecuador</td><td rowspan="1" colspan="1">Azuay</td><td rowspan="1" colspan="1">San Rafael de Sharug</td><td rowspan="1" colspan="2">
                      <named-content xmlns:xlink="http://www.w3.org/1999/xlink" content-type="dwc:verbatimCoordinates" xlink:type="simple"><named-content content-type="geo-json" specific-use="{&#34;type&#34;:&#34;Point&#34;,&#34;coordinates&#34;:[-79.545430,-3.273110]}" id="NCID0E26GK" xlink:type="simple">-3.27311, -79.54543</named-content></named-content>
                    </td><td rowspan="1" colspan="1">1593</td></tr><tr><td rowspan="1" colspan="1">
                      <italic><tp:taxon-name><tp:taxon-name-part taxon-name-part-type="genus" reg="Dipsas">D.</tp:taxon-name-part> <tp:taxon-name-part taxon-name-part-type="species" reg="oreas">oreas</tp:taxon-name-part></tp:taxon-name></italic>
                    </td><td rowspan="1" colspan="1">
                      <named-content xmlns:xlink="http://www.w3.org/1999/xlink" content-type="dwc:institutional_code" xlink:type="simple">MZUA</named-content>.RE.0290</td><td rowspan="1" colspan="1">Ecuador</td><td rowspan="1" colspan="1">Azuay</td><td rowspan="1" colspan="1">San Rafael de Sharug</td><td rowspan="1" colspan="2">
                      <named-content xmlns:xlink="http://www.w3.org/1999/xlink" content-type="dwc:verbatimCoordinates" xlink:type="simple"><named-content content-type="geo-json" specific-use="{&#34;type&#34;:&#34;Point&#34;,&#34;coordinates&#34;:[-79.545430,-3.273110]}" id="NCID0EMBHK" xlink:type="simple">-3.27311, -79.54543</named-content></named-content>
                    </td><td rowspan="1" colspan="1">1593</td></tr><tr><td rowspan="1" colspan="1">
                      <italic><tp:taxon-name><tp:taxon-name-part taxon-name-part-type="genus" reg="Dipsas">D.</tp:taxon-name-part> <tp:taxon-name-part taxon-name-part-type="species" reg="oreas">oreas</tp:taxon-name-part></tp:taxon-name></italic>
                    </td><td rowspan="1" colspan="1">
                      <named-content xmlns:xlink="http://www.w3.org/1999/xlink" content-type="dwc:institutional_code" xlink:type="simple">QCAZ</named-content> 9190</td><td rowspan="1" colspan="1">Ecuador</td><td rowspan="1" colspan="1">Azuay</td><td rowspan="1" colspan="1">Vía La Paz–Cuenca</td><td rowspan="1" colspan="2">
                      <named-content xmlns:xlink="http://www.w3.org/1999/xlink" content-type="dwc:verbatimCoordinates" xlink:type="simple"><named-content content-type="geo-json" specific-use="{&#34;type&#34;:&#34;Point&#34;,&#34;coordinates&#34;:[-79.008000,-3.090210]}" id="NCID0E4CHK" xlink:type="simple">-3.09021, -79.00800</named-content></named-content>
                    </td><td rowspan="1" colspan="1">2726</td></tr><tr><td rowspan="1" colspan="1">
                      <italic><tp:taxon-name><tp:taxon-name-part taxon-name-part-type="genus" reg="Dipsas">D.</tp:taxon-name-part> <tp:taxon-name-part taxon-name-part-type="species" reg="oreas">oreas</tp:taxon-name-part></tp:taxon-name></italic>
                    </td><td rowspan="1" colspan="1">
                      <named-content xmlns:xlink="http://www.w3.org/1999/xlink" content-type="dwc:institutional_code" xlink:type="simple">USNM</named-content> 62797</td><td rowspan="1" colspan="1">Ecuador</td><td rowspan="1" colspan="1">Chimborazo</td><td rowspan="1" colspan="1">Pallatanga–Guayaquil</td><td rowspan="1" colspan="2">
                      <named-content xmlns:xlink="http://www.w3.org/1999/xlink" content-type="dwc:verbatimCoordinates" xlink:type="simple"><named-content content-type="geo-json" specific-use="{&#34;type&#34;:&#34;Point&#34;,&#34;coordinates&#34;:[-78.981230,-2.074590]}" id="NCID0EOEHK" xlink:type="simple">-2.07459, -78.98123</named-content></named-content>
                    </td><td rowspan="1" colspan="1">1404</td></tr><tr><td rowspan="1" colspan="1">
                      <italic><tp:taxon-name><tp:taxon-name-part taxon-name-part-type="genus" reg="Dipsas">D.</tp:taxon-name-part> <tp:taxon-name-part taxon-name-part-type="species" reg="oreas">oreas</tp:taxon-name-part></tp:taxon-name></italic>
                    </td><td rowspan="1" colspan="1">
                      <named-content xmlns:xlink="http://www.w3.org/1999/xlink" content-type="dwc:institutional_code" xlink:type="simple">USNM</named-content> 62798</td><td rowspan="1" colspan="1">Ecuador</td><td rowspan="1" colspan="1">Chimborazo</td><td rowspan="1" colspan="1">Pallatanga–Guayaquil</td><td rowspan="1" colspan="2">
                      <named-content xmlns:xlink="http://www.w3.org/1999/xlink" content-type="dwc:verbatimCoordinates" xlink:type="simple"><named-content content-type="geo-json" specific-use="{&#34;type&#34;:&#34;Point&#34;,&#34;coordinates&#34;:[-78.981230,-2.074590]}" id="NCID0E6FHK" xlink:type="simple">-2.07459, -78.98123</named-content></named-content>
                    </td><td rowspan="1" colspan="1">1404</td></tr><tr><td rowspan="1" colspan="1">
                      <italic><tp:taxon-name><tp:taxon-name-part taxon-name-part-type="genus" reg="Dipsas">D.</tp:taxon-name-part> <tp:taxon-name-part taxon-name-part-type="species" reg="oreas">oreas</tp:taxon-name-part></tp:taxon-name></italic>
                    </td><td rowspan="1" colspan="1">
                      <named-content xmlns:xlink="http://www.w3.org/1999/xlink" content-type="dwc:institutional_code" xlink:type="simple">USNM</named-content> 62800</td><td rowspan="1" colspan="1">Ecuador</td><td rowspan="1" colspan="1">Chimborazo</td><td rowspan="1" colspan="1">Pallatanga–Guayaquil</td><td rowspan="1" colspan="2">
                      <named-content xmlns:xlink="http://www.w3.org/1999/xlink" content-type="dwc:verbatimCoordinates" xlink:type="simple"><named-content content-type="geo-json" specific-use="{&#34;type&#34;:&#34;Point&#34;,&#34;coordinates&#34;:[-78.981230,-2.074590]}" id="NCID0EQHHK" xlink:type="simple">-2.07459, -78.98123</named-content></named-content>
                    </td><td rowspan="1" colspan="1">1404</td></tr><tr><td rowspan="1" colspan="1">
                      <italic><tp:taxon-name><tp:taxon-name-part taxon-name-part-type="genus" reg="Dipsas">D.</tp:taxon-name-part> <tp:taxon-name-part taxon-name-part-type="species" reg="oreas">oreas</tp:taxon-name-part></tp:taxon-name></italic>
                    </td><td rowspan="1" colspan="1">
                      <abbrev xmlns:xlink="http://www.w3.org/1999/xlink" content-type="institution" xlink:title="Universidad San Francisco de Quito, División de Herpetología" id="ABBRID0EMIHK" xlink:type="simple">DHMECN</abbrev> 10785</td><td rowspan="1" colspan="1">Ecuador</td><td rowspan="1" colspan="1">El Oro</td><td rowspan="1" colspan="1">Playa Limón</td><td rowspan="1" colspan="2">
                      <named-content xmlns:xlink="http://www.w3.org/1999/xlink" content-type="dwc:verbatimCoordinates" xlink:type="simple"><named-content content-type="geo-json" specific-use="{&#34;type&#34;:&#34;Point&#34;,&#34;coordinates&#34;:[-79.747010,-3.500960]}" id="NCID0EBJHK" xlink:type="simple">-3.50096, -79.74701</named-content></named-content>
                    </td><td rowspan="1" colspan="1">816</td></tr><tr><td rowspan="1" colspan="1">
                      <italic><tp:taxon-name><tp:taxon-name-part taxon-name-part-type="genus" reg="Dipsas">D.</tp:taxon-name-part> <tp:taxon-name-part taxon-name-part-type="species" reg="oreas">oreas</tp:taxon-name-part></tp:taxon-name></italic>
                    </td><td rowspan="1" colspan="1">
                      <abbrev xmlns:xlink="http://www.w3.org/1999/xlink" content-type="institution" xlink:title="Universidad San Francisco de Quito, División de Herpetología" id="ABBRID0E4JHK" xlink:type="simple">DHMECN</abbrev> 2572</td><td rowspan="1" colspan="1">Ecuador</td><td rowspan="1" colspan="1">El Oro</td><td rowspan="1" colspan="1">Reserva Buenaventura</td><td rowspan="1" colspan="2">
                      <named-content xmlns:xlink="http://www.w3.org/1999/xlink" content-type="dwc:verbatimCoordinates" xlink:type="simple"><named-content content-type="geo-json" specific-use="{&#34;type&#34;:&#34;Point&#34;,&#34;coordinates&#34;:[-79.767940,-3.654670]}" id="NCID0ESKHK" xlink:type="simple">-3.65467, -79.76794</named-content></named-content>
                    </td><td rowspan="1" colspan="1">524</td></tr><tr><td rowspan="1" colspan="1">
                      <italic><tp:taxon-name><tp:taxon-name-part taxon-name-part-type="genus" reg="Dipsas">D.</tp:taxon-name-part> <tp:taxon-name-part taxon-name-part-type="species" reg="oreas">oreas</tp:taxon-name-part></tp:taxon-name></italic>
                    </td><td rowspan="1" colspan="1">
                      <abbrev xmlns:xlink="http://www.w3.org/1999/xlink" content-type="institution" xlink:title="Museo de Zoología of the Universidad Tecnológica Indoamérica" id="ABBRID0EOLHK" xlink:type="simple">MZUTI</abbrev> 3351</td><td rowspan="1" colspan="1">Ecuador</td><td rowspan="1" colspan="1">El Oro</td><td rowspan="1" colspan="1">Reserva Buenaventura</td><td rowspan="1" colspan="2">
                      <named-content xmlns:xlink="http://www.w3.org/1999/xlink" content-type="dwc:verbatimCoordinates" xlink:type="simple"><named-content content-type="geo-json" specific-use="{&#34;type&#34;:&#34;Point&#34;,&#34;coordinates&#34;:[-79.756400,-3.648820]}" id="NCID0EDMHK" xlink:type="simple">-3.64882, -79.75640</named-content></named-content>
                    </td><td rowspan="1" colspan="1">898</td></tr><tr><td rowspan="1" colspan="1">
                      <italic><tp:taxon-name><tp:taxon-name-part taxon-name-part-type="genus" reg="Dipsas">D.</tp:taxon-name-part> <tp:taxon-name-part taxon-name-part-type="species" reg="oreas">oreas</tp:taxon-name-part></tp:taxon-name></italic>
                    </td><td rowspan="1" colspan="1">
                      <abbrev xmlns:xlink="http://www.w3.org/1999/xlink" content-type="institution" xlink:title="Museo de Zoología of the Universidad Tecnológica Indoamérica" id="ABBRID0E6MHK" xlink:type="simple">MZUTI</abbrev> 5415</td><td rowspan="1" colspan="1">Ecuador</td><td rowspan="1" colspan="1">El Oro</td><td rowspan="1" colspan="1">Reserva Buenaventura</td><td rowspan="1" colspan="2">
                      <named-content xmlns:xlink="http://www.w3.org/1999/xlink" content-type="dwc:verbatimCoordinates" xlink:type="simple"><named-content content-type="geo-json" specific-use="{&#34;type&#34;:&#34;Point&#34;,&#34;coordinates&#34;:[-79.749850,-3.634320]}" id="NCID0EUNHK" xlink:type="simple">-3.63432, -79.74985</named-content></named-content>
                    </td><td rowspan="1" colspan="1">1048</td></tr><tr><td rowspan="1" colspan="1">
                      <italic><tp:taxon-name><tp:taxon-name-part taxon-name-part-type="genus" reg="Dipsas">D.</tp:taxon-name-part> <tp:taxon-name-part taxon-name-part-type="species" reg="oreas">oreas</tp:taxon-name-part></tp:taxon-name></italic>
                    </td><td rowspan="1" colspan="1">
                      <abbrev xmlns:xlink="http://www.w3.org/1999/xlink" content-type="institution" xlink:title="Museo de Zoología of the Universidad Tecnológica Indoamérica" id="ABBRID0EQOHK" xlink:type="simple">MZUTI</abbrev> 5418</td><td rowspan="1" colspan="1">Ecuador</td><td rowspan="1" colspan="1">El Oro</td><td rowspan="1" colspan="1">Reserva Buenaventura</td><td rowspan="1" colspan="2">
                      <named-content xmlns:xlink="http://www.w3.org/1999/xlink" content-type="dwc:verbatimCoordinates" xlink:type="simple"><named-content content-type="geo-json" specific-use="{&#34;type&#34;:&#34;Point&#34;,&#34;coordinates&#34;:[-79.750400,-3.633700]}" id="NCID0EFPHK" xlink:type="simple">-3.63370, -79.75040</named-content></named-content>
                    </td><td rowspan="1" colspan="1">1068</td></tr><tr><td rowspan="1" colspan="1">
                      <italic><tp:taxon-name><tp:taxon-name-part taxon-name-part-type="genus" reg="Dipsas">D.</tp:taxon-name-part> <tp:taxon-name-part taxon-name-part-type="species" reg="oreas">oreas</tp:taxon-name-part></tp:taxon-name></italic>
                    </td><td rowspan="1" colspan="1">
                      <named-content xmlns:xlink="http://www.w3.org/1999/xlink" content-type="dwc:institutional_code" xlink:type="simple">MHNG</named-content> 2514.028</td><td rowspan="1" colspan="1">Ecuador</td><td rowspan="1" colspan="1">Loja</td><td rowspan="1" colspan="1">33 km E San Pedro</td><td rowspan="1" colspan="2">
                      <named-content xmlns:xlink="http://www.w3.org/1999/xlink" content-type="dwc:verbatimCoordinates" xlink:type="simple"><named-content content-type="geo-json" specific-use="{&#34;type&#34;:&#34;Point&#34;,&#34;coordinates&#34;:[-79.259830,-3.972220]}" id="NCID0EWQHK" xlink:type="simple">-3.97222, -79.25983</named-content></named-content>
                    </td><td rowspan="1" colspan="1">2493</td></tr><tr><td rowspan="1" colspan="1">
                      <italic><tp:taxon-name><tp:taxon-name-part taxon-name-part-type="genus" reg="Dipsas">D.</tp:taxon-name-part> <tp:taxon-name-part taxon-name-part-type="species" reg="oreas">oreas</tp:taxon-name-part></tp:taxon-name></italic>
                    </td><td rowspan="1" colspan="1">
                      <named-content xmlns:xlink="http://www.w3.org/1999/xlink" content-type="dwc:institutional_code" xlink:type="simple">MHNG</named-content> 2521.084</td><td rowspan="1" colspan="1">Ecuador</td><td rowspan="1" colspan="1">Loja</td><td rowspan="1" colspan="1">6 km S Loja</td><td rowspan="1" colspan="2">
                      <named-content xmlns:xlink="http://www.w3.org/1999/xlink" content-type="dwc:verbatimCoordinates" xlink:type="simple"><named-content content-type="geo-json" specific-use="{&#34;type&#34;:&#34;Point&#34;,&#34;coordinates&#34;:[-79.199750,-4.037700]}" id="NCID0EHSHK" xlink:type="simple">-4.03770, -79.19975</named-content></named-content>
                    </td><td rowspan="1" colspan="1">2144</td></tr><tr><td rowspan="1" colspan="1">
                      <italic><tp:taxon-name><tp:taxon-name-part taxon-name-part-type="genus" reg="Dipsas">D.</tp:taxon-name-part> <tp:taxon-name-part taxon-name-part-type="species" reg="oreas">oreas</tp:taxon-name-part></tp:taxon-name></italic>
                    </td><td rowspan="1" colspan="1">
                      <named-content xmlns:xlink="http://www.w3.org/1999/xlink" content-type="dwc:institutional_code" xlink:type="simple">QCAZ</named-content> 10068</td><td rowspan="1" colspan="1">Ecuador</td><td rowspan="1" colspan="1">Loja</td><td rowspan="1" colspan="1">Cazerío Balzones</td><td rowspan="1" colspan="2">
                      <named-content xmlns:xlink="http://www.w3.org/1999/xlink" content-type="dwc:verbatimCoordinates" xlink:type="simple"><named-content content-type="geo-json" specific-use="{&#34;type&#34;:&#34;Point&#34;,&#34;coordinates&#34;:[-80.016350,-4.015020]}" id="NCID0EYTHK" xlink:type="simple">-4.01502, -80.01635</named-content></named-content>
                    </td><td rowspan="1" colspan="1">1346</td></tr><tr><td rowspan="1" colspan="1">
                      <italic><tp:taxon-name><tp:taxon-name-part taxon-name-part-type="genus" reg="Dipsas">D.</tp:taxon-name-part> <tp:taxon-name-part taxon-name-part-type="species" reg="oreas">oreas</tp:taxon-name-part></tp:taxon-name></italic>
                    </td><td rowspan="1" colspan="1">
                      <named-content xmlns:xlink="http://www.w3.org/1999/xlink" content-type="dwc:institutional_code" xlink:type="simple">QCAZ</named-content> 13875</td><td rowspan="1" colspan="1">Ecuador</td><td rowspan="1" colspan="1">Loja</td><td rowspan="1" colspan="1">Jimbura</td><td rowspan="1" colspan="2">
                      <named-content xmlns:xlink="http://www.w3.org/1999/xlink" content-type="dwc:verbatimCoordinates" xlink:type="simple"><named-content content-type="geo-json" specific-use="{&#34;type&#34;:&#34;Point&#34;,&#34;coordinates&#34;:[-79.453220,-4.666680]}" id="NCID0EJVHK" xlink:type="simple">-4.66668, -79.45322</named-content></named-content>
                    </td><td rowspan="1" colspan="1">2513</td></tr><tr><td rowspan="1" colspan="1">
                      <italic><tp:taxon-name><tp:taxon-name-part taxon-name-part-type="genus" reg="Dipsas">D.</tp:taxon-name-part> <tp:taxon-name-part taxon-name-part-type="species" reg="oreas">oreas</tp:taxon-name-part></tp:taxon-name></italic>
                    </td><td rowspan="1" colspan="1">
                      <named-content xmlns:xlink="http://www.w3.org/1999/xlink" content-type="dwc:institutional_code" xlink:type="simple">QCAZ</named-content> 11290</td><td rowspan="1" colspan="1">Ecuador</td><td rowspan="1" colspan="1">Loja</td><td rowspan="1" colspan="1">Vía al Cerro Toledo</td><td rowspan="1" colspan="2">
                      <named-content xmlns:xlink="http://www.w3.org/1999/xlink" content-type="dwc:verbatimCoordinates" xlink:type="simple"><named-content content-type="geo-json" specific-use="{&#34;type&#34;:&#34;Point&#34;,&#34;coordinates&#34;:[-79.159920,-4.384440]}" id="NCID0E1WHK" xlink:type="simple">-4.38444, -79.15992</named-content></named-content>
                    </td><td rowspan="1" colspan="1">2214</td></tr><tr><td rowspan="1" colspan="1">
                      <italic><tp:taxon-name><tp:taxon-name-part taxon-name-part-type="genus" reg="Dipsas">D.</tp:taxon-name-part> <tp:taxon-name-part taxon-name-part-type="species" reg="oreas">oreas</tp:taxon-name-part></tp:taxon-name></italic>
                    </td><td rowspan="1" colspan="1">
                      <named-content xmlns:xlink="http://www.w3.org/1999/xlink" content-type="dwc:institutional_code" xlink:type="simple">QCAZ</named-content> 678</td><td rowspan="1" colspan="1">Ecuador</td><td rowspan="1" colspan="1">Loja</td><td rowspan="1" colspan="1">Vilcabamba</td><td rowspan="1" colspan="2">
                      <named-content xmlns:xlink="http://www.w3.org/1999/xlink" content-type="dwc:verbatimCoordinates" xlink:type="simple"><named-content content-type="geo-json" specific-use="{&#34;type&#34;:&#34;Point&#34;,&#34;coordinates&#34;:[-79.219620,-4.257920]}" id="NCID0ELYHK" xlink:type="simple">-4.25792, -79.21962</named-content></named-content>
                    </td><td rowspan="1" colspan="1">1546</td></tr><tr><td rowspan="1" colspan="1">
                      <italic><tp:taxon-name><tp:taxon-name-part taxon-name-part-type="genus" reg="Dipsas">D.</tp:taxon-name-part> <tp:taxon-name-part taxon-name-part-type="species" reg="oreas">oreas</tp:taxon-name-part></tp:taxon-name></italic>
                    </td><td rowspan="1" colspan="1">
                      <named-content xmlns:xlink="http://www.w3.org/1999/xlink" content-type="dwc:institutional_code" xlink:type="simple">QCAZ</named-content> 6020</td><td rowspan="1" colspan="1">Ecuador</td><td rowspan="1" colspan="1">Loja</td><td rowspan="1" colspan="1">Yangana–Vilcabamba</td><td rowspan="1" colspan="2">
                      <named-content xmlns:xlink="http://www.w3.org/1999/xlink" content-type="dwc:verbatimCoordinates" xlink:type="simple"><named-content content-type="geo-json" specific-use="{&#34;type&#34;:&#34;Point&#34;,&#34;coordinates&#34;:[-79.200410,-4.324550]}" id="NCID0E3ZHK" xlink:type="simple">-4.32455, -79.20041</named-content></named-content>
                    </td><td rowspan="1" colspan="1">1742</td></tr><tr><td rowspan="1" colspan="1">
                      <italic><tp:taxon-name><tp:taxon-name-part taxon-name-part-type="genus" reg="Dipsas">D.</tp:taxon-name-part> <tp:taxon-name-part taxon-name-part-type="species" reg="palmeri">palmeri</tp:taxon-name-part></tp:taxon-name></italic>
                    </td><td rowspan="1" colspan="1">
                      <named-content xmlns:xlink="http://www.w3.org/1999/xlink" content-type="dwc:institutional_code" xlink:type="simple">QCAZ</named-content> 11411</td><td rowspan="1" colspan="1">Ecuador</td><td rowspan="1" colspan="1">Morona Santiago</td><td rowspan="1" colspan="1">9 de Octubre–Macas</td><td rowspan="1" colspan="2">
                      <named-content xmlns:xlink="http://www.w3.org/1999/xlink" content-type="dwc:verbatimCoordinates" xlink:type="simple"><named-content content-type="geo-json" specific-use="{&#34;type&#34;:&#34;Point&#34;,&#34;coordinates&#34;:[-78.299200,-2.218200]}" id="NCID0EN2HK" xlink:type="simple">-2.21820, -78.29920</named-content></named-content>
                    </td><td rowspan="1" colspan="1">1767</td></tr><tr><td rowspan="1" colspan="1">
                      <italic><tp:taxon-name><tp:taxon-name-part taxon-name-part-type="genus" reg="Dipsas">D.</tp:taxon-name-part> <tp:taxon-name-part taxon-name-part-type="species" reg="palmeri">palmeri</tp:taxon-name-part></tp:taxon-name></italic>
                    </td><td rowspan="1" colspan="1">
                      <named-content xmlns:xlink="http://www.w3.org/1999/xlink" content-type="dwc:institutional_code" xlink:type="simple">QCAZ</named-content> 5609</td><td rowspan="1" colspan="1">Ecuador</td><td rowspan="1" colspan="1">Morona Santiago</td><td rowspan="1" colspan="1">Chiguinda</td><td rowspan="1" colspan="2">
                      <named-content xmlns:xlink="http://www.w3.org/1999/xlink" content-type="dwc:verbatimCoordinates" xlink:type="simple"><named-content content-type="geo-json" specific-use="{&#34;type&#34;:&#34;Point&#34;,&#34;coordinates&#34;:[-78.698290,-3.281250]}" id="NCID0E53HK" xlink:type="simple">-3.28125, -78.69829</named-content></named-content>
                    </td><td rowspan="1" colspan="1">2223</td></tr><tr><td rowspan="1" colspan="1">
                      <italic><tp:taxon-name><tp:taxon-name-part taxon-name-part-type="genus" reg="Dipsas">D.</tp:taxon-name-part> <tp:taxon-name-part taxon-name-part-type="species" reg="palmeri">palmeri</tp:taxon-name-part></tp:taxon-name></italic>
                    </td><td rowspan="1" colspan="1">
                      <abbrev xmlns:xlink="http://www.w3.org/1999/xlink" content-type="institution" xlink:title="Universidad San Francisco de Quito, División de Herpetología" id="ABBRID0E14HK" xlink:type="simple">DHMECN</abbrev> 11197</td><td rowspan="1" colspan="1">Ecuador</td><td rowspan="1" colspan="1">Morona Santiago</td><td rowspan="1" colspan="1">Concesión ECSA</td><td rowspan="1" colspan="2">
                      <named-content xmlns:xlink="http://www.w3.org/1999/xlink" content-type="dwc:verbatimCoordinates" xlink:type="simple"><named-content content-type="geo-json" specific-use="{&#34;type&#34;:&#34;Point&#34;,&#34;coordinates&#34;:[-78.436090,-3.575240]}" id="NCID0EP5HK" xlink:type="simple">-3.57524, -78.43609</named-content></named-content>
                    </td><td rowspan="1" colspan="1">1211</td></tr><tr><td rowspan="1" colspan="1">
                      <italic><tp:taxon-name><tp:taxon-name-part taxon-name-part-type="genus" reg="Dipsas">D.</tp:taxon-name-part> <tp:taxon-name-part taxon-name-part-type="species" reg="palmeri">palmeri</tp:taxon-name-part></tp:taxon-name></italic>
                    </td><td rowspan="1" colspan="1">
                      <named-content xmlns:xlink="http://www.w3.org/1999/xlink" content-type="dwc:institutional_code" xlink:type="simple">QCAZ</named-content> 13307</td><td rowspan="1" colspan="1">Ecuador</td><td rowspan="1" colspan="1">Morona Santiago</td><td rowspan="1" colspan="1">Laguna Chimerella</td><td rowspan="1" colspan="2">
                      <named-content xmlns:xlink="http://www.w3.org/1999/xlink" content-type="dwc:verbatimCoordinates" xlink:type="simple"><named-content content-type="geo-json" specific-use="{&#34;type&#34;:&#34;Point&#34;,&#34;coordinates&#34;:[-78.203380,-2.079560]}" id="NCID0EBAAM" xlink:type="simple">-2.07956, -78.20338</named-content></named-content>
                    </td><td rowspan="1" colspan="1">1795</td></tr><tr><td rowspan="1" colspan="1">
                      <italic><tp:taxon-name><tp:taxon-name-part taxon-name-part-type="genus" reg="Dipsas">D.</tp:taxon-name-part> <tp:taxon-name-part taxon-name-part-type="species" reg="palmeri">palmeri</tp:taxon-name-part></tp:taxon-name></italic>
                    </td><td rowspan="1" colspan="1">
                      <named-content xmlns:xlink="http://www.w3.org/1999/xlink" content-type="dwc:institutional_code" xlink:type="simple">QCAZ</named-content> 13304</td><td rowspan="1" colspan="1">Ecuador</td><td rowspan="1" colspan="1">Morona Santiago</td><td rowspan="1" colspan="1">Laguna Cormorán</td><td rowspan="1" colspan="2">
                      <named-content xmlns:xlink="http://www.w3.org/1999/xlink" content-type="dwc:verbatimCoordinates" xlink:type="simple"><named-content content-type="geo-json" specific-use="{&#34;type&#34;:&#34;Point&#34;,&#34;coordinates&#34;:[-78.215900,-2.071530]}" id="NCID0ESBAM" xlink:type="simple">-2.07153, -78.21590</named-content></named-content>
                    </td><td rowspan="1" colspan="1">1747</td></tr><tr><td rowspan="1" colspan="1">
                      <italic><tp:taxon-name><tp:taxon-name-part taxon-name-part-type="genus" reg="Dipsas">D.</tp:taxon-name-part> <tp:taxon-name-part taxon-name-part-type="species" reg="palmeri">palmeri</tp:taxon-name-part></tp:taxon-name></italic>
                    </td><td rowspan="1" colspan="1">
                      <named-content xmlns:xlink="http://www.w3.org/1999/xlink" content-type="dwc:institutional_code" xlink:type="simple">QCAZ</named-content> 13562</td><td rowspan="1" colspan="1">Ecuador</td><td rowspan="1" colspan="1">Pastaza</td><td rowspan="1" colspan="1">Tzarentza</td><td rowspan="1" colspan="2">
                      <named-content xmlns:xlink="http://www.w3.org/1999/xlink" content-type="dwc:verbatimCoordinates" xlink:type="simple"><named-content content-type="geo-json" specific-use="{&#34;type&#34;:&#34;Point&#34;,&#34;coordinates&#34;:[-78.058140,-1.356960]}" id="NCID0EDDAM" xlink:type="simple">-1.35696, -78.05814</named-content></named-content>
                    </td><td rowspan="1" colspan="1">1355</td></tr><tr><td rowspan="1" colspan="1">
                      <italic><tp:taxon-name><tp:taxon-name-part taxon-name-part-type="genus" reg="Dipsas">D.</tp:taxon-name-part> <tp:taxon-name-part taxon-name-part-type="species" reg="palmeri">palmeri</tp:taxon-name-part></tp:taxon-name></italic>
                    </td><td rowspan="1" colspan="1">
                      <named-content xmlns:xlink="http://www.w3.org/1999/xlink" content-type="dwc:institutional_code" xlink:type="simple">QCAZ</named-content> 4710</td><td rowspan="1" colspan="1">Ecuador</td><td rowspan="1" colspan="1">Tungurahua</td><td rowspan="1" colspan="1">3 km E Río Verde</td><td rowspan="1" colspan="2">
                      <named-content xmlns:xlink="http://www.w3.org/1999/xlink" content-type="dwc:verbatimCoordinates" xlink:type="simple"><named-content content-type="geo-json" specific-use="{&#34;type&#34;:&#34;Point&#34;,&#34;coordinates&#34;:[-78.283690,-1.402490]}" id="NCID0EUEAM" xlink:type="simple">-1.40249, -78.28369</named-content></named-content>
                    </td><td rowspan="1" colspan="1">1474</td></tr><tr><td rowspan="1" colspan="1">
                      <italic><tp:taxon-name><tp:taxon-name-part taxon-name-part-type="genus" reg="Dipsas">D.</tp:taxon-name-part> <tp:taxon-name-part taxon-name-part-type="species" reg="palmeri">palmeri</tp:taxon-name-part></tp:taxon-name></italic>
                    </td><td rowspan="1" colspan="1">
                      <abbrev xmlns:xlink="http://www.w3.org/1999/xlink" content-type="institution" xlink:title="American Museum of Natural History" id="ABBRID0EQFAM" xlink:type="simple">AMNH</abbrev> 24126</td><td rowspan="1" colspan="1">Ecuador</td><td rowspan="1" colspan="1">Tungurahua</td><td rowspan="1" colspan="1">Abitagua</td><td rowspan="1" colspan="2">
                      <named-content xmlns:xlink="http://www.w3.org/1999/xlink" content-type="dwc:verbatimCoordinates" xlink:type="simple"><named-content content-type="geo-json" specific-use="{&#34;type&#34;:&#34;Point&#34;,&#34;coordinates&#34;:[-78.166670,-1.416670]}" id="NCID0EFGAM" xlink:type="simple">-1.41667, -78.16667</named-content></named-content>
                    </td><td rowspan="1" colspan="1">1353</td></tr><tr><td rowspan="1" colspan="1">
                      <italic><tp:taxon-name><tp:taxon-name-part taxon-name-part-type="genus" reg="Dipsas">D.</tp:taxon-name-part> <tp:taxon-name-part taxon-name-part-type="species" reg="palmeri">palmeri</tp:taxon-name-part></tp:taxon-name></italic>
                    </td><td rowspan="1" colspan="1">
                      <abbrev xmlns:xlink="http://www.w3.org/1999/xlink" content-type="institution" xlink:title="Museo de Zoología of the Universidad Tecnológica Indoamérica" id="ABBRID0EBHAM" xlink:type="simple">MZUTI</abbrev> 4804</td><td rowspan="1" colspan="1">Ecuador</td><td rowspan="1" colspan="1">Tungurahua</td><td rowspan="1" colspan="1">Agoyán</td><td rowspan="1" colspan="2">
                      <named-content xmlns:xlink="http://www.w3.org/1999/xlink" content-type="dwc:verbatimCoordinates" xlink:type="simple"><named-content content-type="geo-json" specific-use="{&#34;type&#34;:&#34;Point&#34;,&#34;coordinates&#34;:[-78.384150,-1.397950]}" id="NCID0EWHAM" xlink:type="simple">-1.39795, -78.38415</named-content></named-content>
                    </td><td rowspan="1" colspan="1">1661</td></tr><tr><td rowspan="1" colspan="1">
                      <italic><tp:taxon-name><tp:taxon-name-part taxon-name-part-type="genus" reg="Dipsas">D.</tp:taxon-name-part> <tp:taxon-name-part taxon-name-part-type="species" reg="palmeri">palmeri</tp:taxon-name-part></tp:taxon-name></italic>
                    </td><td rowspan="1" colspan="1">
                      <named-content xmlns:xlink="http://www.w3.org/1999/xlink" content-type="dwc:institutional_code" xlink:type="simple">MZUA</named-content>.RE.0044</td><td rowspan="1" colspan="1">Ecuador</td><td rowspan="1" colspan="1">Tungurahua</td><td rowspan="1" colspan="1">Baños</td><td rowspan="1" colspan="2">
                      <named-content xmlns:xlink="http://www.w3.org/1999/xlink" content-type="dwc:verbatimCoordinates" xlink:type="simple"><named-content content-type="geo-json" specific-use="{&#34;type&#34;:&#34;Point&#34;,&#34;coordinates&#34;:[-78.429450,-1.396500]}" id="NCID0EHJAM" xlink:type="simple">-1.39650, -78.42945</named-content></named-content>
                    </td><td rowspan="1" colspan="1">1847</td></tr><tr><td rowspan="1" colspan="1">
                      <italic><tp:taxon-name><tp:taxon-name-part taxon-name-part-type="genus" reg="Dipsas">D.</tp:taxon-name-part> <tp:taxon-name-part taxon-name-part-type="species" reg="palmeri">palmeri</tp:taxon-name-part></tp:taxon-name></italic>
                    </td><td rowspan="1" colspan="1">
                      <named-content xmlns:xlink="http://www.w3.org/1999/xlink" content-type="dwc:institutional_code" xlink:type="simple">QCAZ</named-content> 14071</td><td rowspan="1" colspan="1">Ecuador</td><td rowspan="1" colspan="1">Tungurahua</td><td rowspan="1" colspan="1">Baños</td><td rowspan="1" colspan="2">
                      <named-content xmlns:xlink="http://www.w3.org/1999/xlink" content-type="dwc:verbatimCoordinates" xlink:type="simple"><named-content content-type="geo-json" specific-use="{&#34;type&#34;:&#34;Point&#34;,&#34;coordinates&#34;:[-78.429450,-1.396500]}" id="NCID0EYKAM" xlink:type="simple">-1.39650, -78.42945</named-content></named-content>
                    </td><td rowspan="1" colspan="1">1847</td></tr><tr><td rowspan="1" colspan="1">
                      <italic><tp:taxon-name><tp:taxon-name-part taxon-name-part-type="genus" reg="Dipsas">D.</tp:taxon-name-part> <tp:taxon-name-part taxon-name-part-type="species" reg="palmeri">palmeri</tp:taxon-name-part></tp:taxon-name></italic>
                    </td><td rowspan="1" colspan="1">
                      <named-content xmlns:xlink="http://www.w3.org/1999/xlink" content-type="dwc:institutional_code" xlink:type="simple">QCAZ</named-content> 3288</td><td rowspan="1" colspan="1">Ecuador</td><td rowspan="1" colspan="1">Tungurahua</td><td rowspan="1" colspan="1">Baños</td><td rowspan="1" colspan="2">
                      <named-content xmlns:xlink="http://www.w3.org/1999/xlink" content-type="dwc:verbatimCoordinates" xlink:type="simple"><named-content content-type="geo-json" specific-use="{&#34;type&#34;:&#34;Point&#34;,&#34;coordinates&#34;:[-78.429450,-1.396500]}" id="NCID0EJMAM" xlink:type="simple">-1.39650, -78.42945</named-content></named-content>
                    </td><td rowspan="1" colspan="1">1847</td></tr><tr><td rowspan="1" colspan="1">
                      <italic><tp:taxon-name><tp:taxon-name-part taxon-name-part-type="genus" reg="Dipsas">D.</tp:taxon-name-part> <tp:taxon-name-part taxon-name-part-type="species" reg="palmeri">palmeri</tp:taxon-name-part></tp:taxon-name></italic>
                    </td><td rowspan="1" colspan="1">
                      <named-content xmlns:xlink="http://www.w3.org/1999/xlink" content-type="dwc:institutional_code" xlink:type="simple">QCAZ</named-content> 4710</td><td rowspan="1" colspan="1">Ecuador</td><td rowspan="1" colspan="1">Tungurahua</td><td rowspan="1" colspan="1">Caserío Machay</td><td rowspan="1" colspan="2">
                      <named-content xmlns:xlink="http://www.w3.org/1999/xlink" content-type="dwc:verbatimCoordinates" xlink:type="simple"><named-content content-type="geo-json" specific-use="{&#34;type&#34;:&#34;Point&#34;,&#34;coordinates&#34;:[-78.280850,-1.400620]}" id="NCID0E1NAM" xlink:type="simple">-1.40062, -78.28085</named-content></named-content>
                    </td><td rowspan="1" colspan="1">1531</td></tr><tr><td rowspan="1" colspan="1">
                      <italic><tp:taxon-name><tp:taxon-name-part taxon-name-part-type="genus" reg="Dipsas">D.</tp:taxon-name-part> <tp:taxon-name-part taxon-name-part-type="species" reg="palmeri">palmeri</tp:taxon-name-part></tp:taxon-name></italic>
                    </td><td rowspan="1" colspan="1">
                      <abbrev xmlns:xlink="http://www.w3.org/1999/xlink" content-type="institution" xlink:title="Universidad San Francisco de Quito, División de Herpetología" id="ABBRID0EWOAM" xlink:type="simple">DHMECN</abbrev> 9229</td><td rowspan="1" colspan="1">Ecuador</td><td rowspan="1" colspan="1">Tungurahua</td><td rowspan="1" colspan="1">Chamanapamba</td><td rowspan="1" colspan="2">
                      <named-content xmlns:xlink="http://www.w3.org/1999/xlink" content-type="dwc:verbatimCoordinates" xlink:type="simple"><named-content content-type="geo-json" specific-use="{&#34;type&#34;:&#34;Point&#34;,&#34;coordinates&#34;:[-78.399750,-1.401140]}" id="NCID0ELPAM" xlink:type="simple">-1.40114, -78.39975</named-content></named-content>
                    </td><td rowspan="1" colspan="1">1808</td></tr><tr><td rowspan="1" colspan="1">
                      <italic><tp:taxon-name><tp:taxon-name-part taxon-name-part-type="genus" reg="Dipsas">D.</tp:taxon-name-part> <tp:taxon-name-part taxon-name-part-type="species" reg="palmeri">palmeri</tp:taxon-name-part></tp:taxon-name></italic>
                    </td><td rowspan="1" colspan="1">
                      <abbrev xmlns:xlink="http://www.w3.org/1999/xlink" content-type="institution" xlink:title="Universidad San Francisco de Quito, División de Herpetología" id="ABBRID0EHQAM" xlink:type="simple">DHMECN</abbrev> 9230</td><td rowspan="1" colspan="1">Ecuador</td><td rowspan="1" colspan="1">Tungurahua</td><td rowspan="1" colspan="1">Chamanapamba</td><td rowspan="1" colspan="2">
                      <named-content xmlns:xlink="http://www.w3.org/1999/xlink" content-type="dwc:verbatimCoordinates" xlink:type="simple"><named-content content-type="geo-json" specific-use="{&#34;type&#34;:&#34;Point&#34;,&#34;coordinates&#34;:[-78.399750,-1.401140]}" id="NCID0E3QAM" xlink:type="simple">-1.40114, -78.39975</named-content></named-content>
                    </td><td rowspan="1" colspan="1">1808</td></tr><tr><td rowspan="1" colspan="1">
                      <italic><tp:taxon-name><tp:taxon-name-part taxon-name-part-type="genus" reg="Dipsas">D.</tp:taxon-name-part> <tp:taxon-name-part taxon-name-part-type="species" reg="palmeri">palmeri</tp:taxon-name-part></tp:taxon-name></italic>
                    </td><td rowspan="1" colspan="1">
                      <abbrev xmlns:xlink="http://www.w3.org/1999/xlink" content-type="institution" xlink:title="Museo de Zoología of the Universidad Tecnológica Indoamérica" id="ABBRID0EYRAM" xlink:type="simple">MZUTI</abbrev> 3956</td><td rowspan="1" colspan="1">Ecuador</td><td rowspan="1" colspan="1">Tungurahua</td><td rowspan="1" colspan="1">La Candelaria</td><td rowspan="1" colspan="2">
                      <named-content xmlns:xlink="http://www.w3.org/1999/xlink" content-type="dwc:verbatimCoordinates" xlink:type="simple"><named-content content-type="geo-json" specific-use="{&#34;type&#34;:&#34;Point&#34;,&#34;coordinates&#34;:[-78.312460,-1.430510]}" id="NCID0ENSAM" xlink:type="simple">-1.43051, -78.31246</named-content></named-content>
                    </td><td rowspan="1" colspan="1">1920</td></tr><tr><td rowspan="1" colspan="1">
                      <italic><tp:taxon-name><tp:taxon-name-part taxon-name-part-type="genus" reg="Dipsas">D.</tp:taxon-name-part> <tp:taxon-name-part taxon-name-part-type="species" reg="palmeri">palmeri</tp:taxon-name-part></tp:taxon-name></italic>
                    </td><td rowspan="1" colspan="1">
                      <abbrev xmlns:xlink="http://www.w3.org/1999/xlink" content-type="institution" xlink:title="American Museum of Natural History" id="ABBRID0EJTAM" xlink:type="simple">AMNH</abbrev> 37939</td><td rowspan="1" colspan="1">Ecuador</td><td rowspan="1" colspan="1">Tungurahua</td><td rowspan="1" colspan="1">Palmera</td><td rowspan="1" colspan="2">
                      <named-content xmlns:xlink="http://www.w3.org/1999/xlink" content-type="dwc:verbatimCoordinates" xlink:type="simple"><named-content content-type="geo-json" specific-use="{&#34;type&#34;:&#34;Point&#34;,&#34;coordinates&#34;:[-78.196630,-1.416130]}" id="NCID0E5TAM" xlink:type="simple">-1.41613, -78.19663</named-content></named-content>
                    </td><td rowspan="1" colspan="1">1225</td></tr><tr><td rowspan="1" colspan="1">
                      <italic><tp:taxon-name><tp:taxon-name-part taxon-name-part-type="genus" reg="Dipsas">D.</tp:taxon-name-part> <tp:taxon-name-part taxon-name-part-type="species" reg="palmeri">palmeri</tp:taxon-name-part></tp:taxon-name></italic>
                    </td><td rowspan="1" colspan="1">
                      <abbrev xmlns:xlink="http://www.w3.org/1999/xlink" content-type="institution" xlink:title="Universidad San Francisco de Quito, División de Herpetología" id="ABBRID0E1UAM" xlink:type="simple">DHMECN</abbrev> 9232</td><td rowspan="1" colspan="1">Ecuador</td><td rowspan="1" colspan="1">Tungurahua</td><td rowspan="1" colspan="1">Parque Juan Montalvo</td><td rowspan="1" colspan="2">
                      <named-content xmlns:xlink="http://www.w3.org/1999/xlink" content-type="dwc:verbatimCoordinates" xlink:type="simple"><named-content content-type="geo-json" specific-use="{&#34;type&#34;:&#34;Point&#34;,&#34;coordinates&#34;:[-78.420700,-1.400050]}" id="NCID0EPVAM" xlink:type="simple">-1.40005, -78.42070</named-content></named-content>
                    </td><td rowspan="1" colspan="1">1803</td></tr><tr><td rowspan="1" colspan="1">
                      <italic><tp:taxon-name><tp:taxon-name-part taxon-name-part-type="genus" reg="Dipsas">D.</tp:taxon-name-part> <tp:taxon-name-part taxon-name-part-type="species" reg="palmeri">palmeri</tp:taxon-name-part></tp:taxon-name></italic>
                    </td><td rowspan="1" colspan="1">
                      <named-content xmlns:xlink="http://www.w3.org/1999/xlink" content-type="dwc:institutional_code" xlink:type="simple">QCAZ</named-content> 13992</td><td rowspan="1" colspan="1">Ecuador</td><td rowspan="1" colspan="1">Tungurahua</td><td rowspan="1" colspan="1">Río Verde</td><td rowspan="1" colspan="2">
                      <named-content xmlns:xlink="http://www.w3.org/1999/xlink" content-type="dwc:verbatimCoordinates" xlink:type="simple"><named-content content-type="geo-json" specific-use="{&#34;type&#34;:&#34;Point&#34;,&#34;coordinates&#34;:[-78.304050,-1.394060]}" id="NCID0EAXAM" xlink:type="simple">-1.39406, -78.30405</named-content></named-content>
                    </td><td rowspan="1" colspan="1">1603</td></tr><tr><td rowspan="1" colspan="1">
                      <italic><tp:taxon-name><tp:taxon-name-part taxon-name-part-type="genus" reg="Dipsas">D.</tp:taxon-name-part> <tp:taxon-name-part taxon-name-part-type="species" reg="palmeri">palmeri</tp:taxon-name-part></tp:taxon-name></italic>
                    </td><td rowspan="1" colspan="1">
                      <named-content xmlns:xlink="http://www.w3.org/1999/xlink" content-type="dwc:institutional_code" xlink:type="simple">QCAZ</named-content> 4564</td><td rowspan="1" colspan="1">Ecuador</td><td rowspan="1" colspan="1">Tungurahua</td><td rowspan="1" colspan="1">Río Verde</td><td rowspan="1" colspan="2">
                      <named-content xmlns:xlink="http://www.w3.org/1999/xlink" content-type="dwc:verbatimCoordinates" xlink:type="simple"><named-content content-type="geo-json" specific-use="{&#34;type&#34;:&#34;Point&#34;,&#34;coordinates&#34;:[-78.304050,-1.394060]}" id="NCID0ERYAM" xlink:type="simple">-1.39406, -78.30405</named-content></named-content>
                    </td><td rowspan="1" colspan="1">1603</td></tr><tr><td rowspan="1" colspan="1">
                      <italic><tp:taxon-name><tp:taxon-name-part taxon-name-part-type="genus" reg="Dipsas">D.</tp:taxon-name-part> <tp:taxon-name-part taxon-name-part-type="species" reg="palmeri">palmeri</tp:taxon-name-part></tp:taxon-name></italic>
                    </td><td rowspan="1" colspan="1">
                      <abbrev xmlns:xlink="http://www.w3.org/1999/xlink" content-type="institution" xlink:title="Universidad San Francisco de Quito, División de Herpetología" id="ABBRID0ENZAM" xlink:type="simple">DHMECN</abbrev> 12841</td><td rowspan="1" colspan="1">Ecuador</td><td rowspan="1" colspan="1">Tungurahua</td><td rowspan="1" colspan="1">Ulba</td><td rowspan="1" colspan="2">
                      <named-content xmlns:xlink="http://www.w3.org/1999/xlink" content-type="dwc:verbatimCoordinates" xlink:type="simple"><named-content content-type="geo-json" specific-use="{&#34;type&#34;:&#34;Point&#34;,&#34;coordinates&#34;:[-78.394180,-1.396220]}" id="NCID0EC1AM" xlink:type="simple">-1.39622, -78.39418</named-content></named-content>
                    </td><td rowspan="1" colspan="1">1702</td></tr><tr><td rowspan="1" colspan="1">
                      <italic><tp:taxon-name><tp:taxon-name-part taxon-name-part-type="genus" reg="Dipsas">D.</tp:taxon-name-part> <tp:taxon-name-part taxon-name-part-type="species" reg="palmeri">palmeri</tp:taxon-name-part></tp:taxon-name></italic>
                    </td><td rowspan="1" colspan="1">
                      <abbrev xmlns:xlink="http://www.w3.org/1999/xlink" content-type="institution" xlink:title="Universidad San Francisco de Quito, División de Herpetología" id="ABBRID0E51AM" xlink:type="simple">DHMECN</abbrev> 9219</td><td rowspan="1" colspan="1">Ecuador</td><td rowspan="1" colspan="1">Tungurahua</td><td rowspan="1" colspan="1">Vizcaya</td><td rowspan="1" colspan="2">
                      <named-content xmlns:xlink="http://www.w3.org/1999/xlink" content-type="dwc:verbatimCoordinates" xlink:type="simple"><named-content content-type="geo-json" specific-use="{&#34;type&#34;:&#34;Point&#34;,&#34;coordinates&#34;:[-78.405180,-1.347890]}" id="NCID0ET2AM" xlink:type="simple">-1.34789, -78.40518</named-content></named-content>
                    </td><td rowspan="1" colspan="1">2282</td></tr><tr><td rowspan="1" colspan="1">
                      <italic><tp:taxon-name><tp:taxon-name-part taxon-name-part-type="genus" reg="Dipsas">D.</tp:taxon-name-part> <tp:taxon-name-part taxon-name-part-type="species" reg="palmeri">palmeri</tp:taxon-name-part></tp:taxon-name></italic>
                    </td><td rowspan="1" colspan="1">
                      <named-content xmlns:xlink="http://www.w3.org/1999/xlink" content-type="dwc:institutional_code" xlink:type="simple">QCAZ</named-content> 6021</td><td rowspan="1" colspan="1">Ecuador</td><td rowspan="1" colspan="1">Zamora Chinchipe</td><td rowspan="1" colspan="1">18.2 km W Zamora</td><td rowspan="1" colspan="2">
                      <named-content xmlns:xlink="http://www.w3.org/1999/xlink" content-type="dwc:verbatimCoordinates" xlink:type="simple"><named-content content-type="geo-json" specific-use="{&#34;type&#34;:&#34;Point&#34;,&#34;coordinates&#34;:[-79.020750,-3.976430]}" id="NCID0EE4AM" xlink:type="simple">-3.97643, -79.02075</named-content></named-content>
                    </td><td rowspan="1" colspan="1">1609</td></tr><tr><td rowspan="1" colspan="1">
                      <italic><tp:taxon-name><tp:taxon-name-part taxon-name-part-type="genus" reg="Dipsas">D.</tp:taxon-name-part> <tp:taxon-name-part taxon-name-part-type="species" reg="palmeri">palmeri</tp:taxon-name-part></tp:taxon-name></italic>
                    </td><td rowspan="1" colspan="1">
                      <named-content xmlns:xlink="http://www.w3.org/1999/xlink" content-type="dwc:institutional_code" xlink:type="simple">QCAZ</named-content> 3001</td><td rowspan="1" colspan="1">Ecuador</td><td rowspan="1" colspan="1">Zamora Chinchipe</td><td rowspan="1" colspan="1">182 km Zamora–Loja</td><td rowspan="1" colspan="2">
                      <named-content xmlns:xlink="http://www.w3.org/1999/xlink" content-type="dwc:verbatimCoordinates" xlink:type="simple"><named-content content-type="geo-json" specific-use="{&#34;type&#34;:&#34;Point&#34;,&#34;coordinates&#34;:[-79.025990,-3.956000]}" id="NCID0EV5AM" xlink:type="simple">-3.95600, -79.02599</named-content></named-content>
                    </td><td rowspan="1" colspan="1">1665</td></tr><tr><td rowspan="1" colspan="1">
                      <italic><tp:taxon-name><tp:taxon-name-part taxon-name-part-type="genus" reg="Dipsas">D.</tp:taxon-name-part> <tp:taxon-name-part taxon-name-part-type="species" reg="palmeri">palmeri</tp:taxon-name-part></tp:taxon-name></italic>
                    </td><td rowspan="1" colspan="1">
                      <named-content xmlns:xlink="http://www.w3.org/1999/xlink" content-type="dwc:institutional_code" xlink:type="simple">QCAZ</named-content> 14338</td><td rowspan="1" colspan="1">Ecuador</td><td rowspan="1" colspan="1">Zamora Chinchipe</td><td rowspan="1" colspan="1">Estación San Francisco</td><td rowspan="1" colspan="2">
                      <named-content xmlns:xlink="http://www.w3.org/1999/xlink" content-type="dwc:verbatimCoordinates" xlink:type="simple"><named-content content-type="geo-json" specific-use="{&#34;type&#34;:&#34;Point&#34;,&#34;coordinates&#34;:[-79.055560,-3.961280]}" id="NCID0EGABM" xlink:type="simple">-3.96128, -79.05556</named-content></named-content>
                    </td><td rowspan="1" colspan="1">1775</td></tr><tr><td rowspan="1" colspan="1">
                      <italic><tp:taxon-name><tp:taxon-name-part taxon-name-part-type="genus" reg="Dipsas">D.</tp:taxon-name-part> <tp:taxon-name-part taxon-name-part-type="species" reg="palmeri">palmeri</tp:taxon-name-part></tp:taxon-name></italic>
                    </td><td rowspan="1" colspan="1">
                      <named-content xmlns:xlink="http://www.w3.org/1999/xlink" content-type="dwc:institutional_code" xlink:type="simple">QCAZ</named-content> 12771</td><td rowspan="1" colspan="1">Ecuador</td><td rowspan="1" colspan="1">Zamora Chinchipe</td><td rowspan="1" colspan="1">Reserva Numbami</td><td rowspan="1" colspan="2">
                      <named-content xmlns:xlink="http://www.w3.org/1999/xlink" content-type="dwc:verbatimCoordinates" xlink:type="simple"><named-content content-type="geo-json" specific-use="{&#34;type&#34;:&#34;Point&#34;,&#34;coordinates&#34;:[-78.959280,-4.172330]}" id="NCID0EXBBM" xlink:type="simple">-4.17233, -78.95928</named-content></named-content>
                    </td><td rowspan="1" colspan="1">1615</td></tr><tr><td rowspan="1" colspan="1">
                      <italic><tp:taxon-name><tp:taxon-name-part taxon-name-part-type="genus" reg="Dipsas">D.</tp:taxon-name-part> <tp:taxon-name-part taxon-name-part-type="species" reg="palmeri">palmeri</tp:taxon-name-part></tp:taxon-name></italic>
                    </td><td rowspan="1" colspan="1">
                      <abbrev xmlns:xlink="http://www.w3.org/1999/xlink" content-type="institution" xlink:title="Museo de Zoología of the Universidad Tecnológica Indoamérica" id="ABBRID0ETCBM" xlink:type="simple">MZUTI</abbrev> 4971</td><td rowspan="1" colspan="1">Ecuador</td><td rowspan="1" colspan="1">Zamora Chinchipe</td><td rowspan="1" colspan="1">Reserva San Francisco</td><td rowspan="1" colspan="2">
                      <named-content xmlns:xlink="http://www.w3.org/1999/xlink" content-type="dwc:verbatimCoordinates" xlink:type="simple"><named-content content-type="geo-json" specific-use="{&#34;type&#34;:&#34;Point&#34;,&#34;coordinates&#34;:[-79.078140,-3.970510]}" id="NCID0EIDBM" xlink:type="simple">-3.97051, -79.07814</named-content></named-content>
                    </td><td rowspan="1" colspan="1">1850</td></tr><tr><td rowspan="1" colspan="1">
                      <italic><tp:taxon-name><tp:taxon-name-part taxon-name-part-type="genus" reg="Dipsas">D.</tp:taxon-name-part> <tp:taxon-name-part taxon-name-part-type="species" reg="palmeri">palmeri</tp:taxon-name-part></tp:taxon-name></italic>
                    </td><td rowspan="1" colspan="1">
                      <abbrev xmlns:xlink="http://www.w3.org/1999/xlink" content-type="institution" xlink:title="Museo de Zoología of the Universidad Tecnológica Indoamérica" id="ABBRID0EEEBM" xlink:type="simple">MZUTI</abbrev> 4975</td><td rowspan="1" colspan="1">Ecuador</td><td rowspan="1" colspan="1">Zamora Chinchipe</td><td rowspan="1" colspan="1">Reserva San Francisco</td><td rowspan="1" colspan="2">
                      <named-content xmlns:xlink="http://www.w3.org/1999/xlink" content-type="dwc:verbatimCoordinates" xlink:type="simple"><named-content content-type="geo-json" specific-use="{&#34;type&#34;:&#34;Point&#34;,&#34;coordinates&#34;:[-79.079090,-3.971400]}" id="NCID0EZEBM" xlink:type="simple">-3.97140, -79.07909</named-content></named-content>
                    </td><td rowspan="1" colspan="1">1730</td></tr><tr><td rowspan="1" colspan="1">
                      <italic><tp:taxon-name><tp:taxon-name-part taxon-name-part-type="genus" reg="Dipsas">D.</tp:taxon-name-part> <tp:taxon-name-part taxon-name-part-type="species" reg="palmeri">palmeri</tp:taxon-name-part></tp:taxon-name></italic>
                    </td><td rowspan="1" colspan="1">
                      <named-content xmlns:xlink="http://www.w3.org/1999/xlink" content-type="dwc:institutional_code" xlink:type="simple">QCAZ</named-content> 12772</td><td rowspan="1" colspan="1">Ecuador</td><td rowspan="1" colspan="1">Zamora Chinchipe</td><td rowspan="1" colspan="1">Reserva San Francisco</td><td rowspan="1" colspan="2">
                      <named-content xmlns:xlink="http://www.w3.org/1999/xlink" content-type="dwc:verbatimCoordinates" xlink:type="simple"><named-content content-type="geo-json" specific-use="{&#34;type&#34;:&#34;Point&#34;,&#34;coordinates&#34;:[-79.078140,-3.970510]}" id="NCID0EKGBM" xlink:type="simple">-3.97051, -79.07814</named-content></named-content>
                    </td><td rowspan="1" colspan="1">1850</td></tr><tr><td rowspan="1" colspan="1">
                      <italic><tp:taxon-name><tp:taxon-name-part taxon-name-part-type="genus" reg="Dipsas">D.</tp:taxon-name-part> <tp:taxon-name-part taxon-name-part-type="species" reg="palmeri">palmeri</tp:taxon-name-part></tp:taxon-name></italic>
                    </td><td rowspan="1" colspan="1">
                      <abbrev xmlns:xlink="http://www.w3.org/1999/xlink" content-type="institution" xlink:title="Museo de Zoología of the Universidad Tecnológica Indoamérica" id="ABBRID0EGHBM" xlink:type="simple">MZUTI</abbrev> 5419*</td><td rowspan="1" colspan="1">Ecuador</td><td rowspan="1" colspan="1">Zamora Chinchipe</td><td rowspan="1" colspan="1">Romerillos Alto</td><td rowspan="1" colspan="2">
                      <named-content xmlns:xlink="http://www.w3.org/1999/xlink" content-type="dwc:verbatimCoordinates" xlink:type="simple"><named-content content-type="geo-json" specific-use="{&#34;type&#34;:&#34;Point&#34;,&#34;coordinates&#34;:[-78.942220,-4.232300]}" id="NCID0E2HBM" xlink:type="simple">-4.23230, -78.94222</named-content></named-content>
                    </td><td rowspan="1" colspan="1">1547</td></tr><tr><td rowspan="1" colspan="1">
                      <italic><tp:taxon-name><tp:taxon-name-part taxon-name-part-type="genus" reg="Dipsas">D.</tp:taxon-name-part> <tp:taxon-name-part taxon-name-part-type="species" reg="palmeri">palmeri</tp:taxon-name-part></tp:taxon-name></italic>
                    </td><td rowspan="1" colspan="1">
                      <named-content xmlns:xlink="http://www.w3.org/1999/xlink" content-type="dwc:institutional_code" xlink:type="simple">QCAZ</named-content> 12510</td><td rowspan="1" colspan="1">Ecuador</td><td rowspan="1" colspan="1">Zamora Chinchipe</td><td rowspan="1" colspan="1">Zumba</td><td rowspan="1" colspan="2">
                      <named-content xmlns:xlink="http://www.w3.org/1999/xlink" content-type="dwc:verbatimCoordinates" xlink:type="simple"><named-content content-type="geo-json" specific-use="{&#34;type&#34;:&#34;Point&#34;,&#34;coordinates&#34;:[-79.133840,-4.865170]}" id="NCID0EMJBM" xlink:type="simple">-4.86517, -79.13384</named-content></named-content>
                    </td><td rowspan="1" colspan="1">1230</td></tr><tr><td rowspan="1" colspan="1">
                      <italic><tp:taxon-name><tp:taxon-name-part taxon-name-part-type="genus" reg="Dipsas">D.</tp:taxon-name-part> <tp:taxon-name-part taxon-name-part-type="species" reg="palmeri">palmeri</tp:taxon-name-part></tp:taxon-name></italic>
                    </td><td rowspan="1" colspan="1">
                      <named-content xmlns:xlink="http://www.w3.org/1999/xlink" content-type="dwc:institutional_code" xlink:type="simple">MZUA</named-content>.RE.0119</td><td rowspan="1" colspan="1">Ecuador</td><td rowspan="1" colspan="1">–</td><td rowspan="1" colspan="1">–</td><td rowspan="1" colspan="1">–</td><td rowspan="1" colspan="1">–</td><td rowspan="1" colspan="1">–</td></tr><tr><td rowspan="1" colspan="1">
                      <italic><tp:taxon-name><tp:taxon-name-part taxon-name-part-type="genus" reg="Dipsas">D.</tp:taxon-name-part> <tp:taxon-name-part taxon-name-part-type="species" reg="palmeri">palmeri</tp:taxon-name-part></tp:taxon-name></italic>
                    </td><td rowspan="1" colspan="1">
                      <named-content xmlns:xlink="http://www.w3.org/1999/xlink" content-type="dwc:institutional_code" xlink:type="simple">BMNH</named-content> 1946.1.2077</td><td rowspan="1" colspan="1">Peru</td><td rowspan="1" colspan="1">Cajamarca</td><td rowspan="1" colspan="1">Jaén</td><td rowspan="1" colspan="2">
                      <named-content xmlns:xlink="http://www.w3.org/1999/xlink" content-type="dwc:verbatimCoordinates" xlink:type="simple"><named-content content-type="geo-json" specific-use="{&#34;type&#34;:&#34;Point&#34;,&#34;coordinates&#34;:[-78.848360,-5.729780]}" id="NCID0EIMBM" xlink:type="simple">-5.72978, -78.84836</named-content></named-content>
                    </td><td rowspan="1" colspan="1">1438</td></tr><tr><td rowspan="1" colspan="1">
                      <italic><tp:taxon-name><tp:taxon-name-part taxon-name-part-type="genus" reg="Dipsas">D.</tp:taxon-name-part> <tp:taxon-name-part taxon-name-part-type="species" reg="palmeri">palmeri</tp:taxon-name-part></tp:taxon-name></italic>
                    </td><td rowspan="1" colspan="1">
                      <named-content xmlns:xlink="http://www.w3.org/1999/xlink" content-type="dwc:institutional_code" xlink:type="simple">MCZ</named-content> 17404</td><td rowspan="1" colspan="1">Peru</td><td rowspan="1" colspan="1">Cajamarca</td><td rowspan="1" colspan="1">Tabaconas</td><td rowspan="1" colspan="2">
                      <named-content xmlns:xlink="http://www.w3.org/1999/xlink" content-type="dwc:verbatimCoordinates" xlink:type="simple"><named-content content-type="geo-json" specific-use="{&#34;type&#34;:&#34;Point&#34;,&#34;coordinates&#34;:[-79.296220,-5.314290]}" id="NCID0EZNBM" xlink:type="simple">-5.31429, -79.29622</named-content></named-content>
                    </td><td rowspan="1" colspan="1">1892</td></tr><tr><td rowspan="1" colspan="1">
                      <italic><tp:taxon-name><tp:taxon-name-part taxon-name-part-type="genus" reg="Dipsas">D.</tp:taxon-name-part> <tp:taxon-name-part taxon-name-part-type="species" reg="pavonina">pavonina</tp:taxon-name-part></tp:taxon-name></italic>
                    </td><td rowspan="1" colspan="1">
                      <named-content xmlns:xlink="http://www.w3.org/1999/xlink" content-type="dwc:institutional_code" xlink:type="simple">MZUA</named-content>.RE.0198</td><td rowspan="1" colspan="1">Ecuador</td><td rowspan="1" colspan="1">Morona Santiago</td><td rowspan="1" colspan="1">Kushapuk</td><td rowspan="1" colspan="2">
                      <named-content xmlns:xlink="http://www.w3.org/1999/xlink" content-type="dwc:verbatimCoordinates" xlink:type="simple"><named-content content-type="geo-json" specific-use="{&#34;type&#34;:&#34;Point&#34;,&#34;coordinates&#34;:[-78.036480,-3.043730]}" id="NCID0EKPBM" xlink:type="simple">-3.04373, -78.03648</named-content></named-content>
                    </td><td rowspan="1" colspan="1">326</td></tr><tr><td rowspan="1" colspan="1">
                      <italic><tp:taxon-name><tp:taxon-name-part taxon-name-part-type="genus" reg="Dipsas">D.</tp:taxon-name-part> <tp:taxon-name-part taxon-name-part-type="species" reg="pavonina">pavonina</tp:taxon-name-part></tp:taxon-name></italic>
                    </td><td rowspan="1" colspan="1">
                      <named-content xmlns:xlink="http://www.w3.org/1999/xlink" content-type="dwc:institutional_code" xlink:type="simple">QCAZ</named-content> 5554</td><td rowspan="1" colspan="1">Ecuador</td><td rowspan="1" colspan="1">Morona Santiago</td><td rowspan="1" colspan="1">Tiink</td><td rowspan="1" colspan="2">
                      <named-content xmlns:xlink="http://www.w3.org/1999/xlink" content-type="dwc:verbatimCoordinates" xlink:type="simple"><named-content content-type="geo-json" specific-use="{&#34;type&#34;:&#34;Point&#34;,&#34;coordinates&#34;:[-78.468050,-3.343890]}" id="NCID0E2QBM" xlink:type="simple">-3.34389, -78.46805</named-content></named-content>
                    </td><td rowspan="1" colspan="1">730</td></tr><tr><td rowspan="1" colspan="1">
                      <italic><tp:taxon-name><tp:taxon-name-part taxon-name-part-type="genus" reg="Dipsas">D.</tp:taxon-name-part> <tp:taxon-name-part taxon-name-part-type="species" reg="pavonina">pavonina</tp:taxon-name-part></tp:taxon-name></italic>
                    </td><td rowspan="1" colspan="1">
                      <named-content xmlns:xlink="http://www.w3.org/1999/xlink" content-type="dwc:institutional_code" xlink:type="simple">MHNG</named-content> 2309.039</td><td rowspan="1" colspan="1">Ecuador</td><td rowspan="1" colspan="1">Napo</td><td rowspan="1" colspan="1">Archidona</td><td rowspan="1" colspan="2">
                      <named-content xmlns:xlink="http://www.w3.org/1999/xlink" content-type="dwc:verbatimCoordinates" xlink:type="simple"><named-content content-type="geo-json" specific-use="{&#34;type&#34;:&#34;Point&#34;,&#34;coordinates&#34;:[-77.808140,-0.908560]}" id="NCID0EMSBM" xlink:type="simple">-0.90856, -77.80814</named-content></named-content>
                    </td><td rowspan="1" colspan="1">571</td></tr><tr><td rowspan="1" colspan="1">
                      <italic><tp:taxon-name><tp:taxon-name-part taxon-name-part-type="genus" reg="Dipsas">D.</tp:taxon-name-part> <tp:taxon-name-part taxon-name-part-type="species" reg="pavonina">pavonina</tp:taxon-name-part></tp:taxon-name></italic>
                    </td><td rowspan="1" colspan="1">
                      <named-content xmlns:xlink="http://www.w3.org/1999/xlink" content-type="dwc:institutional_code" xlink:type="simple">MHNG</named-content> 2521.088</td><td rowspan="1" colspan="1">Ecuador</td><td rowspan="1" colspan="1">Napo</td><td rowspan="1" colspan="1">Tena</td><td rowspan="1" colspan="2">
                      <named-content xmlns:xlink="http://www.w3.org/1999/xlink" content-type="dwc:verbatimCoordinates" xlink:type="simple"><named-content content-type="geo-json" specific-use="{&#34;type&#34;:&#34;Point&#34;,&#34;coordinates&#34;:[-77.816700,-0.983300]}" id="NCID0E4TBM" xlink:type="simple">-0.98330, -77.81670</named-content></named-content>
                    </td><td rowspan="1" colspan="1">522</td></tr><tr><td rowspan="1" colspan="1">
                      <italic><tp:taxon-name><tp:taxon-name-part taxon-name-part-type="genus" reg="Dipsas">D.</tp:taxon-name-part> <tp:taxon-name-part taxon-name-part-type="species" reg="pavonina">pavonina</tp:taxon-name-part></tp:taxon-name></italic>
                    </td><td rowspan="1" colspan="1">
                      <abbrev xmlns:xlink="http://www.w3.org/1999/xlink" content-type="institution" xlink:title="Museo de Zoología of the Universidad Tecnológica Indoamérica" id="ABBRID0EZUBM" xlink:type="simple">MZUTI</abbrev> 4972</td><td rowspan="1" colspan="1">Ecuador</td><td rowspan="1" colspan="1">Zamora Chinchipe</td><td rowspan="1" colspan="1">Maycu</td><td rowspan="1" colspan="2">
                      <named-content xmlns:xlink="http://www.w3.org/1999/xlink" content-type="dwc:verbatimCoordinates" xlink:type="simple"><named-content content-type="geo-json" specific-use="{&#34;type&#34;:&#34;Point&#34;,&#34;coordinates&#34;:[-78.745840,-4.380300]}" id="NCID0EOVBM" xlink:type="simple">-4.38030, -78.74584</named-content></named-content>
                    </td><td rowspan="1" colspan="1">981</td></tr><tr><td rowspan="1" colspan="1">
                      <italic><tp:taxon-name><tp:taxon-name-part taxon-name-part-type="genus" reg="Dipsas">D.</tp:taxon-name-part> <tp:taxon-name-part taxon-name-part-type="species" reg="peruana">peruana</tp:taxon-name-part></tp:taxon-name></italic>
                    </td><td rowspan="1" colspan="1">
                      <named-content xmlns:xlink="http://www.w3.org/1999/xlink" content-type="dwc:institutional_code" xlink:type="simple">LSUMZ</named-content> 27372</td><td rowspan="1" colspan="1">Peru</td><td rowspan="1" colspan="1">Amazonas</td><td rowspan="1" colspan="1">28 km SE Ingenio</td><td rowspan="1" colspan="2">
                      <named-content xmlns:xlink="http://www.w3.org/1999/xlink" content-type="dwc:verbatimCoordinates" xlink:type="simple"><named-content content-type="geo-json" specific-use="{&#34;type&#34;:&#34;Point&#34;,&#34;coordinates&#34;:[-77.989190,-6.057530]}" id="NCID0E6WBM" xlink:type="simple">-6.05753, -77.98919</named-content></named-content>
                    </td><td rowspan="1" colspan="1">2235</td></tr><tr><td rowspan="1" colspan="1">
                      <italic><tp:taxon-name><tp:taxon-name-part taxon-name-part-type="genus" reg="Dipsas">D.</tp:taxon-name-part> <tp:taxon-name-part taxon-name-part-type="species" reg="peruana">peruana</tp:taxon-name-part></tp:taxon-name></italic>
                    </td><td rowspan="1" colspan="1">
                      <named-content xmlns:xlink="http://www.w3.org/1999/xlink" content-type="dwc:institutional_code" xlink:type="simple">KU</named-content> 212590</td><td rowspan="1" colspan="1">Peru</td><td rowspan="1" colspan="1">Amazonas</td><td rowspan="1" colspan="1">Pomacochas</td><td rowspan="1" colspan="2">
                      <named-content xmlns:xlink="http://www.w3.org/1999/xlink" content-type="dwc:verbatimCoordinates" xlink:type="simple"><named-content content-type="geo-json" specific-use="{&#34;type&#34;:&#34;Point&#34;,&#34;coordinates&#34;:[-77.916920,-5.821550]}" id="NCID0EQYBM" xlink:type="simple">-5.82155, -77.91692</named-content></named-content>
                    </td><td rowspan="1" colspan="1">2150</td></tr><tr><td rowspan="1" colspan="1">
                      <italic><tp:taxon-name><tp:taxon-name-part taxon-name-part-type="genus" reg="Dipsas">D.</tp:taxon-name-part> <tp:taxon-name-part taxon-name-part-type="species" reg="peruana">peruana</tp:taxon-name-part></tp:taxon-name></italic>
                    </td><td rowspan="1" colspan="1">
                      <named-content xmlns:xlink="http://www.w3.org/1999/xlink" content-type="dwc:institutional_code" xlink:type="simple">MCZ</named-content> 178175</td><td rowspan="1" colspan="1">Peru</td><td rowspan="1" colspan="1">Cuzco</td><td rowspan="1" colspan="1">Amaibamba</td><td rowspan="1" colspan="2">
                      <named-content xmlns:xlink="http://www.w3.org/1999/xlink" content-type="dwc:verbatimCoordinates" xlink:type="simple"><named-content content-type="geo-json" specific-use="{&#34;type&#34;:&#34;Point&#34;,&#34;coordinates&#34;:[-73.286360,-13.277030]}" id="NCID0EB1BM" xlink:type="simple">-13.27703, -73.28636</named-content></named-content>
                    </td><td rowspan="1" colspan="1">1858</td></tr><tr><td rowspan="1" colspan="1">
                      <italic><tp:taxon-name><tp:taxon-name-part taxon-name-part-type="genus" reg="Dipsas">D.</tp:taxon-name-part> <tp:taxon-name-part taxon-name-part-type="species" reg="peruana">peruana</tp:taxon-name-part></tp:taxon-name></italic>
                    </td><td rowspan="1" colspan="1">
                      <named-content xmlns:xlink="http://www.w3.org/1999/xlink" content-type="dwc:institutional_code" xlink:type="simple">LSUMZ</named-content> 27369–70</td><td rowspan="1" colspan="1">Peru</td><td rowspan="1" colspan="1">Cuzco</td><td rowspan="1" colspan="1">Bosque Aputinye</td><td rowspan="1" colspan="2">
                      <named-content xmlns:xlink="http://www.w3.org/1999/xlink" content-type="dwc:verbatimCoordinates" xlink:type="simple"><named-content content-type="geo-json" specific-use="{&#34;type&#34;:&#34;Point&#34;,&#34;coordinates&#34;:[-72.674550,-12.923000]}" id="NCID0ES2BM" xlink:type="simple">-12.92300, -72.67455</named-content></named-content>
                    </td><td rowspan="1" colspan="1">1502</td></tr><tr><td rowspan="1" colspan="1">
                      <italic><tp:taxon-name><tp:taxon-name-part taxon-name-part-type="genus" reg="Dipsas">D.</tp:taxon-name-part> <tp:taxon-name-part taxon-name-part-type="species" reg="peruana">peruana</tp:taxon-name-part></tp:taxon-name></italic>
                    </td><td rowspan="1" colspan="1">
                      <named-content xmlns:xlink="http://www.w3.org/1999/xlink" content-type="dwc:institutional_code" xlink:type="simple">KU</named-content> 117109</td><td rowspan="1" colspan="1">Peru</td><td rowspan="1" colspan="1">Cuzco</td><td rowspan="1" colspan="1">Machu Picchu</td><td rowspan="1" colspan="2">
                      <named-content xmlns:xlink="http://www.w3.org/1999/xlink" content-type="dwc:verbatimCoordinates" xlink:type="simple"><named-content content-type="geo-json" specific-use="{&#34;type&#34;:&#34;Point&#34;,&#34;coordinates&#34;:[-72.505850,-13.171040]}" id="NCID0ED4BM" xlink:type="simple">-13.17104, -72.50585</named-content></named-content>
                    </td><td rowspan="1" colspan="1">2400</td></tr><tr><td rowspan="1" colspan="1">
                      <italic><tp:taxon-name><tp:taxon-name-part taxon-name-part-type="genus" reg="Dipsas">D.</tp:taxon-name-part> <tp:taxon-name-part taxon-name-part-type="species" reg="peruana">peruana</tp:taxon-name-part></tp:taxon-name></italic>
                    </td><td rowspan="1" colspan="1">
                      <abbrev xmlns:xlink="http://www.w3.org/1999/xlink" content-type="institution" xlink:title="American Museum of Natural History" id="ABBRID0E64BM" xlink:type="simple">AMNH</abbrev> 147037</td><td rowspan="1" colspan="1">Peru</td><td rowspan="1" colspan="1">Cuzco</td><td rowspan="1" colspan="1">Paucartambo Mirador</td><td rowspan="1" colspan="2">
                      <named-content xmlns:xlink="http://www.w3.org/1999/xlink" content-type="dwc:verbatimCoordinates" xlink:type="simple"><named-content content-type="geo-json" specific-use="{&#34;type&#34;:&#34;Point&#34;,&#34;coordinates&#34;:[-71.555270,-13.069720]}" id="NCID0EU5BM" xlink:type="simple">-13.06972, -71.55527</named-content></named-content>
                    </td><td rowspan="1" colspan="1">1818</td></tr><tr><td rowspan="1" colspan="1">
                      <italic><tp:taxon-name><tp:taxon-name-part taxon-name-part-type="genus" reg="Dipsas">D.</tp:taxon-name-part> <tp:taxon-name-part taxon-name-part-type="species" reg="peruana">peruana</tp:taxon-name-part></tp:taxon-name></italic>
                    </td><td rowspan="1" colspan="1">
                      <abbrev xmlns:xlink="http://www.w3.org/1999/xlink" content-type="institution" xlink:title="American Museum of Natural History" id="ABBRID0EQ6BM" xlink:type="simple">AMNH</abbrev> 147037</td><td rowspan="1" colspan="1">Peru</td><td rowspan="1" colspan="1">Cuzco</td><td rowspan="1" colspan="1">Paucartambo Mirador</td><td rowspan="1" colspan="2">
                      <named-content xmlns:xlink="http://www.w3.org/1999/xlink" content-type="dwc:verbatimCoordinates" xlink:type="simple"><named-content content-type="geo-json" specific-use="{&#34;type&#34;:&#34;Point&#34;,&#34;coordinates&#34;:[-71.555270,-13.069720]}" id="NCID0EFACM" xlink:type="simple">-13.06972, -71.55527</named-content></named-content>
                    </td><td rowspan="1" colspan="1">1810</td></tr><tr><td rowspan="1" colspan="1">
                      <italic><tp:taxon-name><tp:taxon-name-part taxon-name-part-type="genus" reg="Dipsas">D.</tp:taxon-name-part> <tp:taxon-name-part taxon-name-part-type="species" reg="peruana">peruana</tp:taxon-name-part></tp:taxon-name></italic>
                    </td><td rowspan="1" colspan="1">
                      <named-content xmlns:xlink="http://www.w3.org/1999/xlink" content-type="dwc:institutional_code" xlink:type="simple">USNM</named-content> 60718</td><td rowspan="1" colspan="1">Peru</td><td rowspan="1" colspan="1">Cuzco</td><td rowspan="1" colspan="1">Pucyura</td><td rowspan="1" colspan="2">
                      <named-content xmlns:xlink="http://www.w3.org/1999/xlink" content-type="dwc:verbatimCoordinates" xlink:type="simple"><named-content content-type="geo-json" specific-use="{&#34;type&#34;:&#34;Point&#34;,&#34;coordinates&#34;:[-72.934370,-13.074500]}" id="NCID0EWBCM" xlink:type="simple">-13.07450, -72.93437</named-content></named-content>
                    </td><td rowspan="1" colspan="1">2666</td></tr><tr><td rowspan="1" colspan="1">
                      <italic><tp:taxon-name><tp:taxon-name-part taxon-name-part-type="genus" reg="Dipsas">D.</tp:taxon-name-part> <tp:taxon-name-part taxon-name-part-type="species" reg="peruana">peruana</tp:taxon-name-part></tp:taxon-name></italic>
                    </td><td rowspan="1" colspan="1">
                      <named-content xmlns:xlink="http://www.w3.org/1999/xlink" content-type="dwc:institutional_code" xlink:type="simple">CORBIDI</named-content> 11839</td><td rowspan="1" colspan="1">Peru</td><td rowspan="1" colspan="1">Cuzco</td><td rowspan="1" colspan="1">Rocotal</td><td rowspan="1" colspan="2">
                      <named-content xmlns:xlink="http://www.w3.org/1999/xlink" content-type="dwc:verbatimCoordinates" xlink:type="simple"><named-content content-type="geo-json" specific-use="{&#34;type&#34;:&#34;Point&#34;,&#34;coordinates&#34;:[-71.570640,-13.106270]}" id="NCID0EHDCM" xlink:type="simple">-13.10627, -71.57064</named-content></named-content>
                    </td><td rowspan="1" colspan="1">2004</td></tr><tr><td rowspan="1" colspan="1">
                      <italic><tp:taxon-name><tp:taxon-name-part taxon-name-part-type="genus" reg="Dipsas">D.</tp:taxon-name-part> <tp:taxon-name-part taxon-name-part-type="species" reg="peruana">peruana</tp:taxon-name-part></tp:taxon-name></italic>
                    </td><td rowspan="1" colspan="1">SMF 20801</td><td rowspan="1" colspan="1">Peru</td><td rowspan="1" colspan="1">Cuzco</td><td rowspan="1" colspan="1">Santa Ana</td><td rowspan="1" colspan="2">
                      <named-content xmlns:xlink="http://www.w3.org/1999/xlink" content-type="dwc:verbatimCoordinates" xlink:type="simple"><named-content content-type="geo-json" specific-use="{&#34;type&#34;:&#34;Point&#34;,&#34;coordinates&#34;:[-72.716700,-12.867550]}" id="NCID0ESECM" xlink:type="simple">-12.86755, -72.71670</named-content></named-content>
                    </td><td rowspan="1" colspan="1">1639</td></tr><tr><td rowspan="1" colspan="1">
                      <italic><tp:taxon-name><tp:taxon-name-part taxon-name-part-type="genus" reg="Dipsas">D.</tp:taxon-name-part> <tp:taxon-name-part taxon-name-part-type="species" reg="peruana">peruana</tp:taxon-name-part></tp:taxon-name></italic>
                    </td><td rowspan="1" colspan="1">
                      <named-content xmlns:xlink="http://www.w3.org/1999/xlink" content-type="dwc:institutional_code" xlink:type="simple">LSUMZ</named-content> 45499</td><td rowspan="1" colspan="1">Peru</td><td rowspan="1" colspan="1">Huánuco</td><td rowspan="1" colspan="1">Playa Pampa</td><td rowspan="1" colspan="2">
                      <named-content xmlns:xlink="http://www.w3.org/1999/xlink" content-type="dwc:verbatimCoordinates" xlink:type="simple"><named-content content-type="geo-json" specific-use="{&#34;type&#34;:&#34;Point&#34;,&#34;coordinates&#34;:[-75.696050,-9.951600]}" id="NCID0EDGCM" xlink:type="simple">-9.95160, -75.69605</named-content></named-content>
                    </td><td rowspan="1" colspan="1">2091</td></tr><tr><td rowspan="1" colspan="1">
                      <italic><tp:taxon-name><tp:taxon-name-part taxon-name-part-type="genus" reg="Dipsas">D.</tp:taxon-name-part> <tp:taxon-name-part taxon-name-part-type="species" reg="peruana">peruana</tp:taxon-name-part></tp:taxon-name></italic>
                    </td><td rowspan="1" colspan="1">
                      <named-content xmlns:xlink="http://www.w3.org/1999/xlink" content-type="dwc:institutional_code" xlink:type="simple">BMNH</named-content> 1946.1.2078</td><td rowspan="1" colspan="1">Peru</td><td rowspan="1" colspan="1">Pasco</td><td rowspan="1" colspan="1">Huancabamba</td><td rowspan="1" colspan="2">
                      <named-content xmlns:xlink="http://www.w3.org/1999/xlink" content-type="dwc:verbatimCoordinates" xlink:type="simple"><named-content content-type="geo-json" specific-use="{&#34;type&#34;:&#34;Point&#34;,&#34;coordinates&#34;:[-75.517180,-10.422650]}" id="NCID0EUHCM" xlink:type="simple">-10.42265, -75.51718</named-content></named-content>
                    </td><td rowspan="1" colspan="1">1775</td></tr><tr><td rowspan="1" colspan="1">
                      <italic><tp:taxon-name><tp:taxon-name-part taxon-name-part-type="genus" reg="Dipsas">D.</tp:taxon-name-part> <tp:taxon-name-part taxon-name-part-type="species" reg="peruana">peruana</tp:taxon-name-part></tp:taxon-name></italic>
                    </td><td rowspan="1" colspan="1">
                      <named-content xmlns:xlink="http://www.w3.org/1999/xlink" content-type="dwc:institutional_code" xlink:type="simple">USNM</named-content> 299232</td><td rowspan="1" colspan="1">Peru</td><td rowspan="1" colspan="1">Puno</td><td rowspan="1" colspan="1">10 km NNE Ollachea</td><td rowspan="1" colspan="2">
                      <named-content xmlns:xlink="http://www.w3.org/1999/xlink" content-type="dwc:verbatimCoordinates" xlink:type="simple"><named-content content-type="geo-json" specific-use="{&#34;type&#34;:&#34;Point&#34;,&#34;coordinates&#34;:[-70.467300,-13.783300]}" id="NCID0EFJCM" xlink:type="simple">-13.78330, -70.46730</named-content></named-content>
                    </td><td rowspan="1" colspan="1">2598</td></tr><tr><td rowspan="1" colspan="1">
                      <italic><tp:taxon-name><tp:taxon-name-part taxon-name-part-type="genus" reg="Dipsas">D.</tp:taxon-name-part> <tp:taxon-name-part taxon-name-part-type="species" reg="peruana">peruana</tp:taxon-name-part></tp:taxon-name></italic>
                    </td><td rowspan="1" colspan="1">
                      <named-content xmlns:xlink="http://www.w3.org/1999/xlink" content-type="dwc:institutional_code" xlink:type="simple">USNM</named-content> 299234</td><td rowspan="1" colspan="1">Peru</td><td rowspan="1" colspan="1">Puno</td><td rowspan="1" colspan="1">11 km NNE Ollachea</td><td rowspan="1" colspan="2">
                      <named-content xmlns:xlink="http://www.w3.org/1999/xlink" content-type="dwc:verbatimCoordinates" xlink:type="simple"><named-content content-type="geo-json" specific-use="{&#34;type&#34;:&#34;Point&#34;,&#34;coordinates&#34;:[-70.472480,-13.786610]}" id="NCID0EWKCM" xlink:type="simple">-13.78661, -70.47248</named-content></named-content>
                    </td><td rowspan="1" colspan="1">2601</td></tr><tr><td rowspan="1" colspan="1">
                      <italic><tp:taxon-name><tp:taxon-name-part taxon-name-part-type="genus" reg="Dipsas">D.</tp:taxon-name-part> <tp:taxon-name-part taxon-name-part-type="species" reg="peruana">peruana</tp:taxon-name-part></tp:taxon-name></italic>
                    </td><td rowspan="1" colspan="1">
                      <named-content xmlns:xlink="http://www.w3.org/1999/xlink" content-type="dwc:institutional_code" xlink:type="simple">USNM</named-content> 299233</td><td rowspan="1" colspan="1">Peru</td><td rowspan="1" colspan="1">Puno</td><td rowspan="1" colspan="1">12 km NNE Ollachea</td><td rowspan="1" colspan="2">
                      <named-content xmlns:xlink="http://www.w3.org/1999/xlink" content-type="dwc:verbatimCoordinates" xlink:type="simple"><named-content content-type="geo-json" specific-use="{&#34;type&#34;:&#34;Point&#34;,&#34;coordinates&#34;:[-70.467300,-13.783300]}" id="NCID0EHMCM" xlink:type="simple">-13.78330, -70.46730</named-content></named-content>
                    </td><td rowspan="1" colspan="1">2598</td></tr><tr><td rowspan="1" colspan="1">
                      <italic><tp:taxon-name><tp:taxon-name-part taxon-name-part-type="genus" reg="Dipsas">D.</tp:taxon-name-part> <tp:taxon-name-part taxon-name-part-type="species" reg="peruana">peruana</tp:taxon-name-part></tp:taxon-name></italic>
                    </td><td rowspan="1" colspan="1">
                      <abbrev xmlns:xlink="http://www.w3.org/1999/xlink" content-type="institution" xlink:title="American Museum of Natural History" id="ABBRID0EDNCM" xlink:type="simple">AMNH</abbrev> 52444</td><td rowspan="1" colspan="1">Peru</td><td rowspan="1" colspan="1">San Martín</td><td rowspan="1" colspan="1">Cumbre Ushpayacu-Mishquiyacu</td><td rowspan="1" colspan="2">
                      <named-content xmlns:xlink="http://www.w3.org/1999/xlink" content-type="dwc:verbatimCoordinates" xlink:type="simple"><named-content content-type="geo-json" specific-use="{&#34;type&#34;:&#34;Point&#34;,&#34;coordinates&#34;:[-76.033710,-6.994680]}" id="NCID0EYNCM" xlink:type="simple">-6.99468, -76.03371</named-content></named-content>
                    </td><td rowspan="1" colspan="1">1279</td></tr><tr><td rowspan="1" colspan="1">
                      <italic><tp:taxon-name><tp:taxon-name-part taxon-name-part-type="genus" reg="Dipsas">D.</tp:taxon-name-part> <tp:taxon-name-part taxon-name-part-type="species" reg="temporalis">temporalis</tp:taxon-name-part></tp:taxon-name></italic>
                    </td><td rowspan="1" colspan="1">
                      <abbrev xmlns:xlink="http://www.w3.org/1999/xlink" content-type="institution" xlink:title="Museo de Zoología of the Universidad Tecnológica Indoamérica" id="ABBRID0EUOCM" xlink:type="simple">MZUTI</abbrev> 3331</td><td rowspan="1" colspan="1">Ecuador</td><td rowspan="1" colspan="1">Esmeraldas</td><td rowspan="1" colspan="1">Tundaloma Lodge</td><td rowspan="1" colspan="2">
                      <named-content xmlns:xlink="http://www.w3.org/1999/xlink" content-type="dwc:verbatimCoordinates" xlink:type="simple"><named-content content-type="geo-json" specific-use="{&#34;type&#34;:&#34;Point&#34;,&#34;coordinates&#34;:[-78.752450,1.183170]}" id="NCID0EJPCM" xlink:type="simple">1.18317, -78.75245</named-content></named-content>
                    </td><td rowspan="1" colspan="1">74</td></tr><tr><td rowspan="1" colspan="1">
                      <italic><tp:taxon-name><tp:taxon-name-part taxon-name-part-type="genus" reg="Dipsas">D.</tp:taxon-name-part> <tp:taxon-name-part taxon-name-part-type="species" reg="temporalis">temporalis</tp:taxon-name-part></tp:taxon-name></italic>
                    </td><td rowspan="1" colspan="1">
                      <named-content xmlns:xlink="http://www.w3.org/1999/xlink" content-type="dwc:institutional_code" xlink:type="simple">MHNG</named-content> 2521.083</td><td rowspan="1" colspan="1">Ecuador</td><td rowspan="1" colspan="1">Imbabura</td><td rowspan="1" colspan="1">16 km W Lita</td><td rowspan="1" colspan="2">
                      <named-content xmlns:xlink="http://www.w3.org/1999/xlink" content-type="dwc:verbatimCoordinates" xlink:type="simple"><named-content content-type="geo-json" specific-use="{&#34;type&#34;:&#34;Point&#34;,&#34;coordinates&#34;:[-78.545040,0.902350]}" id="NCID0E1QCM" xlink:type="simple">0.90235, -78.54504</named-content></named-content>
                    </td><td rowspan="1" colspan="1">799</td></tr><tr><td rowspan="1" colspan="1">
                      <italic><tp:taxon-name><tp:taxon-name-part taxon-name-part-type="genus" reg="Dipsas">D.</tp:taxon-name-part> <tp:taxon-name-part taxon-name-part-type="species" reg="vagrans">vagrans</tp:taxon-name-part></tp:taxon-name></italic>
                    </td><td rowspan="1" colspan="1">
                      <abbrev xmlns:xlink="http://www.w3.org/1999/xlink" content-type="institution" xlink:title="American Museum of Natural History" id="ABBRID0EWRCM" xlink:type="simple">AMNH</abbrev> 63373</td><td rowspan="1" colspan="1">Peru</td><td rowspan="1" colspan="1">San Martín</td><td rowspan="1" colspan="1">Bellavista</td><td rowspan="1" colspan="2">
                      <named-content xmlns:xlink="http://www.w3.org/1999/xlink" content-type="dwc:verbatimCoordinates" xlink:type="simple"><named-content content-type="geo-json" specific-use="{&#34;type&#34;:&#34;Point&#34;,&#34;coordinates&#34;:[-76.589280,-7.053460]}" id="NCID0ELSCM" xlink:type="simple">-7.05346, -76.58928</named-content></named-content>
                    </td><td rowspan="1" colspan="1">316</td></tr><tr><td rowspan="1" colspan="1">
                      <italic><tp:taxon-name><tp:taxon-name-part taxon-name-part-type="genus" reg="Dipsas">D.</tp:taxon-name-part> <tp:taxon-name-part taxon-name-part-type="species" reg="vermiculata">vermiculata</tp:taxon-name-part></tp:taxon-name></italic>
                    </td><td rowspan="1" colspan="1">
                      <named-content xmlns:xlink="http://www.w3.org/1999/xlink" content-type="dwc:institutional_code" xlink:type="simple">MHNG</named-content> 2521.085</td><td rowspan="1" colspan="1">Ecuador</td><td rowspan="1" colspan="1">Morona Santiago</td><td rowspan="1" colspan="1">69 km S Vilcabamba</td><td rowspan="1" colspan="2">
                      <named-content xmlns:xlink="http://www.w3.org/1999/xlink" content-type="dwc:verbatimCoordinates" xlink:type="simple"><named-content content-type="geo-json" specific-use="{&#34;type&#34;:&#34;Point&#34;,&#34;coordinates&#34;:[-79.127310,-4.849200]}" id="NCID0E3TCM" xlink:type="simple">-4.84920, -79.12731</named-content></named-content>
                    </td><td rowspan="1" colspan="1">1310</td></tr><tr><td rowspan="1" colspan="1">
                      <italic><tp:taxon-name><tp:taxon-name-part taxon-name-part-type="genus" reg="Dipsas">D.</tp:taxon-name-part> <tp:taxon-name-part taxon-name-part-type="species" reg="vermiculata">vermiculata</tp:taxon-name-part></tp:taxon-name></italic>
                    </td><td rowspan="1" colspan="1">
                      <abbrev xmlns:xlink="http://www.w3.org/1999/xlink" content-type="institution" xlink:title="Universidad San Francisco de Quito, División de Herpetología" id="ABBRID0EYUCM" xlink:type="simple">DHMECN</abbrev> 11197</td><td rowspan="1" colspan="1">Ecuador</td><td rowspan="1" colspan="1">Morona Santiago</td><td rowspan="1" colspan="1">Concesión ECSA</td><td rowspan="1" colspan="2">
                      <named-content xmlns:xlink="http://www.w3.org/1999/xlink" content-type="dwc:verbatimCoordinates" xlink:type="simple"><named-content content-type="geo-json" specific-use="{&#34;type&#34;:&#34;Point&#34;,&#34;coordinates&#34;:[-78.469820,-3.572450]}" id="NCID0ENVCM" xlink:type="simple">-3.57245, -78.46982</named-content></named-content>
                    </td><td rowspan="1" colspan="1">790</td></tr><tr><td rowspan="1" colspan="1">
                      <italic><tp:taxon-name><tp:taxon-name-part taxon-name-part-type="genus" reg="Dipsas">D.</tp:taxon-name-part> <tp:taxon-name-part taxon-name-part-type="species" reg="vermiculata">vermiculata</tp:taxon-name-part></tp:taxon-name></italic>
                    </td><td rowspan="1" colspan="1">
                      <named-content xmlns:xlink="http://www.w3.org/1999/xlink" content-type="dwc:institutional_code" xlink:type="simple">MHNG</named-content> 2436.014</td><td rowspan="1" colspan="1">Ecuador</td><td rowspan="1" colspan="1">Napo</td><td rowspan="1" colspan="1">El Reventador</td><td rowspan="1" colspan="2">
                      <named-content xmlns:xlink="http://www.w3.org/1999/xlink" content-type="dwc:verbatimCoordinates" xlink:type="simple"><named-content content-type="geo-json" specific-use="{&#34;type&#34;:&#34;Point&#34;,&#34;coordinates&#34;:[-77.528580,-0.044800]}" id="NCID0E5WCM" xlink:type="simple">-0.04480, -77.52858</named-content></named-content>
                    </td><td rowspan="1" colspan="1">1476</td></tr><tr><td rowspan="1" colspan="1">
                      <italic><tp:taxon-name><tp:taxon-name-part taxon-name-part-type="genus" reg="Dipsas">D.</tp:taxon-name-part> <tp:taxon-name-part taxon-name-part-type="species" reg="vermiculata">vermiculata</tp:taxon-name-part></tp:taxon-name></italic>
                    </td><td rowspan="1" colspan="1">
                      <abbrev xmlns:xlink="http://www.w3.org/1999/xlink" content-type="institution" xlink:title="Museo de Zoología of the Universidad Tecnológica Indoamérica" id="ABBRID0E1XCM" xlink:type="simple">MZUTI</abbrev> 5080</td><td rowspan="1" colspan="1">Ecuador</td><td rowspan="1" colspan="1">Pastaza</td><td rowspan="1" colspan="1">Kallana</td><td rowspan="1" colspan="2">
                      <named-content xmlns:xlink="http://www.w3.org/1999/xlink" content-type="dwc:verbatimCoordinates" xlink:type="simple"><named-content content-type="geo-json" specific-use="{&#34;type&#34;:&#34;Point&#34;,&#34;coordinates&#34;:[-77.278380,-1.469629]}" id="NCID0EPYCM" xlink:type="simple">-1.469629, -77.27838</named-content></named-content>
                    </td><td rowspan="1" colspan="1">325</td></tr><tr><td rowspan="1" colspan="1">
                      <italic><tp:taxon-name><tp:taxon-name-part taxon-name-part-type="genus" reg="Dipsas">D.</tp:taxon-name-part> <tp:taxon-name-part taxon-name-part-type="species" reg="vermiculata">vermiculata</tp:taxon-name-part></tp:taxon-name></italic>
                    </td><td rowspan="1" colspan="1">
                      <named-content xmlns:xlink="http://www.w3.org/1999/xlink" content-type="dwc:institutional_code" xlink:type="simple">QCAZ</named-content> 13825</td><td rowspan="1" colspan="1">Ecuador</td><td rowspan="1" colspan="1">Pastaza</td><td rowspan="1" colspan="1">Sendero Higuerones</td><td rowspan="1" colspan="2">
                      <named-content xmlns:xlink="http://www.w3.org/1999/xlink" content-type="dwc:verbatimCoordinates" xlink:type="simple"><named-content content-type="geo-json" specific-use="{&#34;type&#34;:&#34;Point&#34;,&#34;coordinates&#34;:[-78.967020,-4.114640]}" id="NCID0EA1CM" xlink:type="simple">-4.11464, -78.96702</named-content></named-content>
                    </td><td rowspan="1" colspan="1">981</td></tr><tr><td rowspan="1" colspan="1">
                      <italic><tp:taxon-name><tp:taxon-name-part taxon-name-part-type="genus" reg="Dipsas">D.</tp:taxon-name-part> <tp:taxon-name-part taxon-name-part-type="species" reg="vermiculata">vermiculata</tp:taxon-name-part></tp:taxon-name></italic>
                    </td><td rowspan="1" colspan="1">
                      <abbrev xmlns:xlink="http://www.w3.org/1999/xlink" content-type="institution" xlink:title="Museo de Zoología of the Universidad Tecnológica Indoamérica" id="ABBRID0E31CM" xlink:type="simple">MZUTI</abbrev> 4738</td><td rowspan="1" colspan="1">Ecuador</td><td rowspan="1" colspan="1">Pastaza</td><td rowspan="1" colspan="1">Tzarentza</td><td rowspan="1" colspan="2">
                      <named-content xmlns:xlink="http://www.w3.org/1999/xlink" content-type="dwc:verbatimCoordinates" xlink:type="simple"><named-content content-type="geo-json" specific-use="{&#34;type&#34;:&#34;Point&#34;,&#34;coordinates&#34;:[-78.058140,-1.356960]}" id="NCID0ER2CM" xlink:type="simple">-1.35696, -78.05814</named-content></named-content>
                    </td><td rowspan="1" colspan="1">1355</td></tr><tr><td rowspan="1" colspan="1">
                      <italic><tp:taxon-name><tp:taxon-name-part taxon-name-part-type="genus" reg="Dipsas">D.</tp:taxon-name-part> <tp:taxon-name-part taxon-name-part-type="species" reg="vermiculata">vermiculata</tp:taxon-name-part></tp:taxon-name></italic>
                    </td><td rowspan="1" colspan="1">
                      <abbrev xmlns:xlink="http://www.w3.org/1999/xlink" content-type="institution" xlink:title="Museo de Zoología of the Universidad Tecnológica Indoamérica" id="ABBRID0EN3CM" xlink:type="simple">MZUTI</abbrev> 3663</td><td rowspan="1" colspan="1">Ecuador</td><td rowspan="1" colspan="1">Zamora Chinchipe</td><td rowspan="1" colspan="1">Maycu</td><td rowspan="1" colspan="2">
                      <named-content xmlns:xlink="http://www.w3.org/1999/xlink" content-type="dwc:verbatimCoordinates" xlink:type="simple"><named-content content-type="geo-json" specific-use="{&#34;type&#34;:&#34;Point&#34;,&#34;coordinates&#34;:[-78.639870,-4.207190]}" id="NCID0EC4CM" xlink:type="simple">-4.20719, -78.63987</named-content></named-content>
                    </td><td rowspan="1" colspan="1">869</td></tr><tr><td rowspan="1" colspan="1">
                      <italic><tp:taxon-name><tp:taxon-name-part taxon-name-part-type="genus" reg="Dipsas">D.</tp:taxon-name-part> <tp:taxon-name-part taxon-name-part-type="species" reg="vermiculata">vermiculata</tp:taxon-name-part></tp:taxon-name></italic>
                    </td><td rowspan="1" colspan="1">
                      <named-content xmlns:xlink="http://www.w3.org/1999/xlink" content-type="dwc:institutional_code" xlink:type="simple">MZUA</named-content>.RE.0261</td><td rowspan="1" colspan="1">Ecuador</td><td rowspan="1" colspan="1">Zamora Chinchipe</td><td rowspan="1" colspan="1">Nangaritza</td><td rowspan="1" colspan="2">
                      <named-content xmlns:xlink="http://www.w3.org/1999/xlink" content-type="dwc:verbatimCoordinates" xlink:type="simple"><named-content content-type="geo-json" specific-use="{&#34;type&#34;:&#34;Point&#34;,&#34;coordinates&#34;:[-78.638690,-4.431690]}" id="NCID0ET5CM" xlink:type="simple">-4.43169, -78.63869</named-content></named-content>
                    </td><td rowspan="1" colspan="1">1011</td></tr><tr><td rowspan="1" colspan="1">
                      <italic><tp:taxon-name><tp:taxon-name-part taxon-name-part-type="genus" reg="Dipsas">D.</tp:taxon-name-part> <tp:taxon-name-part taxon-name-part-type="species" reg="oswaldobaezi">oswaldobaezi</tp:taxon-name-part></tp:taxon-name></italic>
                    </td><td rowspan="1" colspan="1">
                      <named-content xmlns:xlink="http://www.w3.org/1999/xlink" content-type="dwc:institutional_code" xlink:type="simple">QCAZ</named-content> 14051</td><td rowspan="1" colspan="1">Ecuador</td><td rowspan="1" colspan="1">El Oro</td><td rowspan="1" colspan="1">Arenillas</td><td rowspan="1" colspan="2">
                      <named-content xmlns:xlink="http://www.w3.org/1999/xlink" content-type="dwc:verbatimCoordinates" xlink:type="simple"><named-content content-type="geo-json" specific-use="{&#34;type&#34;:&#34;Point&#34;,&#34;coordinates&#34;:[-80.175130,-3.621100]}" id="NCID0EEADM" xlink:type="simple">-3.62110, -80.17513</named-content></named-content>
                    </td><td rowspan="1" colspan="1">41</td></tr><tr><td rowspan="1" colspan="1">
                      <italic><tp:taxon-name><tp:taxon-name-part taxon-name-part-type="genus" reg="Dipsas">D.</tp:taxon-name-part> <tp:taxon-name-part taxon-name-part-type="species" reg="oswaldobaezi">oswaldobaezi</tp:taxon-name-part></tp:taxon-name></italic>
                    </td><td rowspan="1" colspan="1">
                      <named-content xmlns:xlink="http://www.w3.org/1999/xlink" content-type="dwc:institutional_code" xlink:type="simple">QCAZ</named-content> 14060</td><td rowspan="1" colspan="1">Ecuador</td><td rowspan="1" colspan="1">El Oro</td><td rowspan="1" colspan="1">Guabillo</td><td rowspan="1" colspan="2">
                      <named-content xmlns:xlink="http://www.w3.org/1999/xlink" content-type="dwc:verbatimCoordinates" xlink:type="simple"><named-content content-type="geo-json" specific-use="{&#34;type&#34;:&#34;Point&#34;,&#34;coordinates&#34;:[-80.181390,-3.603460]}" id="NCID0EVBDM" xlink:type="simple">-3.60346, -80.18139</named-content></named-content>
                    </td><td rowspan="1" colspan="1">44</td></tr><tr><td rowspan="1" colspan="1">
                      <italic><tp:taxon-name><tp:taxon-name-part taxon-name-part-type="genus" reg="Dipsas">D.</tp:taxon-name-part> <tp:taxon-name-part taxon-name-part-type="species" reg="oswaldobaezi">oswaldobaezi</tp:taxon-name-part></tp:taxon-name></italic>
                    </td><td rowspan="1" colspan="1">
                      <named-content xmlns:xlink="http://www.w3.org/1999/xlink" content-type="dwc:institutional_code" xlink:type="simple">MZUA</named-content>.RE.0286</td><td rowspan="1" colspan="1">Ecuador</td><td rowspan="1" colspan="1">El Oro</td><td rowspan="1" colspan="1">Huaquillas</td><td rowspan="1" colspan="2">
                      <named-content xmlns:xlink="http://www.w3.org/1999/xlink" content-type="dwc:verbatimCoordinates" xlink:type="simple"><named-content content-type="geo-json" specific-use="{&#34;type&#34;:&#34;Point&#34;,&#34;coordinates&#34;:[-80.086460,-3.541150]}" id="NCID0EGDDM" xlink:type="simple">-3.54115, -80.08646</named-content></named-content>
                    </td><td rowspan="1" colspan="1">39</td></tr><tr><td rowspan="1" colspan="1">
                      <italic><tp:taxon-name><tp:taxon-name-part taxon-name-part-type="genus" reg="Dipsas">D.</tp:taxon-name-part> <tp:taxon-name-part taxon-name-part-type="species" reg="oswaldobaezi">oswaldobaezi</tp:taxon-name-part></tp:taxon-name></italic>
                    </td><td rowspan="1" colspan="1">
                      <named-content xmlns:xlink="http://www.w3.org/1999/xlink" content-type="dwc:institutional_code" xlink:type="simple">QCAZ</named-content> 10369</td><td rowspan="1" colspan="1">Ecuador</td><td rowspan="1" colspan="1">Loja</td><td rowspan="1" colspan="1">Quebrada El Faique</td><td rowspan="1" colspan="2">
                      <named-content xmlns:xlink="http://www.w3.org/1999/xlink" content-type="dwc:verbatimCoordinates" xlink:type="simple"><named-content content-type="geo-json" specific-use="{&#34;type&#34;:&#34;Point&#34;,&#34;coordinates&#34;:[-80.042260,-4.178890]}" id="NCID0EXEDM" xlink:type="simple">-4.17889, -80.04226</named-content></named-content>
                    </td><td rowspan="1" colspan="1">1004</td></tr><tr><td rowspan="1" colspan="1">
                      <italic><tp:taxon-name><tp:taxon-name-part taxon-name-part-type="genus" reg="Dipsas">D.</tp:taxon-name-part> <tp:taxon-name-part taxon-name-part-type="species" reg="oswaldobaezi">oswaldobaezi</tp:taxon-name-part></tp:taxon-name></italic>
                    </td><td rowspan="1" colspan="1">
                      <named-content xmlns:xlink="http://www.w3.org/1999/xlink" content-type="dwc:institutional_code" xlink:type="simple">QCAZ</named-content> 15108</td><td rowspan="1" colspan="1">Ecuador</td><td rowspan="1" colspan="1">Loja</td><td rowspan="1" colspan="1">Reserva La Ceiba-Pilares</td><td rowspan="1" colspan="2">
                      <named-content xmlns:xlink="http://www.w3.org/1999/xlink" content-type="dwc:verbatimCoordinates" xlink:type="simple"><named-content content-type="geo-json" specific-use="{&#34;type&#34;:&#34;Point&#34;,&#34;coordinates&#34;:[-80.328050,-4.275020]}" id="NCID0EIGDM" xlink:type="simple">-4.27502, -80.32805</named-content></named-content>
                    </td><td rowspan="1" colspan="1">534</td></tr><tr><td rowspan="1" colspan="1">
                      <italic><tp:taxon-name><tp:taxon-name-part taxon-name-part-type="genus" reg="Dipsas">D.</tp:taxon-name-part> <tp:taxon-name-part taxon-name-part-type="species" reg="oswaldobaezi">oswaldobaezi</tp:taxon-name-part></tp:taxon-name></italic>
                    </td><td rowspan="1" colspan="1">BMNH1935.11.3.108</td><td rowspan="1" colspan="1">Ecuador</td><td rowspan="1" colspan="1">Loja</td><td rowspan="1" colspan="1">Catamayo</td><td rowspan="1" colspan="2">
                      <named-content xmlns:xlink="http://www.w3.org/1999/xlink" content-type="dwc:verbatimCoordinates" xlink:type="simple"><named-content content-type="geo-json" specific-use="{&#34;type&#34;:&#34;Point&#34;,&#34;coordinates&#34;:[-79.359280,-3.980640]}" id="NCID0ETHDM" xlink:type="simple">-3.98064, -79.35928</named-content></named-content>
                    </td><td rowspan="1" colspan="1">1289</td></tr><tr><td rowspan="1" colspan="1">
                      <italic><tp:taxon-name><tp:taxon-name-part taxon-name-part-type="genus" reg="Dipsas">D.</tp:taxon-name-part> <tp:taxon-name-part taxon-name-part-type="species" reg="oswaldobaezi">oswaldobaezi</tp:taxon-name-part></tp:taxon-name></italic>
                    </td><td rowspan="1" colspan="1">
                      <abbrev xmlns:xlink="http://www.w3.org/1999/xlink" content-type="institution" xlink:title="Museo de la Universidad Nacional de San Marcos" id="ABBRID0EPIDM" xlink:type="simple">MUSM</abbrev> 2192</td><td rowspan="1" colspan="1">Peru</td><td rowspan="1" colspan="1">Piura</td><td rowspan="1" colspan="1">Piura</td><td rowspan="1" colspan="2">
                      <named-content xmlns:xlink="http://www.w3.org/1999/xlink" content-type="dwc:verbatimCoordinates" xlink:type="simple"><named-content content-type="geo-json" specific-use="{&#34;type&#34;:&#34;Point&#34;,&#34;coordinates&#34;:[-80.622310,-5.178820]}" id="NCID0EEJDM" xlink:type="simple">-5.17882, -80.62231</named-content></named-content>
                    </td><td rowspan="1" colspan="1">32</td></tr><tr><td rowspan="1" colspan="1">
                      <italic><tp:taxon-name><tp:taxon-name-part taxon-name-part-type="genus" reg="Sibon">S.</tp:taxon-name-part> <tp:taxon-name-part taxon-name-part-type="species" reg="annulatus">annulatus</tp:taxon-name-part></tp:taxon-name></italic>
                    </td><td rowspan="1" colspan="1">
                      <abbrev xmlns:xlink="http://www.w3.org/1999/xlink" content-type="institution" xlink:title="Museo de Zoología of the Universidad Tecnológica Indoamérica" id="ABBRID0EAKDM" xlink:type="simple">MZUTI</abbrev> 3034</td><td rowspan="1" colspan="1">Ecuador</td><td rowspan="1" colspan="1">Esmeraldas</td><td rowspan="1" colspan="1">Reserva Itapoa</td><td rowspan="1" colspan="2">
                      <named-content xmlns:xlink="http://www.w3.org/1999/xlink" content-type="dwc:verbatimCoordinates" xlink:type="simple"><named-content content-type="geo-json" specific-use="{&#34;type&#34;:&#34;Point&#34;,&#34;coordinates&#34;:[-79.134010,0.513070]}" id="NCID0EVKDM" xlink:type="simple">0.51307, -79.13401</named-content></named-content>
                    </td><td rowspan="1" colspan="1">321</td></tr><tr><td rowspan="1" colspan="1">
                      <italic><tp:taxon-name><tp:taxon-name-part taxon-name-part-type="genus" reg="Sibon">S.</tp:taxon-name-part> <tp:taxon-name-part taxon-name-part-type="species" reg="bevridgelyi">bevridgelyi</tp:taxon-name-part></tp:taxon-name></italic>
                    </td><td rowspan="1" colspan="1">
                      <named-content xmlns:xlink="http://www.w3.org/1999/xlink" content-type="dwc:institutional_code" xlink:type="simple">MZUA</named-content>.RE.0424</td><td rowspan="1" colspan="1">Ecuador</td><td rowspan="1" colspan="1">Azuay</td><td rowspan="1" colspan="1">2 km N Palmales Nuevo</td><td rowspan="1" colspan="2">
                      <named-content xmlns:xlink="http://www.w3.org/1999/xlink" content-type="dwc:verbatimCoordinates" xlink:type="simple"><named-content content-type="geo-json" specific-use="{&#34;type&#34;:&#34;Point&#34;,&#34;coordinates&#34;:[-80.096250,-3.651580]}" id="NCID0EGMDM" xlink:type="simple">-3.65158, -80.09625</named-content></named-content>
                    </td><td rowspan="1" colspan="1">129</td></tr><tr><td rowspan="1" colspan="1">
                      <italic><tp:taxon-name><tp:taxon-name-part taxon-name-part-type="genus" reg="Sibon">S.</tp:taxon-name-part> <tp:taxon-name-part taxon-name-part-type="species" reg="bevridgelyi">bevridgelyi</tp:taxon-name-part></tp:taxon-name></italic>
                    </td><td rowspan="1" colspan="1">
                      <named-content xmlns:xlink="http://www.w3.org/1999/xlink" content-type="dwc:institutional_code" xlink:type="simple">KU</named-content> 152205</td><td rowspan="1" colspan="1">Ecuador</td><td rowspan="1" colspan="1">Azuay</td><td rowspan="1" colspan="1">30 KM E Pasaje</td><td rowspan="1" colspan="2">
                      <named-content xmlns:xlink="http://www.w3.org/1999/xlink" content-type="dwc:verbatimCoordinates" xlink:type="simple"><named-content content-type="geo-json" specific-use="{&#34;type&#34;:&#34;Point&#34;,&#34;coordinates&#34;:[-79.579700,-3.314390]}" id="NCID0EXNDM" xlink:type="simple">-3.31439, -79.57970</named-content></named-content>
                    </td><td rowspan="1" colspan="1">561</td></tr><tr><td rowspan="1" colspan="1">
                      <italic><tp:taxon-name><tp:taxon-name-part taxon-name-part-type="genus" reg="Sibon">S.</tp:taxon-name-part> <tp:taxon-name-part taxon-name-part-type="species" reg="bevridgelyi">bevridgelyi</tp:taxon-name-part></tp:taxon-name></italic>
                    </td><td rowspan="1" colspan="1">
                      <named-content xmlns:xlink="http://www.w3.org/1999/xlink" content-type="dwc:institutional_code" xlink:type="simple">QCAZ</named-content> 14446</td><td rowspan="1" colspan="1">Ecuador</td><td rowspan="1" colspan="1">Azuay</td><td rowspan="1" colspan="1">Ponce Enríquez–El Coca</td><td rowspan="1" colspan="2">
                      <named-content xmlns:xlink="http://www.w3.org/1999/xlink" content-type="dwc:verbatimCoordinates" xlink:type="simple"><named-content content-type="geo-json" specific-use="{&#34;type&#34;:&#34;Point&#34;,&#34;coordinates&#34;:[-79.646150,-3.031970]}" id="NCID0EIPDM" xlink:type="simple">-3.03197, -79.64615</named-content></named-content>
                    </td><td rowspan="1" colspan="1">1206</td></tr><tr><td rowspan="1" colspan="1">
                      <italic><tp:taxon-name><tp:taxon-name-part taxon-name-part-type="genus" reg="Sibon">S.</tp:taxon-name-part> <tp:taxon-name-part taxon-name-part-type="species" reg="bevridgelyi">bevridgelyi</tp:taxon-name-part></tp:taxon-name></italic>
                    </td><td rowspan="1" colspan="1">
                      <named-content xmlns:xlink="http://www.w3.org/1999/xlink" content-type="dwc:institutional_code" xlink:type="simple">QCAZ</named-content> 14444</td><td rowspan="1" colspan="1">Ecuador</td><td rowspan="1" colspan="1">Azuay</td><td rowspan="1" colspan="1">Proyecto Minas San Francisco</td><td rowspan="1" colspan="2">
                      <named-content xmlns:xlink="http://www.w3.org/1999/xlink" content-type="dwc:verbatimCoordinates" xlink:type="simple"><named-content content-type="geo-json" specific-use="{&#34;type&#34;:&#34;Point&#34;,&#34;coordinates&#34;:[-79.470790,-3.308290]}" id="NCID0EZQDM" xlink:type="simple">-3.30829, -79.47079</named-content></named-content>
                    </td><td rowspan="1" colspan="1">862</td></tr><tr><td rowspan="1" colspan="1">
                      <italic><tp:taxon-name><tp:taxon-name-part taxon-name-part-type="genus" reg="Sibon">S.</tp:taxon-name-part> <tp:taxon-name-part taxon-name-part-type="species" reg="bevridgelyi">bevridgelyi</tp:taxon-name-part></tp:taxon-name></italic>
                    </td><td rowspan="1" colspan="1">
                      <named-content xmlns:xlink="http://www.w3.org/1999/xlink" content-type="dwc:institutional_code" xlink:type="simple">MZUA</named-content>.RE.0142</td><td rowspan="1" colspan="1">Ecuador</td><td rowspan="1" colspan="1">Azuay</td><td rowspan="1" colspan="1">Sarayunga</td><td rowspan="1" colspan="2">
                      <named-content xmlns:xlink="http://www.w3.org/1999/xlink" content-type="dwc:verbatimCoordinates" xlink:type="simple"><named-content content-type="geo-json" specific-use="{&#34;type&#34;:&#34;Point&#34;,&#34;coordinates&#34;:[-79.580690,-3.314310]}" id="NCID0EKSDM" xlink:type="simple">-3.31431, -79.58069</named-content></named-content>
                    </td><td rowspan="1" colspan="1">552</td></tr><tr><td rowspan="1" colspan="1">
                      <italic><tp:taxon-name><tp:taxon-name-part taxon-name-part-type="genus" reg="Sibon">S.</tp:taxon-name-part> <tp:taxon-name-part taxon-name-part-type="species" reg="bevridgelyi">bevridgelyi</tp:taxon-name-part></tp:taxon-name></italic>
                    </td><td rowspan="1" colspan="1">
                      <named-content xmlns:xlink="http://www.w3.org/1999/xlink" content-type="dwc:institutional_code" xlink:type="simple">MCZ</named-content> R-17099</td><td rowspan="1" colspan="1">Ecuador</td><td rowspan="1" colspan="1">Chimborazo</td><td rowspan="1" colspan="1">Valle del Chanchán</td><td rowspan="1" colspan="2">
                      <named-content xmlns:xlink="http://www.w3.org/1999/xlink" content-type="dwc:verbatimCoordinates" xlink:type="simple"><named-content content-type="geo-json" specific-use="{&#34;type&#34;:&#34;Point&#34;,&#34;coordinates&#34;:[-79.087350,-2.273830]}" id="NCID0E2TDM" xlink:type="simple">-2.27383, -79.08735</named-content></named-content>
                    </td><td rowspan="1" colspan="1">697</td></tr><tr><td rowspan="1" colspan="1">
                      <italic><tp:taxon-name><tp:taxon-name-part taxon-name-part-type="genus" reg="Sibon">S.</tp:taxon-name-part> <tp:taxon-name-part taxon-name-part-type="species" reg="bevridgelyi">bevridgelyi</tp:taxon-name-part></tp:taxon-name></italic>
                    </td><td rowspan="1" colspan="1">
                      <abbrev xmlns:xlink="http://www.w3.org/1999/xlink" content-type="institution" xlink:title="Universidad San Francisco de Quito, División de Herpetología" id="ABBRID0EXUDM" xlink:type="simple">DHMECN</abbrev> 11526</td><td rowspan="1" colspan="1">Ecuador</td><td rowspan="1" colspan="1">El Oro</td><td rowspan="1" colspan="1">Remolino</td><td rowspan="1" colspan="2">
                      <named-content xmlns:xlink="http://www.w3.org/1999/xlink" content-type="dwc:verbatimCoordinates" xlink:type="simple"><named-content content-type="geo-json" specific-use="{&#34;type&#34;:&#34;Point&#34;,&#34;coordinates&#34;:[-79.919480,-3.565510]}" id="NCID0EMVDM" xlink:type="simple">-3.56551, -79.91948</named-content></named-content>
                    </td><td rowspan="1" colspan="1">229</td></tr><tr><td rowspan="1" colspan="1">
                      <italic><tp:taxon-name><tp:taxon-name-part taxon-name-part-type="genus" reg="Sibon">S.</tp:taxon-name-part> <tp:taxon-name-part taxon-name-part-type="species" reg="bevridgelyi">bevridgelyi</tp:taxon-name-part></tp:taxon-name></italic>
                    </td><td rowspan="1" colspan="1">
                      <abbrev xmlns:xlink="http://www.w3.org/1999/xlink" content-type="institution" xlink:title="Universidad San Francisco de Quito, División de Herpetología" id="ABBRID0EIWDM" xlink:type="simple">DHMECN</abbrev> 9483</td><td rowspan="1" colspan="1">Ecuador</td><td rowspan="1" colspan="1">El Oro</td><td rowspan="1" colspan="1">Reserva Buenaventura</td><td rowspan="1" colspan="2">
                      <named-content xmlns:xlink="http://www.w3.org/1999/xlink" content-type="dwc:verbatimCoordinates" xlink:type="simple"><named-content content-type="geo-json" specific-use="{&#34;type&#34;:&#34;Point&#34;,&#34;coordinates&#34;:[-79.767940,-3.654670]}" id="NCID0E4WDM" xlink:type="simple">-3.65467, -79.76794</named-content></named-content>
                    </td><td rowspan="1" colspan="1">524</td></tr><tr><td rowspan="1" colspan="1">
                      <italic><tp:taxon-name><tp:taxon-name-part taxon-name-part-type="genus" reg="Sibon">S.</tp:taxon-name-part> <tp:taxon-name-part taxon-name-part-type="species" reg="bevridgelyi">bevridgelyi</tp:taxon-name-part></tp:taxon-name></italic>
                    </td><td rowspan="1" colspan="1">
                      <abbrev xmlns:xlink="http://www.w3.org/1999/xlink" content-type="institution" xlink:title="Museo de Zoología of the Universidad Tecnológica Indoamérica" id="ABBRID0EZXDM" xlink:type="simple">MZUTI</abbrev> 3269</td><td rowspan="1" colspan="1">Ecuador</td><td rowspan="1" colspan="1">El Oro</td><td rowspan="1" colspan="1">Reserva Buenaventura</td><td rowspan="1" colspan="2">
                      <named-content xmlns:xlink="http://www.w3.org/1999/xlink" content-type="dwc:verbatimCoordinates" xlink:type="simple"><named-content content-type="geo-json" specific-use="{&#34;type&#34;:&#34;Point&#34;,&#34;coordinates&#34;:[-79.767220,-3.653430]}" id="NCID0EOYDM" xlink:type="simple">-3.65343, -79.76722</named-content></named-content>
                    </td><td rowspan="1" colspan="1">473</td></tr><tr><td rowspan="1" colspan="1">
                      <italic><tp:taxon-name><tp:taxon-name-part taxon-name-part-type="genus" reg="Sibon">S.</tp:taxon-name-part> <tp:taxon-name-part taxon-name-part-type="species" reg="bevridgelyi">bevridgelyi</tp:taxon-name-part></tp:taxon-name></italic>
                    </td><td rowspan="1" colspan="1">
                      <abbrev xmlns:xlink="http://www.w3.org/1999/xlink" content-type="institution" xlink:title="Museo de Zoología of the Universidad Tecnológica Indoamérica" id="ABBRID0EKZDM" xlink:type="simple">MZUTI</abbrev> 5416</td><td rowspan="1" colspan="1">Ecuador</td><td rowspan="1" colspan="1">El Oro</td><td rowspan="1" colspan="1">Reserva Buenaventura</td><td rowspan="1" colspan="2">
                      <named-content xmlns:xlink="http://www.w3.org/1999/xlink" content-type="dwc:verbatimCoordinates" xlink:type="simple"><named-content content-type="geo-json" specific-use="{&#34;type&#34;:&#34;Point&#34;,&#34;coordinates&#34;:[-79.767940,-3.654670]}" id="NCID0E6ZDM" xlink:type="simple">-3.65467, -79.76794</named-content></named-content>
                    </td><td rowspan="1" colspan="1">524</td></tr><tr><td rowspan="1" colspan="1">
                      <italic><tp:taxon-name><tp:taxon-name-part taxon-name-part-type="genus" reg="Sibon">S.</tp:taxon-name-part> <tp:taxon-name-part taxon-name-part-type="species" reg="bevridgelyi">bevridgelyi</tp:taxon-name-part></tp:taxon-name></italic>
                    </td><td rowspan="1" colspan="1">
                      <abbrev xmlns:xlink="http://www.w3.org/1999/xlink" content-type="institution" xlink:title="American Museum of Natural History" id="ABBRID0E21DM" xlink:type="simple">AMNH</abbrev> 22092</td><td rowspan="1" colspan="1">Ecuador</td><td rowspan="1" colspan="1">Guayas</td><td rowspan="1" colspan="1">Reserva Ayampe</td><td rowspan="1" colspan="2">
                      <named-content xmlns:xlink="http://www.w3.org/1999/xlink" content-type="dwc:verbatimCoordinates" xlink:type="simple"><named-content content-type="geo-json" specific-use="{&#34;type&#34;:&#34;Point&#34;,&#34;coordinates&#34;:[-80.818330,-1.654170]}" id="NCID0EQ2DM" xlink:type="simple">-1.65417, -80.81833</named-content></named-content>
                    </td><td rowspan="1" colspan="1">43</td></tr><tr><td rowspan="1" colspan="1">
                      <italic><tp:taxon-name><tp:taxon-name-part taxon-name-part-type="genus" reg="Sibon">S.</tp:taxon-name-part> <tp:taxon-name-part taxon-name-part-type="species" reg="bevridgelyi">bevridgelyi</tp:taxon-name-part></tp:taxon-name></italic>
                    </td><td rowspan="1" colspan="1">
                      <named-content xmlns:xlink="http://www.w3.org/1999/xlink" content-type="dwc:institutional_code" xlink:type="simple">MCZ</named-content> R-3564</td><td rowspan="1" colspan="1">Ecuador</td><td rowspan="1" colspan="1">Guayas</td><td rowspan="1" colspan="1">Río Daule</td><td rowspan="1" colspan="2">
                      <named-content xmlns:xlink="http://www.w3.org/1999/xlink" content-type="dwc:verbatimCoordinates" xlink:type="simple"><named-content content-type="geo-json" specific-use="{&#34;type&#34;:&#34;Point&#34;,&#34;coordinates&#34;:[-80.005390,-1.870090]}" id="NCID0EB4DM" xlink:type="simple">-1.87009, -80.00539</named-content></named-content>
                    </td><td rowspan="1" colspan="1">5</td></tr><tr><td rowspan="1" colspan="1">
                      <italic><tp:taxon-name><tp:taxon-name-part taxon-name-part-type="genus" reg="Sibon">S.</tp:taxon-name-part> <tp:taxon-name-part taxon-name-part-type="species" reg="bevridgelyi">bevridgelyi</tp:taxon-name-part></tp:taxon-name></italic>
                    </td><td rowspan="1" colspan="1">
                      <named-content xmlns:xlink="http://www.w3.org/1999/xlink" content-type="dwc:institutional_code" xlink:type="simple">MZUA</named-content>.RE.0328</td><td rowspan="1" colspan="1">Ecuador</td><td rowspan="1" colspan="1">Los Ríos</td><td rowspan="1" colspan="1">Jauneche</td><td rowspan="1" colspan="2">
                      <named-content xmlns:xlink="http://www.w3.org/1999/xlink" content-type="dwc:verbatimCoordinates" xlink:type="simple"><named-content content-type="geo-json" specific-use="{&#34;type&#34;:&#34;Point&#34;,&#34;coordinates&#34;:[-79.583330,-1.333330]}" id="NCID0ES5DM" xlink:type="simple">-1.33333, -79.58333</named-content></named-content>
                    </td><td rowspan="1" colspan="1">41</td></tr><tr><td rowspan="1" colspan="1">
                      <italic><tp:taxon-name><tp:taxon-name-part taxon-name-part-type="genus" reg="Sibon">S.</tp:taxon-name-part> <tp:taxon-name-part taxon-name-part-type="species" reg="bevridgelyi">bevridgelyi</tp:taxon-name-part></tp:taxon-name></italic>
                    </td><td rowspan="1" colspan="1">
                      <abbrev xmlns:xlink="http://www.w3.org/1999/xlink" content-type="institution" xlink:title="Universidad San Francisco de Quito, División de Herpetología" id="ABBRID0EO6DM" xlink:type="simple">DHMECN</abbrev> 8976</td><td rowspan="1" colspan="1">Ecuador</td><td rowspan="1" colspan="1">Manabí</td><td rowspan="1" colspan="1">San Sebastián</td><td rowspan="1" colspan="2">
                      <named-content xmlns:xlink="http://www.w3.org/1999/xlink" content-type="dwc:verbatimCoordinates" xlink:type="simple"><named-content content-type="geo-json" specific-use="{&#34;type&#34;:&#34;Point&#34;,&#34;coordinates&#34;:[-80.699740,-1.600020]}" id="NCID0EDAEM" xlink:type="simple">-1.60002, -80.69974</named-content></named-content>
                    </td><td rowspan="1" colspan="1">602</td></tr><tr><td rowspan="1" colspan="1">
                      <italic><tp:taxon-name><tp:taxon-name-part taxon-name-part-type="genus" reg="Sibon">S.</tp:taxon-name-part> <tp:taxon-name-part taxon-name-part-type="species" reg="bevridgelyi">bevridgelyi</tp:taxon-name-part></tp:taxon-name></italic>
                    </td><td rowspan="1" colspan="1">
                      <abbrev xmlns:xlink="http://www.w3.org/1999/xlink" content-type="institution" xlink:title="Universidad San Francisco de Quito, División de Herpetología" id="ABBRID0E6AEM" xlink:type="simple">DHMECN</abbrev> 10061</td><td rowspan="1" colspan="1">Ecuador</td><td rowspan="1" colspan="1">Manabí</td><td rowspan="1" colspan="1">Puerto López</td><td rowspan="1" colspan="2">
                      <named-content xmlns:xlink="http://www.w3.org/1999/xlink" content-type="dwc:verbatimCoordinates" xlink:type="simple"><named-content content-type="geo-json" specific-use="{&#34;type&#34;:&#34;Point&#34;,&#34;coordinates&#34;:[-80.812000,-1.555980]}" id="NCID0EUBEM" xlink:type="simple">-1.55598, -80.81200</named-content></named-content>
                    </td><td rowspan="1" colspan="1">3</td></tr><tr><td rowspan="1" colspan="1">
                      <italic><tp:taxon-name><tp:taxon-name-part taxon-name-part-type="genus" reg="Sibon">S.</tp:taxon-name-part> <tp:taxon-name-part taxon-name-part-type="species" reg="bevridgelyi">bevridgelyi</tp:taxon-name-part></tp:taxon-name></italic>
                    </td><td rowspan="1" colspan="1">
                      <named-content xmlns:xlink="http://www.w3.org/1999/xlink" content-type="dwc:institutional_code" xlink:type="simple">ZSFQ</named-content> D503</td><td rowspan="1" colspan="1">Ecuador</td><td rowspan="1" colspan="1">Manabí</td><td rowspan="1" colspan="1">Cerro La Mocora, tophill</td><td rowspan="1" colspan="2">
                      <named-content xmlns:xlink="http://www.w3.org/1999/xlink" content-type="dwc:verbatimCoordinates" xlink:type="simple"><named-content content-type="geo-json" specific-use="{&#34;type&#34;:&#34;Point&#34;,&#34;coordinates&#34;:[-80.701910,-1.603790]}" id="NCID0EFDEM" xlink:type="simple">-1.60379, -80.70191</named-content></named-content>
                    </td><td rowspan="1" colspan="1">818</td></tr><tr><td rowspan="1" colspan="1">
                      <italic><tp:taxon-name><tp:taxon-name-part taxon-name-part-type="genus" reg="Sibon">S.</tp:taxon-name-part> <tp:taxon-name-part taxon-name-part-type="species" reg="bevridgelyi">bevridgelyi</tp:taxon-name-part></tp:taxon-name></italic>
                    </td><td rowspan="1" colspan="1">
                      <named-content xmlns:xlink="http://www.w3.org/1999/xlink" content-type="dwc:institutional_code" xlink:type="simple">CORBIDI</named-content> 3791</td><td rowspan="1" colspan="1">Peru</td><td rowspan="1" colspan="1">Tumbes</td><td rowspan="1" colspan="1">El Caucho</td><td rowspan="1" colspan="2">
                      <named-content xmlns:xlink="http://www.w3.org/1999/xlink" content-type="dwc:verbatimCoordinates" xlink:type="simple"><named-content content-type="geo-json" specific-use="{&#34;type&#34;:&#34;Point&#34;,&#34;coordinates&#34;:[-80.271010,-3.814380]}" id="NCID0EWEEM" xlink:type="simple">-3.81438, -80.27101</named-content></named-content>
                    </td><td rowspan="1" colspan="1">379</td></tr><tr><td rowspan="1" colspan="1">
                      <italic><tp:taxon-name><tp:taxon-name-part taxon-name-part-type="genus" reg="Sibon">S.</tp:taxon-name-part> <tp:taxon-name-part taxon-name-part-type="species" reg="bevridgelyi">bevridgelyi</tp:taxon-name-part></tp:taxon-name></italic>
                    </td><td rowspan="1" colspan="1">
                      <named-content xmlns:xlink="http://www.w3.org/1999/xlink" content-type="dwc:institutional_code" xlink:type="simple">CORBIDI</named-content> 3792</td><td rowspan="1" colspan="1">Peru</td><td rowspan="1" colspan="1">Tumbes</td><td rowspan="1" colspan="1">El Caucho</td><td rowspan="1" colspan="2">
                      <named-content xmlns:xlink="http://www.w3.org/1999/xlink" content-type="dwc:verbatimCoordinates" xlink:type="simple"><named-content content-type="geo-json" specific-use="{&#34;type&#34;:&#34;Point&#34;,&#34;coordinates&#34;:[-80.271010,-3.814380]}" id="NCID0EHGEM" xlink:type="simple">-3.81438, -80.27101</named-content></named-content>
                    </td><td rowspan="1" colspan="1">379</td></tr><tr><td rowspan="1" colspan="1">
                      <italic><tp:taxon-name><tp:taxon-name-part taxon-name-part-type="genus" reg="Sibon">S.</tp:taxon-name-part> <tp:taxon-name-part taxon-name-part-type="species" reg="bevridgelyi">bevridgelyi</tp:taxon-name-part></tp:taxon-name></italic>
                    </td><td rowspan="1" colspan="1">
                      <named-content xmlns:xlink="http://www.w3.org/1999/xlink" content-type="dwc:institutional_code" xlink:type="simple">CORBIDI</named-content> 7894</td><td rowspan="1" colspan="1">Peru</td><td rowspan="1" colspan="1">Tumbes</td><td rowspan="1" colspan="1">El Caucho</td><td rowspan="1" colspan="2">
                      <named-content xmlns:xlink="http://www.w3.org/1999/xlink" content-type="dwc:verbatimCoordinates" xlink:type="simple"><named-content content-type="geo-json" specific-use="{&#34;type&#34;:&#34;Point&#34;,&#34;coordinates&#34;:[-80.268560,-3.818440]}" id="NCID0EYHEM" xlink:type="simple">-3.81844, -80.26856</named-content></named-content>
                    </td><td rowspan="1" colspan="1">478</td></tr><tr><td rowspan="1" colspan="1">
                      <italic><tp:taxon-name><tp:taxon-name-part taxon-name-part-type="genus" reg="Sibon">S.</tp:taxon-name-part> <tp:taxon-name-part taxon-name-part-type="species" reg="bevridgelyi">bevridgelyi</tp:taxon-name-part></tp:taxon-name></italic>
                    </td><td rowspan="1" colspan="1">
                      <named-content xmlns:xlink="http://www.w3.org/1999/xlink" content-type="dwc:institutional_code" xlink:type="simple">CORBIDI</named-content> 7994</td><td rowspan="1" colspan="1">Peru</td><td rowspan="1" colspan="1">Tumbes</td><td rowspan="1" colspan="1">El Caucho</td><td rowspan="1" colspan="2">
                      <named-content xmlns:xlink="http://www.w3.org/1999/xlink" content-type="dwc:verbatimCoordinates" xlink:type="simple"><named-content content-type="geo-json" specific-use="{&#34;type&#34;:&#34;Point&#34;,&#34;coordinates&#34;:[-80.267160,-3.812440]}" id="NCID0EJJEM" xlink:type="simple">-3.81244, -80.26716</named-content></named-content>
                    </td><td rowspan="1" colspan="1">481</td></tr><tr><td rowspan="1" colspan="1">
                      <italic><tp:taxon-name><tp:taxon-name-part taxon-name-part-type="genus" reg="Sibon">S.</tp:taxon-name-part> <tp:taxon-name-part taxon-name-part-type="species" reg="nebulatus">nebulatus</tp:taxon-name-part></tp:taxon-name></italic>
                    </td><td rowspan="1" colspan="1">
                      <abbrev xmlns:xlink="http://www.w3.org/1999/xlink" content-type="institution" xlink:title="Museo de Zoología of the Universidad Tecnológica Indoamérica" id="ABBRID0EFKEM" xlink:type="simple">MZUTI</abbrev> 4810</td><td rowspan="1" colspan="1">Ecuador</td><td rowspan="1" colspan="1">Cotopaxi</td><td rowspan="1" colspan="1">El Jardín de los Sueños</td><td rowspan="1" colspan="2">
                      <named-content xmlns:xlink="http://www.w3.org/1999/xlink" content-type="dwc:verbatimCoordinates" xlink:type="simple"><named-content content-type="geo-json" specific-use="{&#34;type&#34;:&#34;Point&#34;,&#34;coordinates&#34;:[-79.213370,-0.831420]}" id="NCID0E1KEM" xlink:type="simple">-0.83142, -79.21337</named-content></named-content>
                    </td><td rowspan="1" colspan="1">349</td></tr><tr><td rowspan="1" colspan="1">
                      <italic><tp:taxon-name><tp:taxon-name-part taxon-name-part-type="genus" reg="Sibon">S.</tp:taxon-name-part> <tp:taxon-name-part taxon-name-part-type="species" reg="nebulatus">nebulatus</tp:taxon-name-part></tp:taxon-name></italic>
                    </td><td rowspan="1" colspan="1">
                      <abbrev xmlns:xlink="http://www.w3.org/1999/xlink" content-type="institution" xlink:title="Universidad San Francisco de Quito, División de Herpetología" id="ABBRID0EWLEM" xlink:type="simple">DHMECN</abbrev> 9585</td><td rowspan="1" colspan="1">Ecuador</td><td rowspan="1" colspan="1">Esmeraldas</td><td rowspan="1" colspan="1">Canandé</td><td rowspan="1" colspan="2">
                      <named-content xmlns:xlink="http://www.w3.org/1999/xlink" content-type="dwc:verbatimCoordinates" xlink:type="simple"><named-content content-type="geo-json" specific-use="{&#34;type&#34;:&#34;Point&#34;,&#34;coordinates&#34;:[-79.208800,0.525800]}" id="NCID0ELMEM" xlink:type="simple">0.52580, -79.20880</named-content></named-content>
                    </td><td rowspan="1" colspan="1">310</td></tr><tr><td rowspan="1" colspan="1">
                      <italic><tp:taxon-name><tp:taxon-name-part taxon-name-part-type="genus" reg="Sibon">S.</tp:taxon-name-part> <tp:taxon-name-part taxon-name-part-type="species" reg="nebulatus">nebulatus</tp:taxon-name-part></tp:taxon-name></italic>
                    </td><td rowspan="1" colspan="1">
                      <abbrev xmlns:xlink="http://www.w3.org/1999/xlink" content-type="institution" xlink:title="Universidad San Francisco de Quito, División de Herpetología" id="ABBRID0EHNEM" xlink:type="simple">DHMECN</abbrev> 5645</td><td rowspan="1" colspan="1">Ecuador</td><td rowspan="1" colspan="1">Esmeraldas</td><td rowspan="1" colspan="1">Lita–San Lorenzo</td><td rowspan="1" colspan="2">
                      <named-content xmlns:xlink="http://www.w3.org/1999/xlink" content-type="dwc:verbatimCoordinates" xlink:type="simple"><named-content content-type="geo-json" specific-use="{&#34;type&#34;:&#34;Point&#34;,&#34;coordinates&#34;:[-78.795280,1.182360]}" id="NCID0E3NEM" xlink:type="simple">1.18236, -78.79528</named-content></named-content>
                    </td><td rowspan="1" colspan="1">42</td></tr><tr><td rowspan="1" colspan="1">
                      <italic><tp:taxon-name><tp:taxon-name-part taxon-name-part-type="genus" reg="Sibon">S.</tp:taxon-name-part> <tp:taxon-name-part taxon-name-part-type="species" reg="nebulatus">nebulatus</tp:taxon-name-part></tp:taxon-name></italic>
                    </td><td rowspan="1" colspan="1">
                      <abbrev xmlns:xlink="http://www.w3.org/1999/xlink" content-type="institution" xlink:title="Museo de Zoología of the Universidad Tecnológica Indoamérica" id="ABBRID0EYOEM" xlink:type="simple">MZUTI</abbrev> 3911</td><td rowspan="1" colspan="1">Ecuador</td><td rowspan="1" colspan="1">Esmeraldas</td><td rowspan="1" colspan="1">Reserva Itapoa</td><td rowspan="1" colspan="2">
                      <named-content xmlns:xlink="http://www.w3.org/1999/xlink" content-type="dwc:verbatimCoordinates" xlink:type="simple"><named-content content-type="geo-json" specific-use="{&#34;type&#34;:&#34;Point&#34;,&#34;coordinates&#34;:[-79.134010,0.513070]}" id="NCID0ENPEM" xlink:type="simple">0.51307, -79.13401</named-content></named-content>
                    </td><td rowspan="1" colspan="1">321</td></tr><tr><td rowspan="1" colspan="1">
                      <italic><tp:taxon-name><tp:taxon-name-part taxon-name-part-type="genus" reg="Sibon">S.</tp:taxon-name-part> <tp:taxon-name-part taxon-name-part-type="species" reg="nebulatus">nebulatus</tp:taxon-name-part></tp:taxon-name></italic>
                    </td><td rowspan="1" colspan="1">
                      <abbrev xmlns:xlink="http://www.w3.org/1999/xlink" content-type="institution" xlink:title="Universidad San Francisco de Quito, División de Herpetología" id="ABBRID0EJQEM" xlink:type="simple">DHMECN</abbrev> 5647</td><td rowspan="1" colspan="1">Ecuador</td><td rowspan="1" colspan="1">Esmeraldas</td><td rowspan="1" colspan="1">Tundaloma</td><td rowspan="1" colspan="2">
                      <named-content xmlns:xlink="http://www.w3.org/1999/xlink" content-type="dwc:verbatimCoordinates" xlink:type="simple"><named-content content-type="geo-json" specific-use="{&#34;type&#34;:&#34;Point&#34;,&#34;coordinates&#34;:[-78.752500,1.182360]}" id="NCID0E5QEM" xlink:type="simple">1.18236, -78.75250</named-content></named-content>
                    </td><td rowspan="1" colspan="1">74</td></tr><tr><td rowspan="1" colspan="1">
                      <italic><tp:taxon-name><tp:taxon-name-part taxon-name-part-type="genus" reg="Sibon">S.</tp:taxon-name-part> <tp:taxon-name-part taxon-name-part-type="species" reg="nebulatus">nebulatus</tp:taxon-name-part></tp:taxon-name></italic>
                    </td><td rowspan="1" colspan="1">
                      <abbrev xmlns:xlink="http://www.w3.org/1999/xlink" content-type="institution" xlink:title="Universidad San Francisco de Quito, División de Herpetología" id="ABBRID0E1REM" xlink:type="simple">DHMECN</abbrev> 10312</td><td rowspan="1" colspan="1">Ecuador</td><td rowspan="1" colspan="1">Imbabura</td><td rowspan="1" colspan="1">Selva Alegre</td><td rowspan="1" colspan="2">
                      <named-content xmlns:xlink="http://www.w3.org/1999/xlink" content-type="dwc:verbatimCoordinates" xlink:type="simple"><named-content content-type="geo-json" specific-use="{&#34;type&#34;:&#34;Point&#34;,&#34;coordinates&#34;:[-78.583330,0.266670]}" id="NCID0EPSEM" xlink:type="simple">0.26667, -78.58333</named-content></named-content>
                    </td><td rowspan="1" colspan="1">1299</td></tr><tr><td rowspan="1" colspan="1">
                      <italic><tp:taxon-name><tp:taxon-name-part taxon-name-part-type="genus" reg="Sibon">S.</tp:taxon-name-part> <tp:taxon-name-part taxon-name-part-type="species" reg="nebulatus">nebulatus</tp:taxon-name-part></tp:taxon-name></italic>
                    </td><td rowspan="1" colspan="1">
                      <named-content xmlns:xlink="http://www.w3.org/1999/xlink" content-type="dwc:institutional_code" xlink:type="simple">USNM</named-content> 285501</td><td rowspan="1" colspan="1">Ecuador</td><td rowspan="1" colspan="1">Los Ríos</td><td rowspan="1" colspan="1">Hacienda Cerro Chico</td><td rowspan="1" colspan="2">
                      <named-content xmlns:xlink="http://www.w3.org/1999/xlink" content-type="dwc:verbatimCoordinates" xlink:type="simple"><named-content content-type="geo-json" specific-use="{&#34;type&#34;:&#34;Point&#34;,&#34;coordinates&#34;:[-79.429400,-0.624440]}" id="NCID0EAUEM" xlink:type="simple">-0.62444, -79.42940</named-content></named-content>
                    </td><td rowspan="1" colspan="1">170</td></tr><tr><td rowspan="1" colspan="1">
                      <italic><tp:taxon-name><tp:taxon-name-part taxon-name-part-type="genus" reg="Sibon">S.</tp:taxon-name-part> <tp:taxon-name-part taxon-name-part-type="species" reg="nebulatus">nebulatus</tp:taxon-name-part></tp:taxon-name></italic>
                    </td><td rowspan="1" colspan="1">
                      <named-content xmlns:xlink="http://www.w3.org/1999/xlink" content-type="dwc:institutional_code" xlink:type="simple">MZUA</named-content>.RE.0174</td><td rowspan="1" colspan="1">Ecuador</td><td rowspan="1" colspan="1">Los Ríos</td><td rowspan="1" colspan="1">Macul</td><td rowspan="1" colspan="2">
                      <named-content xmlns:xlink="http://www.w3.org/1999/xlink" content-type="dwc:verbatimCoordinates" xlink:type="simple"><named-content content-type="geo-json" specific-use="{&#34;type&#34;:&#34;Point&#34;,&#34;coordinates&#34;:[-79.657300,-1.129800]}" id="NCID0ERVEM" xlink:type="simple">-1.12980, -79.65730</named-content></named-content>
                    </td><td rowspan="1" colspan="1">65</td></tr><tr><td rowspan="1" colspan="1">
                      <italic><tp:taxon-name><tp:taxon-name-part taxon-name-part-type="genus" reg="Sibon">S.</tp:taxon-name-part> <tp:taxon-name-part taxon-name-part-type="species" reg="nebulatus">nebulatus</tp:taxon-name-part></tp:taxon-name></italic>
                    </td><td rowspan="1" colspan="1">
                      <named-content xmlns:xlink="http://www.w3.org/1999/xlink" content-type="dwc:institutional_code" xlink:type="simple">USNM</named-content> 285498</td><td rowspan="1" colspan="1">Ecuador</td><td rowspan="1" colspan="1">Los Ríos</td><td rowspan="1" colspan="1">Río Palenque</td><td rowspan="1" colspan="2">
                      <named-content xmlns:xlink="http://www.w3.org/1999/xlink" content-type="dwc:verbatimCoordinates" xlink:type="simple"><named-content content-type="geo-json" specific-use="{&#34;type&#34;:&#34;Point&#34;,&#34;coordinates&#34;:[-79.366670,-0.583330]}" id="NCID0ECXEM" xlink:type="simple">-0.58333, -79.36667</named-content></named-content>
                    </td><td rowspan="1" colspan="1">173</td></tr><tr><td rowspan="1" colspan="1">
                      <italic><tp:taxon-name><tp:taxon-name-part taxon-name-part-type="genus" reg="Sibon">S.</tp:taxon-name-part> <tp:taxon-name-part taxon-name-part-type="species" reg="nebulatus">nebulatus</tp:taxon-name-part></tp:taxon-name></italic>
                    </td><td rowspan="1" colspan="1">
                      <named-content xmlns:xlink="http://www.w3.org/1999/xlink" content-type="dwc:institutional_code" xlink:type="simple">USNM</named-content> 285499</td><td rowspan="1" colspan="1">Ecuador</td><td rowspan="1" colspan="1">Los Ríos</td><td rowspan="1" colspan="1">Río Palenque</td><td rowspan="1" colspan="2">
                      <named-content xmlns:xlink="http://www.w3.org/1999/xlink" content-type="dwc:verbatimCoordinates" xlink:type="simple"><named-content content-type="geo-json" specific-use="{&#34;type&#34;:&#34;Point&#34;,&#34;coordinates&#34;:[-79.366670,-0.583330]}" id="NCID0ETYEM" xlink:type="simple">-0.58333, -79.36667</named-content></named-content>
                    </td><td rowspan="1" colspan="1">173</td></tr><tr><td rowspan="1" colspan="1">
                      <italic><tp:taxon-name><tp:taxon-name-part taxon-name-part-type="genus" reg="Sibon">S.</tp:taxon-name-part> <tp:taxon-name-part taxon-name-part-type="species" reg="nebulatus">nebulatus</tp:taxon-name-part></tp:taxon-name></italic>
                    </td><td rowspan="1" colspan="1">
                      <named-content xmlns:xlink="http://www.w3.org/1999/xlink" content-type="dwc:institutional_code" xlink:type="simple">USNM</named-content> 285500</td><td rowspan="1" colspan="1">Ecuador</td><td rowspan="1" colspan="1">Los Ríos</td><td rowspan="1" colspan="1">Río Palenque</td><td rowspan="1" colspan="2">
                      <named-content xmlns:xlink="http://www.w3.org/1999/xlink" content-type="dwc:verbatimCoordinates" xlink:type="simple"><named-content content-type="geo-json" specific-use="{&#34;type&#34;:&#34;Point&#34;,&#34;coordinates&#34;:[-79.366670,-0.583330]}" id="NCID0EE1EM" xlink:type="simple">-0.58333, -79.36667</named-content></named-content>
                    </td><td rowspan="1" colspan="1">173</td></tr><tr><td rowspan="1" colspan="1">
                      <italic><tp:taxon-name><tp:taxon-name-part taxon-name-part-type="genus" reg="Sibon">S.</tp:taxon-name-part> <tp:taxon-name-part taxon-name-part-type="species" reg="nebulatus">nebulatus</tp:taxon-name-part></tp:taxon-name></italic>
                    </td><td rowspan="1" colspan="1">
                      <abbrev xmlns:xlink="http://www.w3.org/1999/xlink" content-type="institution" xlink:title="Universidad San Francisco de Quito, División de Herpetología" id="ABBRID0EA2EM" xlink:type="simple">DHMECN</abbrev> 2882</td><td rowspan="1" colspan="1">Ecuador</td><td rowspan="1" colspan="1">Manabí</td><td rowspan="1" colspan="1">Aguacate</td><td rowspan="1" colspan="2">
                      <named-content xmlns:xlink="http://www.w3.org/1999/xlink" content-type="dwc:verbatimCoordinates" xlink:type="simple"><named-content content-type="geo-json" specific-use="{&#34;type&#34;:&#34;Point&#34;,&#34;coordinates&#34;:[-80.051900,0.653480]}" id="NCID0EV2EM" xlink:type="simple">0.65348, -80.05190</named-content></named-content>
                    </td><td rowspan="1" colspan="1">43</td></tr><tr><td rowspan="1" colspan="1">
                      <italic><tp:taxon-name><tp:taxon-name-part taxon-name-part-type="genus" reg="Sibon">S.</tp:taxon-name-part> <tp:taxon-name-part taxon-name-part-type="species" reg="nebulatus">nebulatus</tp:taxon-name-part></tp:taxon-name></italic>
                    </td><td rowspan="1" colspan="1">
                      <abbrev xmlns:xlink="http://www.w3.org/1999/xlink" content-type="institution" xlink:title="Museo de Zoología of the Universidad Tecnológica Indoamérica" id="ABBRID0ER3EM" xlink:type="simple">MZUTI</abbrev> 5342</td><td rowspan="1" colspan="1">Ecuador</td><td rowspan="1" colspan="1">Manabí</td><td rowspan="1" colspan="1">Jama Coaque</td><td rowspan="1" colspan="2">
                      <named-content xmlns:xlink="http://www.w3.org/1999/xlink" content-type="dwc:verbatimCoordinates" xlink:type="simple"><named-content content-type="geo-json" specific-use="{&#34;type&#34;:&#34;Point&#34;,&#34;coordinates&#34;:[-80.124720,-0.115560]}" id="NCID0EG4EM" xlink:type="simple">-0.11556, -80.12472</named-content></named-content>
                    </td><td rowspan="1" colspan="1">299</td></tr><tr><td rowspan="1" colspan="1">
                      <italic><tp:taxon-name><tp:taxon-name-part taxon-name-part-type="genus" reg="Sibon">S.</tp:taxon-name-part> <tp:taxon-name-part taxon-name-part-type="species" reg="nebulatus">nebulatus</tp:taxon-name-part></tp:taxon-name></italic>
                    </td><td rowspan="1" colspan="1">
                      <abbrev xmlns:xlink="http://www.w3.org/1999/xlink" content-type="institution" xlink:title="Universidad San Francisco de Quito, División de Herpetología" id="ABBRID0EC5EM" xlink:type="simple">DHMECN</abbrev> 1704</td><td rowspan="1" colspan="1">Ecuador</td><td rowspan="1" colspan="1">Pichincha</td><td rowspan="1" colspan="1">Curipogio</td><td rowspan="1" colspan="2">
                      <named-content xmlns:xlink="http://www.w3.org/1999/xlink" content-type="dwc:verbatimCoordinates" xlink:type="simple"><named-content content-type="geo-json" specific-use="{&#34;type&#34;:&#34;Point&#34;,&#34;coordinates&#34;:[-78.676320,0.131120]}" id="NCID0EX5EM" xlink:type="simple">0.13112, -78.67632</named-content></named-content>
                    </td><td rowspan="1" colspan="1">1171</td></tr><tr><td rowspan="1" colspan="1">
                      <italic><tp:taxon-name><tp:taxon-name-part taxon-name-part-type="genus" reg="Sibon">S.</tp:taxon-name-part> <tp:taxon-name-part taxon-name-part-type="species" reg="nebulatus">nebulatus</tp:taxon-name-part></tp:taxon-name></italic>
                    </td><td rowspan="1" colspan="1">
                      <named-content xmlns:xlink="http://www.w3.org/1999/xlink" content-type="dwc:institutional_code" xlink:type="simple">USNM</named-content> 283534</td><td rowspan="1" colspan="1">Ecuador</td><td rowspan="1" colspan="1">Santo Domingo</td><td rowspan="1" colspan="1">Rancho Santa Teresita</td><td rowspan="1" colspan="2">
                      <named-content xmlns:xlink="http://www.w3.org/1999/xlink" content-type="dwc:verbatimCoordinates" xlink:type="simple"><named-content content-type="geo-json" specific-use="{&#34;type&#34;:&#34;Point&#34;,&#34;coordinates&#34;:[-79.379460,-0.252770]}" id="NCID0EIAFM" xlink:type="simple">-0.25277, -79.37946</named-content></named-content>
                    </td><td rowspan="1" colspan="1">288</td></tr></tbody></table></table-wrap></tp:treatment-sec><tp:treatment-sec><!--Section generated to contain objects referenced in tp:taxon-treatment.--><fig id="F13" position="float" orientation="portrait"><label>Figure 13.</label><caption><p>Adult female holotype of <italic><tp:taxon-name><tp:taxon-name-part taxon-name-part-type="genus" reg="Dipsas">Dipsas</tp:taxon-name-part> <tp:taxon-name-part taxon-name-part-type="species" reg="oswaldobaezi">oswaldobaezi</tp:taxon-name-part></tp:taxon-name></italic> <named-content xmlns:xlink="http://www.w3.org/1999/xlink" content-type="dwc:institutional_code" xlink:type="simple">QCAZ</named-content> 10369 in <bold>a</bold> dorsal and <bold>b</bold> ventral view. Scale bar: 1 cm.</p></caption><graphic xmlns:xlink="http://www.w3.org/1999/xlink" xlink:href="zookeys-766-079-g013.jpg" position="float" orientation="portrait" xlink:type="simple" id="oo_209471.jpg"/></fig><fig id="F14" position="float" orientation="portrait"><label>Figure 14.</label><caption><p>Adult female paratype of <italic><tp:taxon-name><tp:taxon-name-part taxon-name-part-type="genus" reg="Dipsas">Dipsas</tp:taxon-name-part> <tp:taxon-name-part taxon-name-part-type="species" reg="oswaldobaezi">oswaldobaezi</tp:taxon-name-part></tp:taxon-name></italic>. <named-content xmlns:xlink="http://www.w3.org/1999/xlink" content-type="dwc:institutional_code" xlink:type="simple">QCAZ</named-content> 15108.</p></caption><graphic xmlns:xlink="http://www.w3.org/1999/xlink" xlink:href="zookeys-766-079-g014.jpg" position="float" orientation="portrait" xlink:type="simple" id="oo_209472.jpg"/></fig><fig id="F3" position="float" orientation="portrait"><label>Figure 3.</label><caption><p>Phylogenetic relationships within <tp:taxon-name><tp:taxon-name-part taxon-name-part-type="tribe">Dipsadini</tp:taxon-name-part></tp:taxon-name> derived from analysis of 3,375 bp of DNA (gene fragments 12S, 16S, Cytb, ND4 and c-mos). Support values on intraspecic branches are not shown for clarity. Voucher numbers for sequences are indicated for each terminal when available. <bold>a</bold> Maximum likelihood analysis. Black dots indicate clades with bootstrap values from 90–100%. Grey dots indicate values from 70–89%. White dots indicate values from 50–69% (values &lt;50% not shown) <bold>b</bold> Bayesian inference analysis. Black dots indicate clades with posterior probability values from 95–100%. Grey dots indicate values from 70–94%. White dots indicate values from 50–69% (values &lt;50% not shown).</p></caption><graphic xmlns:xlink="http://www.w3.org/1999/xlink" xlink:href="zookeys-766-079-g003.jpg" position="float" orientation="portrait" xlink:type="simple" id="oo_209461.jpg"/></fig><fig id="F11" position="float" orientation="portrait"><label>Figure 11.</label><caption><p>Adult male holotype of <italic><tp:taxon-name><tp:taxon-name-part taxon-name-part-type="genus" reg="Dipsas">Dipsas</tp:taxon-name-part> <tp:taxon-name-part taxon-name-part-type="species" reg="georgejetti">georgejetti</tp:taxon-name-part></tp:taxon-name></italic>. <abbrev xmlns:xlink="http://www.w3.org/1999/xlink" content-type="institution" xlink:title="Museo de Zoología of the Universidad Tecnológica Indoamérica" id="ABBRID0EB4FM" xlink:type="simple">MZUTI</abbrev> 5411.</p></caption><graphic xmlns:xlink="http://www.w3.org/1999/xlink" xlink:href="zookeys-766-079-g011.jpg" position="float" orientation="portrait" xlink:type="simple" id="oo_209469.jpg"/></fig><fig id="F12" position="float" orientation="portrait"><label>Figure 12.</label><caption><p>Adult male holotype of <italic><tp:taxon-name><tp:taxon-name-part taxon-name-part-type="genus" reg="Dipsas">Dipsas</tp:taxon-name-part> <tp:taxon-name-part taxon-name-part-type="species" reg="georgejetti">georgejetti</tp:taxon-name-part></tp:taxon-name></italic>. <abbrev xmlns:xlink="http://www.w3.org/1999/xlink" content-type="institution" xlink:title="Museo de Zoología of the Universidad Tecnológica Indoamérica" id="ABBRID0E54FM" xlink:type="simple">MZUTI</abbrev> 5411. Scale bar: 1 cm.</p></caption><graphic xmlns:xlink="http://www.w3.org/1999/xlink" xlink:href="zookeys-766-079-g012.jpg" position="float" orientation="portrait" xlink:type="simple" id="oo_209470.jpg"/></fig><fig id="F1" position="float" orientation="portrait"><label>Figure 1.</label><caption><p>Photographs of some species of <italic><tp:taxon-name><tp:taxon-name-part taxon-name-part-type="genus" reg="Dipsas">Dipsas</tp:taxon-name-part></tp:taxon-name></italic> in life: <bold>a</bold> <italic><tp:taxon-name><tp:taxon-name-part taxon-name-part-type="genus" reg="Dipsas">D.</tp:taxon-name-part> <tp:taxon-name-part taxon-name-part-type="species" reg="andiana">andiana</tp:taxon-name-part></tp:taxon-name></italic> <abbrev xmlns:xlink="http://www.w3.org/1999/xlink" content-type="institution" xlink:title="Museo de Zoología of the Universidad Tecnológica Indoamérica" id="ABBRID0E5SBG" xlink:type="simple">MZUTI</abbrev> 5413 from Bilsa, province of Esmeraldas, Ecuador <bold>b</bold> <italic><tp:taxon-name><tp:taxon-name-part taxon-name-part-type="genus" reg="Dipsas">D.</tp:taxon-name-part> <tp:taxon-name-part taxon-name-part-type="species" reg="andiana">andiana</tp:taxon-name-part></tp:taxon-name></italic> from Mindo, province of Pichincha, Ecuador <bold>c</bold> <italic><tp:taxon-name><tp:taxon-name-part taxon-name-part-type="genus" reg="Dipsas">D.</tp:taxon-name-part> <tp:taxon-name-part taxon-name-part-type="species" reg="bobridgelyi">bobridgelyi</tp:taxon-name-part></tp:taxon-name></italic> <abbrev xmlns:xlink="http://www.w3.org/1999/xlink" content-type="institution" xlink:title="Museo de Zoología of the Universidad Tecnológica Indoamérica" id="ABBRID0E4TBG" xlink:type="simple">MZUTI</abbrev> 5414 from Buenaventura, Province of El Oro, Ecuador <bold>d</bold> <italic><tp:taxon-name><tp:taxon-name-part taxon-name-part-type="genus" reg="Dipsas">D.</tp:taxon-name-part> <tp:taxon-name-part taxon-name-part-type="species" reg="catesbyi">catesbyi</tp:taxon-name-part></tp:taxon-name></italic> from Gareno, province of Napo, Ecuador <bold>e</bold> <italic><tp:taxon-name><tp:taxon-name-part taxon-name-part-type="genus" reg="Dipsas">D.</tp:taxon-name-part> <tp:taxon-name-part taxon-name-part-type="species" reg="catesbyi">catesbyi</tp:taxon-name-part></tp:taxon-name></italic> from Gareno, province of Napo, Ecuador <bold>f</bold> <italic><tp:taxon-name><tp:taxon-name-part taxon-name-part-type="genus" reg="Dipsas">D.</tp:taxon-name-part> <tp:taxon-name-part taxon-name-part-type="species" reg="elegans">elegans</tp:taxon-name-part></tp:taxon-name></italic> from Calacalí–Mindo, province of Pichincha, Ecuador <bold>g</bold> <italic><tp:taxon-name><tp:taxon-name-part taxon-name-part-type="genus" reg="Dipsas">D.</tp:taxon-name-part> <tp:taxon-name-part taxon-name-part-type="species" reg="ellipsifera">ellipsifera</tp:taxon-name-part></tp:taxon-name></italic> from Pimampiro, province of Imbabura, Ecuador <bold>h</bold> <italic><tp:taxon-name><tp:taxon-name-part taxon-name-part-type="genus" reg="Dipsas">D.</tp:taxon-name-part> <tp:taxon-name-part taxon-name-part-type="species" reg="gracilis">gracilis</tp:taxon-name-part></tp:taxon-name></italic> from Canandé, province of Esmeraldas, Ecuador <bold>i</bold> <italic><tp:taxon-name><tp:taxon-name-part taxon-name-part-type="genus" reg="Dipsas">D.</tp:taxon-name-part> <tp:taxon-name-part taxon-name-part-type="species" reg="gracilis">gracilis</tp:taxon-name-part></tp:taxon-name></italic> from Mashpi, province of Pichincha, Ecuador <bold>j</bold> <italic><tp:taxon-name><tp:taxon-name-part taxon-name-part-type="genus" reg="Dipsas">D.</tp:taxon-name-part> <tp:taxon-name-part taxon-name-part-type="species" reg="indica">indica</tp:taxon-name-part></tp:taxon-name></italic> from Gareno, province of Napo, Ecuador <bold>k</bold> <italic><tp:taxon-name><tp:taxon-name-part taxon-name-part-type="genus" reg="Dipsas">D.</tp:taxon-name-part> <tp:taxon-name-part taxon-name-part-type="species" reg="jamespetersi">jamespetersi</tp:taxon-name-part></tp:taxon-name></italic> <abbrev xmlns:xlink="http://www.w3.org/1999/xlink" content-type="institution" xlink:title="Bioparque Amaru Cuenca" id="ABBRID0EKXBG" xlink:type="simple">AMARU</abbrev> 1123 from province of Azuay, Ecuador <bold>l</bold> <italic><tp:taxon-name><tp:taxon-name-part taxon-name-part-type="genus" reg="Dipsas">D.</tp:taxon-name-part> <tp:taxon-name-part taxon-name-part-type="species" reg="klebbai">klebbai</tp:taxon-name-part></tp:taxon-name></italic> from El Chaco, province of Napo, Ecuador <bold>m</bold> <italic><tp:taxon-name><tp:taxon-name-part taxon-name-part-type="genus" reg="Dipsas">D.</tp:taxon-name-part> <tp:taxon-name-part taxon-name-part-type="species" reg="klebbai">klebbai</tp:taxon-name-part></tp:taxon-name></italic> from El Chaco, province of Napo, Ecuador <bold>n</bold> <italic><tp:taxon-name><tp:taxon-name-part taxon-name-part-type="genus" reg="Dipsas">D.</tp:taxon-name-part> <tp:taxon-name-part taxon-name-part-type="species" reg="latifrontalis">latifrontalis</tp:taxon-name-part></tp:taxon-name></italic> from San Isidro, state of Mérida, Venezuela <bold>o</bold> <italic><tp:taxon-name><tp:taxon-name-part taxon-name-part-type="genus" reg="Dipsas">D.</tp:taxon-name-part> <tp:taxon-name-part taxon-name-part-type="species" reg="oligozonata">oligozonata</tp:taxon-name-part></tp:taxon-name></italic> from Poetate, province of Azuay, Ecuador <bold>p</bold> <italic><tp:taxon-name><tp:taxon-name-part taxon-name-part-type="genus" reg="Dipsas">D.</tp:taxon-name-part> <tp:taxon-name-part taxon-name-part-type="species" reg="oreas">oreas</tp:taxon-name-part></tp:taxon-name></italic> <abbrev xmlns:xlink="http://www.w3.org/1999/xlink" content-type="institution" xlink:title="Museo de Zoología of the Universidad Tecnológica Indoamérica" id="ABBRID0EQZBG" xlink:type="simple">MZUTI</abbrev> 5414 from Buenaventura, province of El Oro, Ecuador <bold>q</bold> <italic><tp:taxon-name><tp:taxon-name-part taxon-name-part-type="genus" reg="Dipsas">D.</tp:taxon-name-part> <tp:taxon-name-part taxon-name-part-type="species" reg="oreas">oreas</tp:taxon-name-part></tp:taxon-name></italic> from Poetate–Corraleja, province of Azuay, Ecuador <bold>r</bold> <italic><tp:taxon-name><tp:taxon-name-part taxon-name-part-type="genus" reg="Dipsas">D.</tp:taxon-name-part> <tp:taxon-name-part taxon-name-part-type="species" reg="palmeri">palmeri</tp:taxon-name-part></tp:taxon-name></italic> from Agoyán, province of Tungurahua, Ecuador <bold>s</bold> <italic><tp:taxon-name><tp:taxon-name-part taxon-name-part-type="genus" reg="Dipsas">D.</tp:taxon-name-part> <tp:taxon-name-part taxon-name-part-type="species" reg="palmeri">palmeri</tp:taxon-name-part></tp:taxon-name></italic> <abbrev xmlns:xlink="http://www.w3.org/1999/xlink" content-type="institution" xlink:title="Museo de Zoología of the Universidad Tecnológica Indoamérica" id="ABBRID0E31BG" xlink:type="simple">MZUTI</abbrev> 4975 from Reserva San Francisco, province of Zamora, Ecuador <bold>t</bold> <italic><tp:taxon-name><tp:taxon-name-part taxon-name-part-type="genus" reg="Dipsas">D.</tp:taxon-name-part> <tp:taxon-name-part taxon-name-part-type="species" reg="pavonina">pavonina</tp:taxon-name-part></tp:taxon-name></italic> from Maycu, province of Zamora, Ecuador <bold>u</bold> <italic><tp:taxon-name><tp:taxon-name-part taxon-name-part-type="genus" reg="Dipsas">D.</tp:taxon-name-part> <tp:taxon-name-part taxon-name-part-type="species" reg="temporalis">temporalis</tp:taxon-name-part></tp:taxon-name></italic> from Colombia <bold>v</bold> <italic><tp:taxon-name><tp:taxon-name-part taxon-name-part-type="genus" reg="Dipsas">D.</tp:taxon-name-part> <tp:taxon-name-part taxon-name-part-type="species" reg="variegata">variegata</tp:taxon-name-part></tp:taxon-name></italic> from Gareno, province of Napo, Ecuador <bold>w</bold> <italic><tp:taxon-name><tp:taxon-name-part taxon-name-part-type="genus" reg="Dipsas">D.</tp:taxon-name-part> <tp:taxon-name-part taxon-name-part-type="species" reg="vermiculata">vermiculata</tp:taxon-name-part></tp:taxon-name></italic> from Miazi, province of Zamora, Ecuador, and <bold>x</bold> <italic><tp:taxon-name><tp:taxon-name-part taxon-name-part-type="genus" reg="Dipsas">D.</tp:taxon-name-part> <tp:taxon-name-part taxon-name-part-type="species" reg="vermiculata">vermiculata</tp:taxon-name-part></tp:taxon-name></italic> from Narupa, province of Napo, Ecuador.</p></caption><graphic xmlns:xlink="http://www.w3.org/1999/xlink" xlink:href="zookeys-766-079-g001.jpg" position="float" orientation="portrait" xlink:type="simple" id="oo_209459.jpg"/></fig><fig id="F5" position="float" orientation="portrait"><label>Figure 5.</label><caption><p>Distribution of <italic><tp:taxon-name><tp:taxon-name-part taxon-name-part-type="genus" reg="Dipsas">Dipsas</tp:taxon-name-part> <tp:taxon-name-part taxon-name-part-type="species" reg="georgejetti">georgejetti</tp:taxon-name-part></tp:taxon-name></italic>, <italic><tp:taxon-name><tp:taxon-name-part taxon-name-part-type="genus" reg="Dipsas">D.</tp:taxon-name-part> <tp:taxon-name-part taxon-name-part-type="species" reg="oligozonata">oligozonata</tp:taxon-name-part></tp:taxon-name></italic>, <italic><tp:taxon-name><tp:taxon-name-part taxon-name-part-type="genus" reg="Dipsas">D.</tp:taxon-name-part> <tp:taxon-name-part taxon-name-part-type="species" reg="oswaldobaezi">oswaldobaezi</tp:taxon-name-part></tp:taxon-name></italic>, and <italic><tp:taxon-name><tp:taxon-name-part taxon-name-part-type="genus" reg="Dipsas">D.</tp:taxon-name-part> <tp:taxon-name-part taxon-name-part-type="species" reg="williamsi">williamsi</tp:taxon-name-part></tp:taxon-name></italic> in Ecuador and Peru. Figures represent known localities.</p></caption><graphic xmlns:xlink="http://www.w3.org/1999/xlink" xlink:href="zookeys-766-079-g005.jpg" position="float" orientation="portrait" xlink:type="simple" id="oo_209463.jpg"/></fig><app id="app3"><title>Appendix 3</title><table-wrap position="float" orientation="portrait"><caption><p>Morphological data and sex for specimens of <tp:taxon-name><tp:taxon-name-part taxon-name-part-type="tribe">Dipsadini</tp:taxon-name-part></tp:taxon-name> species examined. Codes: V = ventrals; SC = subcaudals; D1–3 = dorsal scale rows at neck, midbody, and vent; PO = postoculars; SL = supralabials; IL = infralabials; <abbrev xmlns:xlink="http://www.w3.org/1999/xlink" xlink:title="snout-vent length" id="ABBRID0ENSAO" xlink:type="simple">SVL</abbrev> = snout-vent length (mm); <abbrev xmlns:xlink="http://www.w3.org/1999/xlink" xlink:title="tail length" id="ABBRID0ERSAO" xlink:type="simple">TL</abbrev> = tail length (mm); M = Male, F = Female.</p></caption><table id="TID0EIAGM" rules="all"><tbody><tr><th rowspan="1" colspan="1">Species</th><th rowspan="1" colspan="1">Voucher</th><th rowspan="1" colspan="1">V</th><th rowspan="1" colspan="1">SC</th><th rowspan="1" colspan="1">D1</th><th rowspan="1" colspan="1">D2</th><th rowspan="1" colspan="1">D3</th><th rowspan="1" colspan="1">PO</th><th rowspan="1" colspan="1">SL</th><th rowspan="1" colspan="1">IL</th><th rowspan="1" colspan="1">
                  <abbrev xmlns:xlink="http://www.w3.org/1999/xlink" xlink:title="snout-vent length" id="ABBRID0E3TAO" xlink:type="simple">SVL</abbrev>
                </th><th rowspan="1" colspan="1">
                  <abbrev xmlns:xlink="http://www.w3.org/1999/xlink" xlink:title="tail length" id="ABBRID0EEUAO" xlink:type="simple">TL</abbrev>
                </th><th rowspan="1" colspan="1">Sex</th></tr><tr><td rowspan="1" colspan="1">
                  <italic><tp:taxon-name><tp:taxon-name-part taxon-name-part-type="genus" reg="Dipsas">D.</tp:taxon-name-part> <tp:taxon-name-part taxon-name-part-type="species" reg="andiana">andiana</tp:taxon-name-part></tp:taxon-name></italic>
                </td><td rowspan="1" colspan="1">
                  <named-content xmlns:xlink="http://www.w3.org/1999/xlink" content-type="dwc:institutional_code" xlink:type="simple">MZUA</named-content>.RE.0230</td><td rowspan="1" colspan="1">187</td><td rowspan="1" colspan="1">96</td><td rowspan="1" colspan="1">15</td><td rowspan="1" colspan="1">15</td><td rowspan="1" colspan="1">15</td><td rowspan="1" colspan="1">3</td><td rowspan="1" colspan="1">9</td><td rowspan="1" colspan="1">11</td><td rowspan="1" colspan="1">744</td><td rowspan="1" colspan="1">196</td><td rowspan="1" colspan="1">M</td></tr><tr><td rowspan="1" colspan="1">
                  <italic><tp:taxon-name><tp:taxon-name-part taxon-name-part-type="genus" reg="Dipsas">D.</tp:taxon-name-part> <tp:taxon-name-part taxon-name-part-type="species" reg="andiana">andiana</tp:taxon-name-part></tp:taxon-name></italic>
                </td><td rowspan="1" colspan="1">
                  <named-content xmlns:xlink="http://www.w3.org/1999/xlink" content-type="dwc:institutional_code" xlink:type="simple">MHNG</named-content> 2250.053</td><td rowspan="1" colspan="1">194</td><td rowspan="1" colspan="1">85</td><td rowspan="1" colspan="1">15</td><td rowspan="1" colspan="1">15</td><td rowspan="1" colspan="1">15</td><td rowspan="1" colspan="1">2</td><td rowspan="1" colspan="1">9</td><td rowspan="1" colspan="1">12</td><td rowspan="1" colspan="1">292</td><td rowspan="1" colspan="1">71</td><td rowspan="1" colspan="1">F</td></tr><tr><td rowspan="1" colspan="1">
                  <italic><tp:taxon-name><tp:taxon-name-part taxon-name-part-type="genus" reg="Dipsas">D.</tp:taxon-name-part> <tp:taxon-name-part taxon-name-part-type="species" reg="andiana">andiana</tp:taxon-name-part></tp:taxon-name></italic>
                </td><td rowspan="1" colspan="1">
                  <abbrev xmlns:xlink="http://www.w3.org/1999/xlink" content-type="institution" xlink:title="Museo de Zoología of the Universidad Tecnológica Indoamérica" id="ABBRID0ETYAO" xlink:type="simple">MZUTI</abbrev> 5413</td><td rowspan="1" colspan="1">190</td><td rowspan="1" colspan="1">101</td><td rowspan="1" colspan="1">14</td><td rowspan="1" colspan="1">15</td><td rowspan="1" colspan="1">15</td><td rowspan="1" colspan="1">2</td><td rowspan="1" colspan="1">10</td><td rowspan="1" colspan="1">11</td><td rowspan="1" colspan="1">471</td><td rowspan="1" colspan="1">165</td><td rowspan="1" colspan="1">M</td></tr><tr><td rowspan="1" colspan="1">
                  <italic><tp:taxon-name><tp:taxon-name-part taxon-name-part-type="genus" reg="Dipsas">D.</tp:taxon-name-part> <tp:taxon-name-part taxon-name-part-type="species" reg="andiana">andiana</tp:taxon-name-part></tp:taxon-name></italic>
                </td><td rowspan="1" colspan="1">
                  <abbrev xmlns:xlink="http://www.w3.org/1999/xlink" content-type="institution" xlink:title="Museo de Zoología of the Universidad Tecnológica Indoamérica" id="ABBRID0EN1AO" xlink:type="simple">MZUTI</abbrev> 3501</td><td rowspan="1" colspan="1">187</td><td rowspan="1" colspan="1">98</td><td rowspan="1" colspan="1">15</td><td rowspan="1" colspan="1">15</td><td rowspan="1" colspan="1">15</td><td rowspan="1" colspan="1">2</td><td rowspan="1" colspan="1">9</td><td rowspan="1" colspan="1">12</td><td rowspan="1" colspan="1">398</td><td rowspan="1" colspan="1">137</td><td rowspan="1" colspan="1">M</td></tr><tr><td rowspan="1" colspan="1">
                  <italic><tp:taxon-name><tp:taxon-name-part taxon-name-part-type="genus" reg="Dipsas">D.</tp:taxon-name-part> <tp:taxon-name-part taxon-name-part-type="species" reg="andiana">andiana</tp:taxon-name-part></tp:taxon-name></italic>
                </td><td rowspan="1" colspan="1">
                  <abbrev xmlns:xlink="http://www.w3.org/1999/xlink" content-type="institution" xlink:title="Museo de Zoología of the Universidad Tecnológica Indoamérica" id="ABBRID0EH3AO" xlink:type="simple">MZUTI</abbrev> 3505</td><td rowspan="1" colspan="1">192</td><td rowspan="1" colspan="1">–</td><td rowspan="1" colspan="1">15</td><td rowspan="1" colspan="1">15</td><td rowspan="1" colspan="1">15</td><td rowspan="1" colspan="1">2</td><td rowspan="1" colspan="1">8</td><td rowspan="1" colspan="1">10</td><td rowspan="1" colspan="1">674</td><td rowspan="1" colspan="1">167</td><td rowspan="1" colspan="1">F</td></tr><tr><td rowspan="1" colspan="1">
                  <italic><tp:taxon-name><tp:taxon-name-part taxon-name-part-type="genus" reg="Dipsas">D.</tp:taxon-name-part> <tp:taxon-name-part taxon-name-part-type="species" reg="andiana">andiana</tp:taxon-name-part></tp:taxon-name></italic>
                </td><td rowspan="1" colspan="1">
                  <named-content xmlns:xlink="http://www.w3.org/1999/xlink" content-type="dwc:institutional_code" xlink:type="simple">ZSFQ</named-content> D115</td><td rowspan="1" colspan="1">189</td><td rowspan="1" colspan="1">84</td><td rowspan="1" colspan="1">15</td><td rowspan="1" colspan="1">15</td><td rowspan="1" colspan="1">15</td><td rowspan="1" colspan="1">2</td><td rowspan="1" colspan="1">10</td><td rowspan="1" colspan="1">10</td><td rowspan="1" colspan="1">680</td><td rowspan="1" colspan="1">150</td><td rowspan="1" colspan="1">F</td></tr><tr><td rowspan="1" colspan="1">
                  <italic><tp:taxon-name><tp:taxon-name-part taxon-name-part-type="genus" reg="Dipsas">D.</tp:taxon-name-part> <tp:taxon-name-part taxon-name-part-type="species" reg="andiana">andiana</tp:taxon-name-part></tp:taxon-name></italic>
                </td><td rowspan="1" colspan="1">
                  <named-content xmlns:xlink="http://www.w3.org/1999/xlink" content-type="dwc:institutional_code" xlink:type="simple">ZSFQ</named-content> D116</td><td rowspan="1" colspan="1">186</td><td rowspan="1" colspan="1">90</td><td rowspan="1" colspan="1">15</td><td rowspan="1" colspan="1">15</td><td rowspan="1" colspan="1">15</td><td rowspan="1" colspan="1">2</td><td rowspan="1" colspan="1">10</td><td rowspan="1" colspan="1">10</td><td rowspan="1" colspan="1">453</td><td rowspan="1" colspan="1">149</td><td rowspan="1" colspan="1">M</td></tr><tr><td rowspan="1" colspan="1">
                  <italic><tp:taxon-name><tp:taxon-name-part taxon-name-part-type="genus" reg="Dipsas">D.</tp:taxon-name-part> <tp:taxon-name-part taxon-name-part-type="species" reg="andiana">andiana</tp:taxon-name-part></tp:taxon-name></italic>
                </td><td rowspan="1" colspan="1">
                  <named-content xmlns:xlink="http://www.w3.org/1999/xlink" content-type="dwc:institutional_code" xlink:type="simple">ZSFQ</named-content> D117</td><td rowspan="1" colspan="1">189</td><td rowspan="1" colspan="1">101</td><td rowspan="1" colspan="1">15</td><td rowspan="1" colspan="1">15</td><td rowspan="1" colspan="1">15</td><td rowspan="1" colspan="1">2</td><td rowspan="1" colspan="1">9</td><td rowspan="1" colspan="1">9</td><td rowspan="1" colspan="1">405</td><td rowspan="1" colspan="1">139</td><td rowspan="1" colspan="1">M</td></tr><tr><td rowspan="1" colspan="1">
                  <italic><tp:taxon-name><tp:taxon-name-part taxon-name-part-type="genus" reg="Dipsas">D.</tp:taxon-name-part> <tp:taxon-name-part taxon-name-part-type="species" reg="bobridgelyi">bobridgelyi</tp:taxon-name-part></tp:taxon-name></italic>
                </td><td rowspan="1" colspan="1">
                  <named-content xmlns:xlink="http://www.w3.org/1999/xlink" content-type="dwc:institutional_code" xlink:type="simple">QCAZ</named-content> 1706</td><td rowspan="1" colspan="1">201</td><td rowspan="1" colspan="1">117</td><td rowspan="1" colspan="1">15</td><td rowspan="1" colspan="1">15</td><td rowspan="1" colspan="1">15</td><td rowspan="1" colspan="1">2</td><td rowspan="1" colspan="1">9</td><td rowspan="1" colspan="1">12</td><td rowspan="1" colspan="1">445</td><td rowspan="1" colspan="1">212</td><td rowspan="1" colspan="1">M</td></tr><tr><td rowspan="1" colspan="1">
                  <italic><tp:taxon-name><tp:taxon-name-part taxon-name-part-type="genus" reg="Dipsas">D.</tp:taxon-name-part> <tp:taxon-name-part taxon-name-part-type="species" reg="bobridgelyi">bobridgelyi</tp:taxon-name-part></tp:taxon-name></italic>
                </td><td rowspan="1" colspan="1">
                  <abbrev xmlns:xlink="http://www.w3.org/1999/xlink" content-type="institution" xlink:title="Universidad San Francisco de Quito, División de Herpetología" id="ABBRID0EJFBO" xlink:type="simple">DHMECN</abbrev> 11527</td><td rowspan="1" colspan="1">178</td><td rowspan="1" colspan="1">98</td><td rowspan="1" colspan="1">15</td><td rowspan="1" colspan="1">15</td><td rowspan="1" colspan="1">15</td><td rowspan="1" colspan="1">2</td><td rowspan="1" colspan="1">9</td><td rowspan="1" colspan="1">12</td><td rowspan="1" colspan="1">404</td><td rowspan="1" colspan="1">158</td><td rowspan="1" colspan="1">F</td></tr><tr><td rowspan="1" colspan="1">
                  <italic><tp:taxon-name><tp:taxon-name-part taxon-name-part-type="genus" reg="Dipsas">D.</tp:taxon-name-part> <tp:taxon-name-part taxon-name-part-type="species" reg="bobridgelyi">bobridgelyi</tp:taxon-name-part></tp:taxon-name></italic>
                </td><td rowspan="1" colspan="1">
                  <abbrev xmlns:xlink="http://www.w3.org/1999/xlink" content-type="institution" xlink:title="Museo de Zoología of the Universidad Tecnológica Indoamérica" id="ABBRID0EDHBO" xlink:type="simple">MZUTI</abbrev> 3266</td><td rowspan="1" colspan="1">184</td><td rowspan="1" colspan="1">96</td><td rowspan="1" colspan="1">15</td><td rowspan="1" colspan="1">15</td><td rowspan="1" colspan="1">15</td><td rowspan="1" colspan="1">2</td><td rowspan="1" colspan="1">9</td><td rowspan="1" colspan="1">11</td><td rowspan="1" colspan="1">286</td><td rowspan="1" colspan="1">117</td><td rowspan="1" colspan="1">F</td></tr><tr><td rowspan="1" colspan="1">
                  <italic><tp:taxon-name><tp:taxon-name-part taxon-name-part-type="genus" reg="Dipsas">D.</tp:taxon-name-part> <tp:taxon-name-part taxon-name-part-type="species" reg="bobridgelyi">bobridgelyi</tp:taxon-name-part></tp:taxon-name></italic>
                </td><td rowspan="1" colspan="1">
                  <abbrev xmlns:xlink="http://www.w3.org/1999/xlink" content-type="institution" xlink:title="Museo de Zoología of the Universidad Tecnológica Indoamérica" id="ABBRID0E4IBO" xlink:type="simple">MZUTI</abbrev> 5414</td><td rowspan="1" colspan="1">180</td><td rowspan="1" colspan="1">95</td><td rowspan="1" colspan="1">15</td><td rowspan="1" colspan="1">15</td><td rowspan="1" colspan="1">15</td><td rowspan="1" colspan="1">2</td><td rowspan="1" colspan="1">9</td><td rowspan="1" colspan="1">13</td><td rowspan="1" colspan="1">478</td><td rowspan="1" colspan="1">195</td><td rowspan="1" colspan="1">M</td></tr><tr><td rowspan="1" colspan="1">
                  <italic><tp:taxon-name><tp:taxon-name-part taxon-name-part-type="genus" reg="Dipsas">D.</tp:taxon-name-part> <tp:taxon-name-part taxon-name-part-type="species" reg="bobridgelyi">bobridgelyi</tp:taxon-name-part></tp:taxon-name></italic>
                </td><td rowspan="1" colspan="1">
                  <abbrev xmlns:xlink="http://www.w3.org/1999/xlink" content-type="institution" xlink:title="Museo de Zoología of the Universidad Tecnológica Indoamérica" id="ABBRID0EXKBO" xlink:type="simple">MZUTI</abbrev> 5417</td><td rowspan="1" colspan="1">182</td><td rowspan="1" colspan="1">101</td><td rowspan="1" colspan="1">15</td><td rowspan="1" colspan="1">15</td><td rowspan="1" colspan="1">15</td><td rowspan="1" colspan="1">2</td><td rowspan="1" colspan="1">9</td><td rowspan="1" colspan="1">13</td><td rowspan="1" colspan="1">372</td><td rowspan="1" colspan="1">158</td><td rowspan="1" colspan="1">M</td></tr><tr><td rowspan="1" colspan="1">
                  <italic><tp:taxon-name><tp:taxon-name-part taxon-name-part-type="genus" reg="Dipsas">D.</tp:taxon-name-part> <tp:taxon-name-part taxon-name-part-type="species" reg="catesbyi">catesbyi</tp:taxon-name-part></tp:taxon-name></italic>
                </td><td rowspan="1" colspan="1">
                  <named-content xmlns:xlink="http://www.w3.org/1999/xlink" content-type="dwc:institutional_code" xlink:type="simple">MHNG</named-content> 2220.054</td><td rowspan="1" colspan="1">180</td><td rowspan="1" colspan="1">98</td><td rowspan="1" colspan="1">13</td><td rowspan="1" colspan="1">13</td><td rowspan="1" colspan="1">13</td><td rowspan="1" colspan="1">1</td><td rowspan="1" colspan="1">8</td><td rowspan="1" colspan="1">9</td><td rowspan="1" colspan="1">366</td><td rowspan="1" colspan="1">147</td><td rowspan="1" colspan="1">F</td></tr><tr><td rowspan="1" colspan="1">
                  <italic><tp:taxon-name><tp:taxon-name-part taxon-name-part-type="genus" reg="Dipsas">D.</tp:taxon-name-part> <tp:taxon-name-part taxon-name-part-type="species" reg="catesbyi">catesbyi</tp:taxon-name-part></tp:taxon-name></italic>
                </td><td rowspan="1" colspan="1">
                  <named-content xmlns:xlink="http://www.w3.org/1999/xlink" content-type="dwc:institutional_code" xlink:type="simple">MHNG</named-content> 2238.005</td><td rowspan="1" colspan="1">176</td><td rowspan="1" colspan="1">94</td><td rowspan="1" colspan="1">13</td><td rowspan="1" colspan="1">13</td><td rowspan="1" colspan="1">13</td><td rowspan="1" colspan="1">2</td><td rowspan="1" colspan="1">9</td><td rowspan="1" colspan="1">10</td><td rowspan="1" colspan="1">420</td><td rowspan="1" colspan="1">155</td><td rowspan="1" colspan="1">F</td></tr><tr><td rowspan="1" colspan="1">
                  <italic><tp:taxon-name><tp:taxon-name-part taxon-name-part-type="genus" reg="Dipsas">D.</tp:taxon-name-part> <tp:taxon-name-part taxon-name-part-type="species" reg="catesbyi">catesbyi</tp:taxon-name-part></tp:taxon-name></italic>
                </td><td rowspan="1" colspan="1">
                  <named-content xmlns:xlink="http://www.w3.org/1999/xlink" content-type="dwc:institutional_code" xlink:type="simple">USNM</named-content> 283949</td><td rowspan="1" colspan="1">168</td><td rowspan="1" colspan="1">81</td><td rowspan="1" colspan="1">13</td><td rowspan="1" colspan="1">13</td><td rowspan="1" colspan="1">13</td><td rowspan="1" colspan="1">1</td><td rowspan="1" colspan="1">7</td><td rowspan="1" colspan="1">8</td><td rowspan="1" colspan="1">276</td><td rowspan="1" colspan="1">98</td><td rowspan="1" colspan="1">F</td></tr><tr><td rowspan="1" colspan="1">
                  <italic><tp:taxon-name><tp:taxon-name-part taxon-name-part-type="genus" reg="Dipsas">D.</tp:taxon-name-part> <tp:taxon-name-part taxon-name-part-type="species" reg="catesbyi">catesbyi</tp:taxon-name-part></tp:taxon-name></italic>
                </td><td rowspan="1" colspan="1">
                  <abbrev xmlns:xlink="http://www.w3.org/1999/xlink" content-type="institution" xlink:title="Universidad San Francisco de Quito, División de Herpetología" id="ABBRID0E6RBO" xlink:type="simple">DHMECN</abbrev> 11555</td><td rowspan="1" colspan="1">164</td><td rowspan="1" colspan="1">97</td><td rowspan="1" colspan="1">–</td><td rowspan="1" colspan="1">–</td><td rowspan="1" colspan="1">–</td><td rowspan="1" colspan="1">2</td><td rowspan="1" colspan="1">7</td><td rowspan="1" colspan="1">–</td><td rowspan="1" colspan="1">222</td><td rowspan="1" colspan="1">80</td><td rowspan="1" colspan="1">–</td></tr><tr><td rowspan="1" colspan="1">
                  <italic><tp:taxon-name><tp:taxon-name-part taxon-name-part-type="genus" reg="Dipsas">D.</tp:taxon-name-part> <tp:taxon-name-part taxon-name-part-type="species" reg="catesbyi">catesbyi</tp:taxon-name-part></tp:taxon-name></italic>
                </td><td rowspan="1" colspan="1">
                  <named-content xmlns:xlink="http://www.w3.org/1999/xlink" content-type="dwc:institutional_code" xlink:type="simple">QCAZ</named-content> 181</td><td rowspan="1" colspan="1">172</td><td rowspan="1" colspan="1">93</td><td rowspan="1" colspan="1">13</td><td rowspan="1" colspan="1">13</td><td rowspan="1" colspan="1">13</td><td rowspan="1" colspan="1">2</td><td rowspan="1" colspan="1">9</td><td rowspan="1" colspan="1">10</td><td rowspan="1" colspan="1">470</td><td rowspan="1" colspan="1">169</td><td rowspan="1" colspan="1">F</td></tr><tr><td rowspan="1" colspan="1">
                  <italic><tp:taxon-name><tp:taxon-name-part taxon-name-part-type="genus" reg="Dipsas">D.</tp:taxon-name-part> <tp:taxon-name-part taxon-name-part-type="species" reg="catesbyi">catesbyi</tp:taxon-name-part></tp:taxon-name></italic>
                </td><td rowspan="1" colspan="1">
                  <named-content xmlns:xlink="http://www.w3.org/1999/xlink" content-type="dwc:institutional_code" xlink:type="simple">MHNG</named-content> 2220.052</td><td rowspan="1" colspan="1">175</td><td rowspan="1" colspan="1">83</td><td rowspan="1" colspan="1">13</td><td rowspan="1" colspan="1">13</td><td rowspan="1" colspan="1">13</td><td rowspan="1" colspan="1">1</td><td rowspan="1" colspan="1">8</td><td rowspan="1" colspan="1">10</td><td rowspan="1" colspan="1">505</td><td rowspan="1" colspan="1">180</td><td rowspan="1" colspan="1">F</td></tr><tr><td rowspan="1" colspan="1">
                  <italic><tp:taxon-name><tp:taxon-name-part taxon-name-part-type="genus" reg="Dipsas">D.</tp:taxon-name-part> <tp:taxon-name-part taxon-name-part-type="species" reg="catesbyi">catesbyi</tp:taxon-name-part></tp:taxon-name></italic>
                </td><td rowspan="1" colspan="1">
                  <named-content xmlns:xlink="http://www.w3.org/1999/xlink" content-type="dwc:institutional_code" xlink:type="simple">QCAZ</named-content> 210</td><td rowspan="1" colspan="1">199</td><td rowspan="1" colspan="1">97</td><td rowspan="1" colspan="1">13</td><td rowspan="1" colspan="1">13</td><td rowspan="1" colspan="1">13</td><td rowspan="1" colspan="1">2</td><td rowspan="1" colspan="1">8</td><td rowspan="1" colspan="1">9</td><td rowspan="1" colspan="1">441</td><td rowspan="1" colspan="1">165</td><td rowspan="1" colspan="1">F</td></tr><tr><td rowspan="1" colspan="1">
                  <italic><tp:taxon-name><tp:taxon-name-part taxon-name-part-type="genus" reg="Dipsas">D.</tp:taxon-name-part> <tp:taxon-name-part taxon-name-part-type="species" reg="catesbyi">catesbyi</tp:taxon-name-part></tp:taxon-name></italic>
                </td><td rowspan="1" colspan="1">
                  <named-content xmlns:xlink="http://www.w3.org/1999/xlink" content-type="dwc:institutional_code" xlink:type="simple">MHNG</named-content> 2206.086</td><td rowspan="1" colspan="1">183</td><td rowspan="1" colspan="1">108</td><td rowspan="1" colspan="1">13</td><td rowspan="1" colspan="1">13</td><td rowspan="1" colspan="1">13</td><td rowspan="1" colspan="1">1</td><td rowspan="1" colspan="1">8</td><td rowspan="1" colspan="1">9</td><td rowspan="1" colspan="1">480</td><td rowspan="1" colspan="1">202</td><td rowspan="1" colspan="1">M</td></tr><tr><td rowspan="1" colspan="1">
                  <italic><tp:taxon-name><tp:taxon-name-part taxon-name-part-type="genus" reg="Dipsas">D.</tp:taxon-name-part> <tp:taxon-name-part taxon-name-part-type="species" reg="catesbyi">catesbyi</tp:taxon-name-part></tp:taxon-name></italic>
                </td><td rowspan="1" colspan="1">
                  <named-content xmlns:xlink="http://www.w3.org/1999/xlink" content-type="dwc:institutional_code" xlink:type="simple">MHNG</named-content> 2435.097</td><td rowspan="1" colspan="1">184</td><td rowspan="1" colspan="1">98</td><td rowspan="1" colspan="1">13</td><td rowspan="1" colspan="1">13</td><td rowspan="1" colspan="1">13</td><td rowspan="1" colspan="1">1</td><td rowspan="1" colspan="1">8</td><td rowspan="1" colspan="1">10</td><td rowspan="1" colspan="1">308</td><td rowspan="1" colspan="1">117</td><td rowspan="1" colspan="1">F</td></tr><tr><td rowspan="1" colspan="1">
                  <italic><tp:taxon-name><tp:taxon-name-part taxon-name-part-type="genus" reg="Dipsas">D.</tp:taxon-name-part> <tp:taxon-name-part taxon-name-part-type="species" reg="catesbyi">catesbyi</tp:taxon-name-part></tp:taxon-name></italic>
                </td><td rowspan="1" colspan="1">
                  <named-content xmlns:xlink="http://www.w3.org/1999/xlink" content-type="dwc:institutional_code" xlink:type="simple">QCAZ</named-content> 5108</td><td rowspan="1" colspan="1">197</td><td rowspan="1" colspan="1">105</td><td rowspan="1" colspan="1">13</td><td rowspan="1" colspan="1">13</td><td rowspan="1" colspan="1">13</td><td rowspan="1" colspan="1">2</td><td rowspan="1" colspan="1">7</td><td rowspan="1" colspan="1">8</td><td rowspan="1" colspan="1">583</td><td rowspan="1" colspan="1">223</td><td rowspan="1" colspan="1">M</td></tr><tr><td rowspan="1" colspan="1">
                  <italic><tp:taxon-name><tp:taxon-name-part taxon-name-part-type="genus" reg="Dipsas">D.</tp:taxon-name-part> <tp:taxon-name-part taxon-name-part-type="species" reg="catesbyi">catesbyi</tp:taxon-name-part></tp:taxon-name></italic>
                </td><td rowspan="1" colspan="1">
                  <named-content xmlns:xlink="http://www.w3.org/1999/xlink" content-type="dwc:institutional_code" xlink:type="simple">MHNG</named-content> 2249.001</td><td rowspan="1" colspan="1">178</td><td rowspan="1" colspan="1">93</td><td rowspan="1" colspan="1">13</td><td rowspan="1" colspan="1">13</td><td rowspan="1" colspan="1">13</td><td rowspan="1" colspan="1">2</td><td rowspan="1" colspan="1">8</td><td rowspan="1" colspan="1">9</td><td rowspan="1" colspan="1">311</td><td rowspan="1" colspan="1">112</td><td rowspan="1" colspan="1">F</td></tr><tr><td rowspan="1" colspan="1">
                  <italic><tp:taxon-name><tp:taxon-name-part taxon-name-part-type="genus" reg="Dipsas">D.</tp:taxon-name-part> <tp:taxon-name-part taxon-name-part-type="species" reg="catesbyi">catesbyi</tp:taxon-name-part></tp:taxon-name></italic>
                </td><td rowspan="1" colspan="1">
                  <named-content xmlns:xlink="http://www.w3.org/1999/xlink" content-type="dwc:institutional_code" xlink:type="simple">QCAZ</named-content> 28</td><td rowspan="1" colspan="1">181</td><td rowspan="1" colspan="1">101</td><td rowspan="1" colspan="1">13</td><td rowspan="1" colspan="1">14</td><td rowspan="1" colspan="1">13</td><td rowspan="1" colspan="1">2</td><td rowspan="1" colspan="1">8</td><td rowspan="1" colspan="1">10</td><td rowspan="1" colspan="1">591</td><td rowspan="1" colspan="1">232</td><td rowspan="1" colspan="1">F</td></tr><tr><td rowspan="1" colspan="1">
                  <italic><tp:taxon-name><tp:taxon-name-part taxon-name-part-type="genus" reg="Dipsas">D.</tp:taxon-name-part> <tp:taxon-name-part taxon-name-part-type="species" reg="catesbyi">catesbyi</tp:taxon-name-part></tp:taxon-name></italic>
                </td><td rowspan="1" colspan="1">
                  <named-content xmlns:xlink="http://www.w3.org/1999/xlink" content-type="dwc:institutional_code" xlink:type="simple">MHNG</named-content> 2238.014</td><td rowspan="1" colspan="1">175</td><td rowspan="1" colspan="1">93</td><td rowspan="1" colspan="1">13</td><td rowspan="1" colspan="1">13</td><td rowspan="1" colspan="1">13</td><td rowspan="1" colspan="1">2</td><td rowspan="1" colspan="1">8</td><td rowspan="1" colspan="1">9</td><td rowspan="1" colspan="1">429</td><td rowspan="1" colspan="1">158</td><td rowspan="1" colspan="1">F</td></tr><tr><td rowspan="1" colspan="1">
                  <italic><tp:taxon-name><tp:taxon-name-part taxon-name-part-type="genus" reg="Dipsas">D.</tp:taxon-name-part> <tp:taxon-name-part taxon-name-part-type="species" reg="catesbyi">catesbyi</tp:taxon-name-part></tp:taxon-name></italic>
                </td><td rowspan="1" colspan="1">
                  <named-content xmlns:xlink="http://www.w3.org/1999/xlink" content-type="dwc:institutional_code" xlink:type="simple">MHNG</named-content> 2307.091</td><td rowspan="1" colspan="1">181</td><td rowspan="1" colspan="1">92</td><td rowspan="1" colspan="1">13</td><td rowspan="1" colspan="1">13</td><td rowspan="1" colspan="1">13</td><td rowspan="1" colspan="1">2</td><td rowspan="1" colspan="1">7</td><td rowspan="1" colspan="1">9</td><td rowspan="1" colspan="1">431</td><td rowspan="1" colspan="1">155</td><td rowspan="1" colspan="1">F</td></tr><tr><td rowspan="1" colspan="1">
                  <italic><tp:taxon-name><tp:taxon-name-part taxon-name-part-type="genus" reg="Dipsas">D.</tp:taxon-name-part> <tp:taxon-name-part taxon-name-part-type="species" reg="catesbyi">catesbyi</tp:taxon-name-part></tp:taxon-name></italic>
                </td><td rowspan="1" colspan="1">
                  <abbrev xmlns:xlink="http://www.w3.org/1999/xlink" content-type="institution" xlink:title="Museo de Zoología of the Universidad Tecnológica Indoamérica" id="ABBRID0E4FCO" xlink:type="simple">MZUTI</abbrev> 4736</td><td rowspan="1" colspan="1">187</td><td rowspan="1" colspan="1">103</td><td rowspan="1" colspan="1">13</td><td rowspan="1" colspan="1">13</td><td rowspan="1" colspan="1">13</td><td rowspan="1" colspan="1">2</td><td rowspan="1" colspan="1">8</td><td rowspan="1" colspan="1">10</td><td rowspan="1" colspan="1">454</td><td rowspan="1" colspan="1">186</td><td rowspan="1" colspan="1">M</td></tr><tr><td rowspan="1" colspan="1">
                  <italic><tp:taxon-name><tp:taxon-name-part taxon-name-part-type="genus" reg="Dipsas">D.</tp:taxon-name-part> <tp:taxon-name-part taxon-name-part-type="species" reg="catesbyi">catesbyi</tp:taxon-name-part></tp:taxon-name></italic>
                </td><td rowspan="1" colspan="1">
                  <abbrev xmlns:xlink="http://www.w3.org/1999/xlink" content-type="institution" xlink:title="Museo de Zoología of the Universidad Tecnológica Indoamérica" id="ABBRID0EXHCO" xlink:type="simple">MZUTI</abbrev> 4999</td><td rowspan="1" colspan="1">177</td><td rowspan="1" colspan="1">93</td><td rowspan="1" colspan="1">13</td><td rowspan="1" colspan="1">13</td><td rowspan="1" colspan="1">13</td><td rowspan="1" colspan="1">2</td><td rowspan="1" colspan="1">9</td><td rowspan="1" colspan="1">9</td><td rowspan="1" colspan="1">397</td><td rowspan="1" colspan="1">160</td><td rowspan="1" colspan="1">M</td></tr><tr><td rowspan="1" colspan="1">
                  <italic><tp:taxon-name><tp:taxon-name-part taxon-name-part-type="genus" reg="Dipsas">D.</tp:taxon-name-part> <tp:taxon-name-part taxon-name-part-type="species" reg="elegans">elegans</tp:taxon-name-part></tp:taxon-name></italic>
                </td><td rowspan="1" colspan="1">
                  <named-content xmlns:xlink="http://www.w3.org/1999/xlink" content-type="dwc:institutional_code" xlink:type="simple">MHNG</named-content> 2435.084</td><td rowspan="1" colspan="1">178</td><td rowspan="1" colspan="1">102</td><td rowspan="1" colspan="1">15</td><td rowspan="1" colspan="1">15</td><td rowspan="1" colspan="1">15</td><td rowspan="1" colspan="1">2</td><td rowspan="1" colspan="1">6</td><td rowspan="1" colspan="1">10</td><td rowspan="1" colspan="1">305</td><td rowspan="1" colspan="1">111</td><td rowspan="1" colspan="1">M</td></tr><tr><td rowspan="1" colspan="1">
                  <italic><tp:taxon-name><tp:taxon-name-part taxon-name-part-type="genus" reg="Dipsas">D.</tp:taxon-name-part> <tp:taxon-name-part taxon-name-part-type="species" reg="elegans">elegans</tp:taxon-name-part></tp:taxon-name></italic>
                </td><td rowspan="1" colspan="1">
                  <named-content xmlns:xlink="http://www.w3.org/1999/xlink" content-type="dwc:institutional_code" xlink:type="simple">MHNG</named-content> 2440.098</td><td rowspan="1" colspan="1">180</td><td rowspan="1" colspan="1">98</td><td rowspan="1" colspan="1">15</td><td rowspan="1" colspan="1">15</td><td rowspan="1" colspan="1">15</td><td rowspan="1" colspan="1">2</td><td rowspan="1" colspan="1">7</td><td rowspan="1" colspan="1">11</td><td rowspan="1" colspan="1">178</td><td rowspan="1" colspan="1">65</td><td rowspan="1" colspan="1">F</td></tr><tr><td rowspan="1" colspan="1">
                  <italic><tp:taxon-name><tp:taxon-name-part taxon-name-part-type="genus" reg="Dipsas">D.</tp:taxon-name-part> <tp:taxon-name-part taxon-name-part-type="species" reg="elegans">elegans</tp:taxon-name-part></tp:taxon-name></italic>
                </td><td rowspan="1" colspan="1">
                  <abbrev xmlns:xlink="http://www.w3.org/1999/xlink" content-type="institution" xlink:title="Universidad San Francisco de Quito, División de Herpetología" id="ABBRID0EFNCO" xlink:type="simple">DHMECN</abbrev> 1693</td><td rowspan="1" colspan="1">181</td><td rowspan="1" colspan="1">97</td><td rowspan="1" colspan="1">15</td><td rowspan="1" colspan="1">15</td><td rowspan="1" colspan="1">15</td><td rowspan="1" colspan="1">2</td><td rowspan="1" colspan="1">7</td><td rowspan="1" colspan="1">9</td><td rowspan="1" colspan="1">119</td><td rowspan="1" colspan="1">71</td><td rowspan="1" colspan="1">M</td></tr><tr><td rowspan="1" colspan="1">
                  <italic><tp:taxon-name><tp:taxon-name-part taxon-name-part-type="genus" reg="Dipsas">D.</tp:taxon-name-part> <tp:taxon-name-part taxon-name-part-type="species" reg="elegans">elegans</tp:taxon-name-part></tp:taxon-name></italic>
                </td><td rowspan="1" colspan="1">
                  <named-content xmlns:xlink="http://www.w3.org/1999/xlink" content-type="dwc:institutional_code" xlink:type="simple">MHNG</named-content> 2457.078</td><td rowspan="1" colspan="1">182</td><td rowspan="1" colspan="1">94</td><td rowspan="1" colspan="1">15</td><td rowspan="1" colspan="1">15</td><td rowspan="1" colspan="1">15</td><td rowspan="1" colspan="1">1</td><td rowspan="1" colspan="1">7</td><td rowspan="1" colspan="1">10</td><td rowspan="1" colspan="1">183</td><td rowspan="1" colspan="1">65</td><td rowspan="1" colspan="1">F</td></tr><tr><td rowspan="1" colspan="1">
                  <italic><tp:taxon-name><tp:taxon-name-part taxon-name-part-type="genus" reg="Dipsas">D.</tp:taxon-name-part> <tp:taxon-name-part taxon-name-part-type="species" reg="elegans">elegans</tp:taxon-name-part></tp:taxon-name></italic>
                </td><td rowspan="1" colspan="1">
                  <named-content xmlns:xlink="http://www.w3.org/1999/xlink" content-type="dwc:institutional_code" xlink:type="simple">MHNG</named-content> 2249.019</td><td rowspan="1" colspan="1">179</td><td rowspan="1" colspan="1">95</td><td rowspan="1" colspan="1">15</td><td rowspan="1" colspan="1">15</td><td rowspan="1" colspan="1">15</td><td rowspan="1" colspan="1">2</td><td rowspan="1" colspan="1">6</td><td rowspan="1" colspan="1">11</td><td rowspan="1" colspan="1">505</td><td rowspan="1" colspan="1">195</td><td rowspan="1" colspan="1">M</td></tr><tr><td rowspan="1" colspan="1">
                  <italic><tp:taxon-name><tp:taxon-name-part taxon-name-part-type="genus" reg="Dipsas">D.</tp:taxon-name-part> <tp:taxon-name-part taxon-name-part-type="species" reg="elegans">elegans</tp:taxon-name-part></tp:taxon-name></italic>
                </td><td rowspan="1" colspan="1">
                  <named-content xmlns:xlink="http://www.w3.org/1999/xlink" content-type="dwc:institutional_code" xlink:type="simple">MHNG</named-content> 2413.074</td><td rowspan="1" colspan="1">178</td><td rowspan="1" colspan="1">93</td><td rowspan="1" colspan="1">15</td><td rowspan="1" colspan="1">15</td><td rowspan="1" colspan="1">15</td><td rowspan="1" colspan="1">1</td><td rowspan="1" colspan="1">7</td><td rowspan="1" colspan="1">11</td><td rowspan="1" colspan="1">607</td><td rowspan="1" colspan="1">211</td><td rowspan="1" colspan="1">F</td></tr><tr><td rowspan="1" colspan="1">
                  <italic><tp:taxon-name><tp:taxon-name-part taxon-name-part-type="genus" reg="Dipsas">D.</tp:taxon-name-part> <tp:taxon-name-part taxon-name-part-type="species" reg="elegans">elegans</tp:taxon-name-part></tp:taxon-name></italic>
                </td><td rowspan="1" colspan="1">
                  <named-content xmlns:xlink="http://www.w3.org/1999/xlink" content-type="dwc:institutional_code" xlink:type="simple">USNM</named-content> 285957</td><td rowspan="1" colspan="1">183</td><td rowspan="1" colspan="1">100</td><td rowspan="1" colspan="1">15</td><td rowspan="1" colspan="1">15</td><td rowspan="1" colspan="1">13</td><td rowspan="1" colspan="1">2</td><td rowspan="1" colspan="1">7</td><td rowspan="1" colspan="1">11</td><td rowspan="1" colspan="1">152</td><td rowspan="1" colspan="1">60</td><td rowspan="1" colspan="1">–</td></tr><tr><td rowspan="1" colspan="1">
                  <italic><tp:taxon-name><tp:taxon-name-part taxon-name-part-type="genus" reg="Dipsas">D.</tp:taxon-name-part> <tp:taxon-name-part taxon-name-part-type="species" reg="elegans">elegans</tp:taxon-name-part></tp:taxon-name></italic>
                </td><td rowspan="1" colspan="1">
                  <named-content xmlns:xlink="http://www.w3.org/1999/xlink" content-type="dwc:institutional_code" xlink:type="simple">MHNG</named-content> 2399.072</td><td rowspan="1" colspan="1">180</td><td rowspan="1" colspan="1">82</td><td rowspan="1" colspan="1">15</td><td rowspan="1" colspan="1">15</td><td rowspan="1" colspan="1">15</td><td rowspan="1" colspan="1">1</td><td rowspan="1" colspan="1">7</td><td rowspan="1" colspan="1">9</td><td rowspan="1" colspan="1">555</td><td rowspan="1" colspan="1">161</td><td rowspan="1" colspan="1">F</td></tr><tr><td rowspan="1" colspan="1">
                  <italic><tp:taxon-name><tp:taxon-name-part taxon-name-part-type="genus" reg="Dipsas">D.</tp:taxon-name-part> <tp:taxon-name-part taxon-name-part-type="species" reg="elegans">elegans</tp:taxon-name-part></tp:taxon-name></italic>
                </td><td rowspan="1" colspan="1">
                  <abbrev xmlns:xlink="http://www.w3.org/1999/xlink" content-type="institution" xlink:title="Museo de Zoología of the Universidad Tecnológica Indoamérica" id="ABBRID0EBYCO" xlink:type="simple">MZUTI</abbrev> 3695</td><td rowspan="1" colspan="1">182</td><td rowspan="1" colspan="1">102</td><td rowspan="1" colspan="1">15</td><td rowspan="1" colspan="1">15</td><td rowspan="1" colspan="1">15</td><td rowspan="1" colspan="1">2</td><td rowspan="1" colspan="1">7</td><td rowspan="1" colspan="1">11</td><td rowspan="1" colspan="1">296</td><td rowspan="1" colspan="1">102</td><td rowspan="1" colspan="1">M</td></tr><tr><td rowspan="1" colspan="1">
                  <italic><tp:taxon-name><tp:taxon-name-part taxon-name-part-type="genus" reg="Dipsas">D.</tp:taxon-name-part> <tp:taxon-name-part taxon-name-part-type="species" reg="elegans">elegans</tp:taxon-name-part></tp:taxon-name></italic>
                </td><td rowspan="1" colspan="1">
                  <abbrev xmlns:xlink="http://www.w3.org/1999/xlink" content-type="institution" xlink:title="Museo de Zoología of the Universidad Tecnológica Indoamérica" id="ABBRID0E2ZCO" xlink:type="simple">MZUTI</abbrev> 3317</td><td rowspan="1" colspan="1">186</td><td rowspan="1" colspan="1">108</td><td rowspan="1" colspan="1">15</td><td rowspan="1" colspan="1">15</td><td rowspan="1" colspan="1">15</td><td rowspan="1" colspan="1">2</td><td rowspan="1" colspan="1">7</td><td rowspan="1" colspan="1">11</td><td rowspan="1" colspan="1">409</td><td rowspan="1" colspan="1">175</td><td rowspan="1" colspan="1">M</td></tr><tr><td rowspan="1" colspan="1">
                  <italic><tp:taxon-name><tp:taxon-name-part taxon-name-part-type="genus" reg="Dipsas">D.</tp:taxon-name-part> <tp:taxon-name-part taxon-name-part-type="species" reg="elegans">elegans</tp:taxon-name-part></tp:taxon-name></italic>
                </td><td rowspan="1" colspan="1">
                  <named-content xmlns:xlink="http://www.w3.org/1999/xlink" content-type="dwc:institutional_code" xlink:type="simple">MHNG</named-content> 2457.079</td><td rowspan="1" colspan="1">177</td><td rowspan="1" colspan="1">90</td><td rowspan="1" colspan="1">15</td><td rowspan="1" colspan="1">15</td><td rowspan="1" colspan="1">15</td><td rowspan="1" colspan="1">2</td><td rowspan="1" colspan="1">7</td><td rowspan="1" colspan="1">9</td><td rowspan="1" colspan="1">687</td><td rowspan="1" colspan="1">246</td><td rowspan="1" colspan="1">F</td></tr><tr><td rowspan="1" colspan="1">
                  <italic><tp:taxon-name><tp:taxon-name-part taxon-name-part-type="genus" reg="Dipsas">D.</tp:taxon-name-part> <tp:taxon-name-part taxon-name-part-type="species" reg="elegans">elegans</tp:taxon-name-part></tp:taxon-name></italic>
                </td><td rowspan="1" colspan="1">
                  <named-content xmlns:xlink="http://www.w3.org/1999/xlink" content-type="dwc:institutional_code" xlink:type="simple">MHNG</named-content> 2308.002</td><td rowspan="1" colspan="1">180</td><td rowspan="1" colspan="1">90</td><td rowspan="1" colspan="1">15</td><td rowspan="1" colspan="1">15</td><td rowspan="1" colspan="1">13</td><td rowspan="1" colspan="1">2</td><td rowspan="1" colspan="1">7</td><td rowspan="1" colspan="1">10</td><td rowspan="1" colspan="1">605</td><td rowspan="1" colspan="1">212</td><td rowspan="1" colspan="1">F</td></tr><tr><td rowspan="1" colspan="1">
                  <italic><tp:taxon-name><tp:taxon-name-part taxon-name-part-type="genus" reg="Dipsas">D.</tp:taxon-name-part> <tp:taxon-name-part taxon-name-part-type="species" reg="elegans">elegans</tp:taxon-name-part></tp:taxon-name></italic>
                </td><td rowspan="1" colspan="1">
                  <named-content xmlns:xlink="http://www.w3.org/1999/xlink" content-type="dwc:institutional_code" xlink:type="simple">MHNG</named-content> 2220.093</td><td rowspan="1" colspan="1">181</td><td rowspan="1" colspan="1">109</td><td rowspan="1" colspan="1">15</td><td rowspan="1" colspan="1">15</td><td rowspan="1" colspan="1">15</td><td rowspan="1" colspan="1">1</td><td rowspan="1" colspan="1">8</td><td rowspan="1" colspan="1">10</td><td rowspan="1" colspan="1">591</td><td rowspan="1" colspan="1">251</td><td rowspan="1" colspan="1">M</td></tr><tr><td rowspan="1" colspan="1">
                  <italic><tp:taxon-name><tp:taxon-name-part taxon-name-part-type="genus" reg="Dipsas">D.</tp:taxon-name-part> <tp:taxon-name-part taxon-name-part-type="species" reg="elegans">elegans</tp:taxon-name-part></tp:taxon-name></italic>
                </td><td rowspan="1" colspan="1">
                  <abbrev xmlns:xlink="http://www.w3.org/1999/xlink" content-type="institution" xlink:title="Museo de Zoología of the Universidad Tecnológica Indoamérica" id="ABBRID0EDBDO" xlink:type="simple">MZUTI</abbrev> 3316</td><td rowspan="1" colspan="1">182</td><td rowspan="1" colspan="1">86</td><td rowspan="1" colspan="1">15</td><td rowspan="1" colspan="1">15</td><td rowspan="1" colspan="1">15</td><td rowspan="1" colspan="1">1</td><td rowspan="1" colspan="1">8</td><td rowspan="1" colspan="1">11</td><td rowspan="1" colspan="1">657</td><td rowspan="1" colspan="1">220</td><td rowspan="1" colspan="1">F</td></tr><tr><td rowspan="1" colspan="1">
                  <italic><tp:taxon-name><tp:taxon-name-part taxon-name-part-type="genus" reg="Dipsas">D.</tp:taxon-name-part> <tp:taxon-name-part taxon-name-part-type="species" reg="ellipsifera">ellipsifera</tp:taxon-name-part></tp:taxon-name></italic>
                </td><td rowspan="1" colspan="1">
                  <abbrev xmlns:xlink="http://www.w3.org/1999/xlink" content-type="institution" xlink:title="Museo de Zoología of the Universidad Tecnológica Indoamérica" id="ABBRID0E4CDO" xlink:type="simple">MZUTI</abbrev> 4931</td><td rowspan="1" colspan="1">164</td><td rowspan="1" colspan="1">86</td><td rowspan="1" colspan="1">15</td><td rowspan="1" colspan="1">15</td><td rowspan="1" colspan="1">15</td><td rowspan="1" colspan="1">2</td><td rowspan="1" colspan="1">7</td><td rowspan="1" colspan="1">10</td><td rowspan="1" colspan="1">229</td><td rowspan="1" colspan="1">79</td><td rowspan="1" colspan="1">M</td></tr><tr><td rowspan="1" colspan="1">
                  <italic><tp:taxon-name><tp:taxon-name-part taxon-name-part-type="genus" reg="Dipsas">D.</tp:taxon-name-part> <tp:taxon-name-part taxon-name-part-type="species" reg="ellipsifera">ellipsifera</tp:taxon-name-part></tp:taxon-name></italic>
                </td><td rowspan="1" colspan="1">
                  <named-content xmlns:xlink="http://www.w3.org/1999/xlink" content-type="dwc:institutional_code" xlink:type="simple">QCAZ</named-content> 14855</td><td rowspan="1" colspan="1">175</td><td rowspan="1" colspan="1">93</td><td rowspan="1" colspan="1">15</td><td rowspan="1" colspan="1">15</td><td rowspan="1" colspan="1">15</td><td rowspan="1" colspan="1">2</td><td rowspan="1" colspan="1">8</td><td rowspan="1" colspan="1">7</td><td rowspan="1" colspan="1">580</td><td rowspan="1" colspan="1">230</td><td rowspan="1" colspan="1">M</td></tr><tr><td rowspan="1" colspan="1">
                  <italic><tp:taxon-name><tp:taxon-name-part taxon-name-part-type="genus" reg="Dipsas">D.</tp:taxon-name-part> <tp:taxon-name-part taxon-name-part-type="species" reg="ellipsifera">ellipsifera</tp:taxon-name-part></tp:taxon-name></italic>
                </td><td rowspan="1" colspan="1">
                  <named-content xmlns:xlink="http://www.w3.org/1999/xlink" content-type="dwc:institutional_code" xlink:type="simple">QCAZ</named-content> 15225</td><td rowspan="1" colspan="1">183</td><td rowspan="1" colspan="1">101</td><td rowspan="1" colspan="1">15</td><td rowspan="1" colspan="1">15</td><td rowspan="1" colspan="1">15</td><td rowspan="1" colspan="1">2</td><td rowspan="1" colspan="1">6</td><td rowspan="1" colspan="1">8</td><td rowspan="1" colspan="1">488</td><td rowspan="1" colspan="1">234</td><td rowspan="1" colspan="1">M</td></tr><tr><td rowspan="1" colspan="1">
                  <italic><tp:taxon-name><tp:taxon-name-part taxon-name-part-type="genus" reg="Dipsas">D.</tp:taxon-name-part> <tp:taxon-name-part taxon-name-part-type="species" reg="ellipsifera">ellipsifera</tp:taxon-name-part></tp:taxon-name></italic>
                </td><td rowspan="1" colspan="1">
                  <named-content xmlns:xlink="http://www.w3.org/1999/xlink" content-type="dwc:institutional_code" xlink:type="simple">MHNG</named-content> 2220.048</td><td rowspan="1" colspan="1">163</td><td rowspan="1" colspan="1">62</td><td rowspan="1" colspan="1">15</td><td rowspan="1" colspan="1">15</td><td rowspan="1" colspan="1">15</td><td rowspan="1" colspan="1">2</td><td rowspan="1" colspan="1">7</td><td rowspan="1" colspan="1">8</td><td rowspan="1" colspan="1">406</td><td rowspan="1" colspan="1">114</td><td rowspan="1" colspan="1">F</td></tr><tr><td rowspan="1" colspan="1">
                  <italic><tp:taxon-name><tp:taxon-name-part taxon-name-part-type="genus" reg="Dipsas">D.</tp:taxon-name-part> <tp:taxon-name-part taxon-name-part-type="species" reg="gracilis">gracilis</tp:taxon-name-part></tp:taxon-name></italic>
                </td><td rowspan="1" colspan="1">
                  <named-content xmlns:xlink="http://www.w3.org/1999/xlink" content-type="dwc:institutional_code" xlink:type="simple">QCAZ</named-content> 4137</td><td rowspan="1" colspan="1">185</td><td rowspan="1" colspan="1">94</td><td rowspan="1" colspan="1">15</td><td rowspan="1" colspan="1">15</td><td rowspan="1" colspan="1">15</td><td rowspan="1" colspan="1">2</td><td rowspan="1" colspan="1">8</td><td rowspan="1" colspan="1">9</td><td rowspan="1" colspan="1">289</td><td rowspan="1" colspan="1">128</td><td rowspan="1" colspan="1">M</td></tr><tr><td rowspan="1" colspan="1">
                  <italic><tp:taxon-name><tp:taxon-name-part taxon-name-part-type="genus" reg="Dipsas">D.</tp:taxon-name-part> <tp:taxon-name-part taxon-name-part-type="species" reg="gracilis">gracilis</tp:taxon-name-part></tp:taxon-name></italic>
                </td><td rowspan="1" colspan="1">
                  <named-content xmlns:xlink="http://www.w3.org/1999/xlink" content-type="dwc:institutional_code" xlink:type="simple">QCAZ</named-content> 14495</td><td rowspan="1" colspan="1">179</td><td rowspan="1" colspan="1">99</td><td rowspan="1" colspan="1">15</td><td rowspan="1" colspan="1">15</td><td rowspan="1" colspan="1">15</td><td rowspan="1" colspan="1">2</td><td rowspan="1" colspan="1">10</td><td rowspan="1" colspan="1">11</td><td rowspan="1" colspan="1">530</td><td rowspan="1" colspan="1">235</td><td rowspan="1" colspan="1">F</td></tr><tr><td rowspan="1" colspan="1">
                  <italic><tp:taxon-name><tp:taxon-name-part taxon-name-part-type="genus" reg="Dipsas">D.</tp:taxon-name-part> <tp:taxon-name-part taxon-name-part-type="species" reg="gracilis">gracilis</tp:taxon-name-part></tp:taxon-name></italic>
                </td><td rowspan="1" colspan="1">
                  <named-content xmlns:xlink="http://www.w3.org/1999/xlink" content-type="dwc:institutional_code" xlink:type="simple">QCAZ</named-content> 7321</td><td rowspan="1" colspan="1">189</td><td rowspan="1" colspan="1">98</td><td rowspan="1" colspan="1">15</td><td rowspan="1" colspan="1">15</td><td rowspan="1" colspan="1">15</td><td rowspan="1" colspan="1">2</td><td rowspan="1" colspan="1">11</td><td rowspan="1" colspan="1">10</td><td rowspan="1" colspan="1">361</td><td rowspan="1" colspan="1">150</td><td rowspan="1" colspan="1">M</td></tr><tr><td rowspan="1" colspan="1">
                  <italic><tp:taxon-name><tp:taxon-name-part taxon-name-part-type="genus" reg="Dipsas">D.</tp:taxon-name-part> <tp:taxon-name-part taxon-name-part-type="species" reg="gracilis">gracilis</tp:taxon-name-part></tp:taxon-name></italic>
                </td><td rowspan="1" colspan="1">
                  <named-content xmlns:xlink="http://www.w3.org/1999/xlink" content-type="dwc:institutional_code" xlink:type="simple">MZUA</named-content>.RE.0280</td><td rowspan="1" colspan="1">189</td><td rowspan="1" colspan="1">101</td><td rowspan="1" colspan="1">13</td><td rowspan="1" colspan="1">13</td><td rowspan="1" colspan="1">13</td><td rowspan="1" colspan="1">3</td><td rowspan="1" colspan="1">10</td><td rowspan="1" colspan="1">12</td><td rowspan="1" colspan="1">590</td><td rowspan="1" colspan="1">172</td><td rowspan="1" colspan="1">F</td></tr><tr><td rowspan="1" colspan="1">
                  <italic><tp:taxon-name><tp:taxon-name-part taxon-name-part-type="genus" reg="Dipsas">D.</tp:taxon-name-part> <tp:taxon-name-part taxon-name-part-type="species" reg="gracilis">gracilis</tp:taxon-name-part></tp:taxon-name></italic>
                </td><td rowspan="1" colspan="1">
                  <named-content xmlns:xlink="http://www.w3.org/1999/xlink" content-type="dwc:institutional_code" xlink:type="simple">MZUA</named-content>.RE.0281</td><td rowspan="1" colspan="1">184</td><td rowspan="1" colspan="1">110</td><td rowspan="1" colspan="1">15</td><td rowspan="1" colspan="1">15</td><td rowspan="1" colspan="1">15</td><td rowspan="1" colspan="1">2</td><td rowspan="1" colspan="1">10</td><td rowspan="1" colspan="1">12</td><td rowspan="1" colspan="1">343</td><td rowspan="1" colspan="1">100</td><td rowspan="1" colspan="1">–</td></tr><tr><td rowspan="1" colspan="1">
                  <italic><tp:taxon-name><tp:taxon-name-part taxon-name-part-type="genus" reg="Dipsas">D.</tp:taxon-name-part> <tp:taxon-name-part taxon-name-part-type="species" reg="gracilis">gracilis</tp:taxon-name-part></tp:taxon-name></italic>
                </td><td rowspan="1" colspan="1">
                  <named-content xmlns:xlink="http://www.w3.org/1999/xlink" content-type="dwc:institutional_code" xlink:type="simple">QCAZ</named-content> 12478</td><td rowspan="1" colspan="1">193</td><td rowspan="1" colspan="1">102</td><td rowspan="1" colspan="1">15</td><td rowspan="1" colspan="1">15</td><td rowspan="1" colspan="1">15</td><td rowspan="1" colspan="1">2</td><td rowspan="1" colspan="1">11</td><td rowspan="1" colspan="1">10</td><td rowspan="1" colspan="1">425</td><td rowspan="1" colspan="1">161</td><td rowspan="1" colspan="1">M</td></tr><tr><td rowspan="1" colspan="1">
                  <italic><tp:taxon-name><tp:taxon-name-part taxon-name-part-type="genus" reg="Dipsas">D.</tp:taxon-name-part> <tp:taxon-name-part taxon-name-part-type="species" reg="gracilis">gracilis</tp:taxon-name-part></tp:taxon-name></italic>
                </td><td rowspan="1" colspan="1">
                  <named-content xmlns:xlink="http://www.w3.org/1999/xlink" content-type="dwc:institutional_code" xlink:type="simple">MHNG</named-content> 2309.038</td><td rowspan="1" colspan="1">190</td><td rowspan="1" colspan="1">–</td><td rowspan="1" colspan="1">15</td><td rowspan="1" colspan="1">15</td><td rowspan="1" colspan="1">15</td><td rowspan="1" colspan="1">2</td><td rowspan="1" colspan="1">8</td><td rowspan="1" colspan="1">11</td><td rowspan="1" colspan="1">291</td><td rowspan="1" colspan="1">92</td><td rowspan="1" colspan="1">M</td></tr><tr><td rowspan="1" colspan="1">
                  <italic><tp:taxon-name><tp:taxon-name-part taxon-name-part-type="genus" reg="Dipsas">D.</tp:taxon-name-part> <tp:taxon-name-part taxon-name-part-type="species" reg="gracilis">gracilis</tp:taxon-name-part></tp:taxon-name></italic>
                </td><td rowspan="1" colspan="1">
                  <named-content xmlns:xlink="http://www.w3.org/1999/xlink" content-type="dwc:institutional_code" xlink:type="simple">QCAZ</named-content> 10196</td><td rowspan="1" colspan="1">180</td><td rowspan="1" colspan="1">89</td><td rowspan="1" colspan="1">15</td><td rowspan="1" colspan="1">15</td><td rowspan="1" colspan="1">15</td><td rowspan="1" colspan="1">2</td><td rowspan="1" colspan="1">10</td><td rowspan="1" colspan="1">12</td><td rowspan="1" colspan="1">283</td><td rowspan="1" colspan="1">110</td><td rowspan="1" colspan="1">M</td></tr><tr><td rowspan="1" colspan="1">
                  <italic><tp:taxon-name><tp:taxon-name-part taxon-name-part-type="genus" reg="Dipsas">D.</tp:taxon-name-part> <tp:taxon-name-part taxon-name-part-type="species" reg="gracilis">gracilis</tp:taxon-name-part></tp:taxon-name></italic>
                </td><td rowspan="1" colspan="1">
                  <named-content xmlns:xlink="http://www.w3.org/1999/xlink" content-type="dwc:institutional_code" xlink:type="simple">USNM</named-content> 285477</td><td rowspan="1" colspan="1">203</td><td rowspan="1" colspan="1">118</td><td rowspan="1" colspan="1">15</td><td rowspan="1" colspan="1">15</td><td rowspan="1" colspan="1">15</td><td rowspan="1" colspan="1">3</td><td rowspan="1" colspan="1">9</td><td rowspan="1" colspan="1">13</td><td rowspan="1" colspan="1">356</td><td rowspan="1" colspan="1">166</td><td rowspan="1" colspan="1">M</td></tr><tr><td rowspan="1" colspan="1">
                  <italic><tp:taxon-name><tp:taxon-name-part taxon-name-part-type="genus" reg="Dipsas">D.</tp:taxon-name-part> <tp:taxon-name-part taxon-name-part-type="species" reg="gracilis">gracilis</tp:taxon-name-part></tp:taxon-name></italic>
                </td><td rowspan="1" colspan="1">
                  <named-content xmlns:xlink="http://www.w3.org/1999/xlink" content-type="dwc:institutional_code" xlink:type="simple">USNM</named-content> 285478</td><td rowspan="1" colspan="1">197</td><td rowspan="1" colspan="1">118</td><td rowspan="1" colspan="1">15</td><td rowspan="1" colspan="1">15</td><td rowspan="1" colspan="1">15</td><td rowspan="1" colspan="1">3</td><td rowspan="1" colspan="1">9</td><td rowspan="1" colspan="1">12</td><td rowspan="1" colspan="1">416</td><td rowspan="1" colspan="1">189</td><td rowspan="1" colspan="1">–</td></tr><tr><td rowspan="1" colspan="1">
                  <italic><tp:taxon-name><tp:taxon-name-part taxon-name-part-type="genus" reg="Dipsas">D.</tp:taxon-name-part> <tp:taxon-name-part taxon-name-part-type="species" reg="gracilis">gracilis</tp:taxon-name-part></tp:taxon-name></italic>
                </td><td rowspan="1" colspan="1">
                  <named-content xmlns:xlink="http://www.w3.org/1999/xlink" content-type="dwc:institutional_code" xlink:type="simple">USNM</named-content> 285479</td><td rowspan="1" colspan="1">203</td><td rowspan="1" colspan="1">131</td><td rowspan="1" colspan="1">15</td><td rowspan="1" colspan="1">15</td><td rowspan="1" colspan="1">15</td><td rowspan="1" colspan="1">3</td><td rowspan="1" colspan="1">9</td><td rowspan="1" colspan="1">12</td><td rowspan="1" colspan="1">418</td><td rowspan="1" colspan="1">199</td><td rowspan="1" colspan="1">M</td></tr><tr><td rowspan="1" colspan="1">
                  <italic><tp:taxon-name><tp:taxon-name-part taxon-name-part-type="genus" reg="Dipsas">D.</tp:taxon-name-part> <tp:taxon-name-part taxon-name-part-type="species" reg="gracilis">gracilis</tp:taxon-name-part></tp:taxon-name></italic>
                </td><td rowspan="1" colspan="1">
                  <named-content xmlns:xlink="http://www.w3.org/1999/xlink" content-type="dwc:institutional_code" xlink:type="simple">USNM</named-content> 285480</td><td rowspan="1" colspan="1">193</td><td rowspan="1" colspan="1">107</td><td rowspan="1" colspan="1">15</td><td rowspan="1" colspan="1">15</td><td rowspan="1" colspan="1">15</td><td rowspan="1" colspan="1">2</td><td rowspan="1" colspan="1">10</td><td rowspan="1" colspan="1">11</td><td rowspan="1" colspan="1">181</td><td rowspan="1" colspan="1">74</td><td rowspan="1" colspan="1">–</td></tr><tr><td rowspan="1" colspan="1">
                  <italic><tp:taxon-name><tp:taxon-name-part taxon-name-part-type="genus" reg="Dipsas">D.</tp:taxon-name-part> <tp:taxon-name-part taxon-name-part-type="species" reg="gracilis">gracilis</tp:taxon-name-part></tp:taxon-name></italic>
                </td><td rowspan="1" colspan="1">
                  <abbrev xmlns:xlink="http://www.w3.org/1999/xlink" content-type="institution" xlink:title="Universidad San Francisco de Quito, División de Herpetología" id="ABBRID0E46DO" xlink:type="simple">DHMECN</abbrev> 2902</td><td rowspan="1" colspan="1">205</td><td rowspan="1" colspan="1">121</td><td rowspan="1" colspan="1">15</td><td rowspan="1" colspan="1">15</td><td rowspan="1" colspan="1">15</td><td rowspan="1" colspan="1">2</td><td rowspan="1" colspan="1">7</td><td rowspan="1" colspan="1">11</td><td rowspan="1" colspan="1">554</td><td rowspan="1" colspan="1">265</td><td rowspan="1" colspan="1">M</td></tr><tr><td rowspan="1" colspan="1">
                  <italic><tp:taxon-name><tp:taxon-name-part taxon-name-part-type="genus" reg="Dipsas">D.</tp:taxon-name-part> <tp:taxon-name-part taxon-name-part-type="species" reg="gracilis">gracilis</tp:taxon-name-part></tp:taxon-name></italic>
                </td><td rowspan="1" colspan="1">
                  <named-content xmlns:xlink="http://www.w3.org/1999/xlink" content-type="dwc:institutional_code" xlink:type="simple">QCAZ</named-content> 11427</td><td rowspan="1" colspan="1">196</td><td rowspan="1" colspan="1">–</td><td rowspan="1" colspan="1">15</td><td rowspan="1" colspan="1">15</td><td rowspan="1" colspan="1">15</td><td rowspan="1" colspan="1">2</td><td rowspan="1" colspan="1">9</td><td rowspan="1" colspan="1">11</td><td rowspan="1" colspan="1">365</td><td rowspan="1" colspan="1">150</td><td rowspan="1" colspan="1">M</td></tr><tr><td rowspan="1" colspan="1">
                  <italic><tp:taxon-name><tp:taxon-name-part taxon-name-part-type="genus" reg="Dipsas">D.</tp:taxon-name-part> <tp:taxon-name-part taxon-name-part-type="species" reg="gracilis">gracilis</tp:taxon-name-part></tp:taxon-name></italic>
                </td><td rowspan="1" colspan="1">
                  <named-content xmlns:xlink="http://www.w3.org/1999/xlink" content-type="dwc:institutional_code" xlink:type="simple">MHNG</named-content> 1363.023</td><td rowspan="1" colspan="1">206</td><td rowspan="1" colspan="1">120</td><td rowspan="1" colspan="1">15</td><td rowspan="1" colspan="1">15</td><td rowspan="1" colspan="1">15</td><td rowspan="1" colspan="1">3</td><td rowspan="1" colspan="1">11</td><td rowspan="1" colspan="1">11</td><td rowspan="1" colspan="1">395</td><td rowspan="1" colspan="1">187</td><td rowspan="1" colspan="1">M</td></tr><tr><td rowspan="1" colspan="1">
                  <italic><tp:taxon-name><tp:taxon-name-part taxon-name-part-type="genus" reg="Dipsas">D.</tp:taxon-name-part> <tp:taxon-name-part taxon-name-part-type="species" reg="gracilis">gracilis</tp:taxon-name-part></tp:taxon-name></italic>
                </td><td rowspan="1" colspan="1">
                  <named-content xmlns:xlink="http://www.w3.org/1999/xlink" content-type="dwc:institutional_code" xlink:type="simple">MHNG</named-content> 1363.024</td><td rowspan="1" colspan="1">210</td><td rowspan="1" colspan="1">122</td><td rowspan="1" colspan="1">15</td><td rowspan="1" colspan="1">15</td><td rowspan="1" colspan="1">14</td><td rowspan="1" colspan="1">3</td><td rowspan="1" colspan="1">10</td><td rowspan="1" colspan="1">12</td><td rowspan="1" colspan="1">458</td><td rowspan="1" colspan="1">210</td><td rowspan="1" colspan="1">M</td></tr><tr><td rowspan="1" colspan="1">
                  <italic><tp:taxon-name><tp:taxon-name-part taxon-name-part-type="genus" reg="Dipsas">D.</tp:taxon-name-part> <tp:taxon-name-part taxon-name-part-type="species" reg="gracilis">gracilis</tp:taxon-name-part></tp:taxon-name></italic>
                </td><td rowspan="1" colspan="1">
                  <named-content xmlns:xlink="http://www.w3.org/1999/xlink" content-type="dwc:institutional_code" xlink:type="simple">MHNG</named-content> 1363.026</td><td rowspan="1" colspan="1">201</td><td rowspan="1" colspan="1">113</td><td rowspan="1" colspan="1">15</td><td rowspan="1" colspan="1">15</td><td rowspan="1" colspan="1">15</td><td rowspan="1" colspan="1">2</td><td rowspan="1" colspan="1">9</td><td rowspan="1" colspan="1">12</td><td rowspan="1" colspan="1">464</td><td rowspan="1" colspan="1">203</td><td rowspan="1" colspan="1">F</td></tr><tr><td rowspan="1" colspan="1">
                  <italic><tp:taxon-name><tp:taxon-name-part taxon-name-part-type="genus" reg="Dipsas">D.</tp:taxon-name-part> <tp:taxon-name-part taxon-name-part-type="species" reg="gracilis">gracilis</tp:taxon-name-part></tp:taxon-name></italic>
                </td><td rowspan="1" colspan="1">
                  <named-content xmlns:xlink="http://www.w3.org/1999/xlink" content-type="dwc:institutional_code" xlink:type="simple">MHNG</named-content> 1363.027</td><td rowspan="1" colspan="1">209</td><td rowspan="1" colspan="1">118</td><td rowspan="1" colspan="1">15</td><td rowspan="1" colspan="1">15</td><td rowspan="1" colspan="1">15</td><td rowspan="1" colspan="1">2</td><td rowspan="1" colspan="1">10</td><td rowspan="1" colspan="1">11</td><td rowspan="1" colspan="1">426</td><td rowspan="1" colspan="1">193</td><td rowspan="1" colspan="1">M</td></tr><tr><td rowspan="1" colspan="1">
                  <italic><tp:taxon-name><tp:taxon-name-part taxon-name-part-type="genus" reg="Dipsas">D.</tp:taxon-name-part> <tp:taxon-name-part taxon-name-part-type="species" reg="gracilis">gracilis</tp:taxon-name-part></tp:taxon-name></italic>
                </td><td rowspan="1" colspan="1">
                  <named-content xmlns:xlink="http://www.w3.org/1999/xlink" content-type="dwc:institutional_code" xlink:type="simple">MHNG</named-content> 2453.019</td><td rowspan="1" colspan="1">203</td><td rowspan="1" colspan="1">113</td><td rowspan="1" colspan="1">15</td><td rowspan="1" colspan="1">15</td><td rowspan="1" colspan="1">15</td><td rowspan="1" colspan="1">2</td><td rowspan="1" colspan="1">9</td><td rowspan="1" colspan="1">11</td><td rowspan="1" colspan="1">332</td><td rowspan="1" colspan="1">142</td><td rowspan="1" colspan="1">F</td></tr><tr><td rowspan="1" colspan="1">
                  <italic><tp:taxon-name><tp:taxon-name-part taxon-name-part-type="genus" reg="Dipsas">D.</tp:taxon-name-part> <tp:taxon-name-part taxon-name-part-type="species" reg="gracilis">gracilis</tp:taxon-name-part></tp:taxon-name></italic>
                </td><td rowspan="1" colspan="1">
                  <named-content xmlns:xlink="http://www.w3.org/1999/xlink" content-type="dwc:institutional_code" xlink:type="simple">QCAZ</named-content> 14494</td><td rowspan="1" colspan="1">203</td><td rowspan="1" colspan="1">109</td><td rowspan="1" colspan="1">15</td><td rowspan="1" colspan="1">15</td><td rowspan="1" colspan="1">15</td><td rowspan="1" colspan="1">2</td><td rowspan="1" colspan="1">7</td><td rowspan="1" colspan="1">8</td><td rowspan="1" colspan="1">473</td><td rowspan="1" colspan="1">220</td><td rowspan="1" colspan="1">M</td></tr><tr><td rowspan="1" colspan="1">
                  <italic><tp:taxon-name><tp:taxon-name-part taxon-name-part-type="genus" reg="Dipsas">D.</tp:taxon-name-part> <tp:taxon-name-part taxon-name-part-type="species" reg="gracilis">gracilis</tp:taxon-name-part></tp:taxon-name></italic>
                </td><td rowspan="1" colspan="1">
                  <abbrev xmlns:xlink="http://www.w3.org/1999/xlink" content-type="institution" xlink:title="Museo de Zoología of the Universidad Tecnológica Indoamérica" id="ABBRID0ENOEO" xlink:type="simple">MZUTI</abbrev> 1386</td><td rowspan="1" colspan="1">194</td><td rowspan="1" colspan="1">110</td><td rowspan="1" colspan="1">15</td><td rowspan="1" colspan="1">15</td><td rowspan="1" colspan="1">15</td><td rowspan="1" colspan="1">2</td><td rowspan="1" colspan="1">9</td><td rowspan="1" colspan="1">12</td><td rowspan="1" colspan="1">451</td><td rowspan="1" colspan="1">187</td><td rowspan="1" colspan="1">F</td></tr><tr><td rowspan="1" colspan="1">
                  <italic><tp:taxon-name><tp:taxon-name-part taxon-name-part-type="genus" reg="Dipsas">D.</tp:taxon-name-part> <tp:taxon-name-part taxon-name-part-type="species" reg="gracilis">gracilis</tp:taxon-name-part></tp:taxon-name></italic>
                </td><td rowspan="1" colspan="1">
                  <abbrev xmlns:xlink="http://www.w3.org/1999/xlink" content-type="institution" xlink:title="Museo de Zoología of the Universidad Tecnológica Indoamérica" id="ABBRID0EHQEO" xlink:type="simple">MZUTI</abbrev> 3503</td><td rowspan="1" colspan="1">197</td><td rowspan="1" colspan="1">113</td><td rowspan="1" colspan="1">15</td><td rowspan="1" colspan="1">15</td><td rowspan="1" colspan="1">15</td><td rowspan="1" colspan="1">2</td><td rowspan="1" colspan="1">9</td><td rowspan="1" colspan="1">10</td><td rowspan="1" colspan="1">468</td><td rowspan="1" colspan="1">199</td><td rowspan="1" colspan="1">F</td></tr><tr><td rowspan="1" colspan="1">
                  <italic><tp:taxon-name><tp:taxon-name-part taxon-name-part-type="genus" reg="Dipsas">D.</tp:taxon-name-part> <tp:taxon-name-part taxon-name-part-type="species" reg="gracilis">gracilis</tp:taxon-name-part></tp:taxon-name></italic>
                </td><td rowspan="1" colspan="1">
                  <abbrev xmlns:xlink="http://www.w3.org/1999/xlink" content-type="institution" xlink:title="Universidad San Francisco de Quito, División de Herpetología" id="ABBRID0EBSEO" xlink:type="simple">DHMECN</abbrev> 129</td><td rowspan="1" colspan="1">192</td><td rowspan="1" colspan="1">101</td><td rowspan="1" colspan="1">15</td><td rowspan="1" colspan="1">15</td><td rowspan="1" colspan="1">15</td><td rowspan="1" colspan="1">2</td><td rowspan="1" colspan="1">9</td><td rowspan="1" colspan="1">11</td><td rowspan="1" colspan="1">425</td><td rowspan="1" colspan="1">191</td><td rowspan="1" colspan="1">M</td></tr><tr><td rowspan="1" colspan="1">
                  <italic><tp:taxon-name><tp:taxon-name-part taxon-name-part-type="genus" reg="Dipsas">D.</tp:taxon-name-part> <tp:taxon-name-part taxon-name-part-type="species" reg="gracilis">gracilis</tp:taxon-name-part></tp:taxon-name></italic>
                </td><td rowspan="1" colspan="1">
[truncated: 121,631 more chars]
