# Supplementary material for: Systematics of South American snail-eating snakes (Serpentes, Dipsadini), with the description of five new species from Ecuador and Peru
Source: Zookeys. 2018 Jun 14;(766):79–147. doi: 10.3897/zookeys.766.24523 (PMC6013545; doi:10.3897/zookeys.766.24523)
Supplement: XML Treatment for Dipsas klebbai [file zookeys.766.24523-treatment5.xml]

<!DOCTYPE tp:taxon-treatment
  PUBLIC "-//TaxonX//DTD Taxonomic Treatment Publishing DTD v0 20100105//EN" "tax-treatment-NSO.dtd">
<tp:taxon-treatment xmlns:tp="http://www.plazi.org/taxpub"><tp:treatment-meta><kwd-group><label>Taxon classification</label><kwd><named-content xmlns:xlink="http://www.w3.org/1999/xlink" content-type="kingdom">Animalia</named-content></kwd><kwd><named-content xmlns:xlink="http://www.w3.org/1999/xlink" content-type="order">Squamata</named-content></kwd><kwd><named-content xmlns:xlink="http://www.w3.org/1999/xlink" content-type="family">Dipsadidae</named-content></kwd></kwd-group><mixed-citation publication-type="journal"><person-group><name><surname>Arteaga</surname><given-names>Alejandro</given-names></name><name><surname>Salazar-Valenzuela</surname><given-names>David</given-names></name><name><surname>Mebert</surname><given-names>Konrad</given-names></name><name><surname>Peñafiel</surname><given-names>Nicolás</given-names></name><name><surname>Aguiar</surname><given-names>Gabriela</given-names></name><name><surname>Sánchez-Nivicela</surname><given-names>Juan C.</given-names></name><name><surname>Pyron</surname><given-names>R. Alexander</given-names></name><name><surname>Colston</surname><given-names>Timothy J.</given-names></name><name><surname>Cisneros-Heredia</surname><given-names>Diego F.</given-names></name><name><surname>Yánez-Muñoz</surname><given-names>Mario H.</given-names></name><name><surname>Venegas</surname><given-names>Pablo J.</given-names></name><name><surname>Guayasamin</surname><given-names>Juan M.</given-names></name><name><surname>Torres-Carvajal</surname><given-names>Omar</given-names></name></person-group><article-title>Systematics of South American snail-eating snakes (<tp:taxon-name><tp:taxon-name-part taxon-name-part-type="suborder">Serpentes</tp:taxon-name-part></tp:taxon-name>, <tp:taxon-name><tp:taxon-name-part taxon-name-part-type="tribe">Dipsadini</tp:taxon-name-part></tp:taxon-name>), with the description of five new species from Ecuador and Peru</article-title><source>Zookeys</source><day>14</day><month>6</month><year>2018</year><volume>2018</volume><issue>766</issue><fpage>79</fpage><lpage>147</lpage><pub-id pub-id-type="doi">10.3897/zookeys.766.24523</pub-id></mixed-citation></tp:treatment-meta><tp:nomenclature><tp:taxon-name>
              <tp:taxon-name-part taxon-name-part-type="genus" reg="Dipsas">Dipsas</tp:taxon-name-part>
              <tp:taxon-name-part taxon-name-part-type="species" reg="klebbai">klebbai</tp:taxon-name-part>
              <object-id xmlns:xlink="http://www.w3.org/1999/xlink" content-type="zoobank" xlink:type="simple">http://zoobank.org/83EDA906-74F7-4D2F-8E6A-59B23964897C</object-id>
            </tp:taxon-name><tp:taxon-status xmlns:xlink="http://www.w3.org/1999/xlink" xlink:type="simple">sp. n.</tp:taxon-status><xref ref-type="fig" rid="F1">Figs 1l, m</xref><xref ref-type="fig" rid="F15">, 15</xref><xref ref-type="fig" rid="F16">, 16</xref><tp:nomenclature-citation-list><tp:nomenclature-citation><tp:taxon-name>
                  <tp:taxon-name-part taxon-name-part-type="genus" reg="Dipsas">Dipsas</tp:taxon-name-part> <tp:taxon-name-part taxon-name-part-type="species" reg="peruana">peruana</tp:taxon-name-part></tp:taxon-name><comment>Harvey &amp; Embert, 2008: 79 (part).</comment></tp:nomenclature-citation></tp:nomenclature-citation-list></tp:nomenclature><tp:treatment-sec sec-type="Proposed standard English name" id="SECID0E2EFM"><title>Proposed standard English name.</title><p>Klebba’s Snail-Eater</p></tp:treatment-sec><tp:treatment-sec sec-type="Proposed standard Spanish name" id="SECID0EAFFM"><title>Proposed standard Spanish name.</title><p>Caracolera de Klebba</p></tp:treatment-sec><tp:treatment-sec sec-type="Holotype" id="SECID0EFFFM"><title>Holotype.</title><p>
              <abbrev xmlns:xlink="http://www.w3.org/1999/xlink" content-type="institution" xlink:title="Museo de Zoología of the Universidad Tecnológica Indoamérica" id="ABBRID0ELFFM" xlink:type="simple">MZUTI</abbrev> 5412 (Figs <xref ref-type="fig" rid="F15">15</xref>, <xref ref-type="fig" rid="F16">16</xref>), adult male collected by Phillip Torres on April 28, 2016 at Pacto Sumaco, province of Napo, Ecuador (<named-content xmlns:xlink="http://www.w3.org/1999/xlink" content-type="dwc:verbatimCoordinates" xlink:type="simple"><named-content content-type="geo-json" specific-use="{&#34;type&#34;:&#34;Point&#34;,&#34;coordinates&#34;:[-77.598950,-0.663770]}" id="NCID0E2FFM" xlink:type="simple">S0.66377, W77.59895</named-content></named-content>; 1556 m).</p></tp:treatment-sec><tp:treatment-sec sec-type="Paratypes" id="SECID0EAGFM"><title>Paratypes.</title><p>
              <abbrev xmlns:xlink="http://www.w3.org/1999/xlink" content-type="institution" xlink:title="Universidad San Francisco de Quito, División de Herpetología" id="ABBRID0EGGFM" xlink:type="simple">DHMECN</abbrev> 568, adult female collected by Thomas Begher on 1980 at Borja, province of Napo, Ecuador (<named-content xmlns:xlink="http://www.w3.org/1999/xlink" content-type="dwc:verbatimCoordinates" xlink:type="simple"><named-content content-type="geo-json" specific-use="{&#34;type&#34;:&#34;Point&#34;,&#34;coordinates&#34;:[-77.841040,-0.420540]}" id="NCID0EOGFM" xlink:type="simple">S0.42054, W77.84104</named-content></named-content>; 1717 m). <named-content xmlns:xlink="http://www.w3.org/1999/xlink" content-type="dwc:institutional_code" xlink:type="simple">MCZ</named-content> 164674–75, two adults of undetermined sex collected by Giovani Onore on June 01, 1983 at Río Azuela, province of Napo, Ecuador (<named-content xmlns:xlink="http://www.w3.org/1999/xlink" content-type="dwc:verbatimCoordinates" xlink:type="simple"><named-content content-type="geo-json" specific-use="{&#34;type&#34;:&#34;Point&#34;,&#34;coordinates&#34;:[-77.654630,-0.148693]}" id="NCID0E2GFM" xlink:type="simple">S0.148693, W77.65463</named-content></named-content>; 1402 m). <named-content xmlns:xlink="http://www.w3.org/1999/xlink" content-type="dwc:institutional_code" xlink:type="simple">MHNG</named-content> 2220.035, 2220.056, 2250.063, 2250.064, one juvenile female and three adult males, respectively, collected by Giovani Onore on 1984 at El Chaco, province of Napo, Ecuador (<named-content xmlns:xlink="http://www.w3.org/1999/xlink" content-type="dwc:verbatimCoordinates" xlink:type="simple"><named-content content-type="geo-json" specific-use="{&#34;type&#34;:&#34;Point&#34;,&#34;coordinates&#34;:[-77.809570,-0.337630]}" id="NCID0EIHFM" xlink:type="simple">S0.33763, W77.80957</named-content></named-content>; 1595 m). <named-content xmlns:xlink="http://www.w3.org/1999/xlink" content-type="dwc:institutional_code" xlink:type="simple">MHNG</named-content> 2220.038–039, adult female and adult male, respectively, collected by Giovani Onore on November 1984 at San Rafael, province of Napo, Ecuador (<named-content xmlns:xlink="http://www.w3.org/1999/xlink" content-type="dwc:verbatimCoordinates" xlink:type="simple"><named-content content-type="geo-json" specific-use="{&#34;type&#34;:&#34;Point&#34;,&#34;coordinates&#34;:[-77.589950,-0.096690]}" id="NCID0EVHFM" xlink:type="simple">S0.09669, W77.58995</named-content></named-content>; 1464 m). <named-content xmlns:xlink="http://www.w3.org/1999/xlink" content-type="dwc:institutional_code" xlink:type="simple">MHNG</named-content> 2220.04, 2220.041, adult females collected by Giovani Onore on May 1984 at El Reventador, province of Napo, Ecuador (<named-content xmlns:xlink="http://www.w3.org/1999/xlink" content-type="dwc:verbatimCoordinates" xlink:type="simple"><named-content content-type="geo-json" specific-use="{&#34;type&#34;:&#34;Point&#34;,&#34;coordinates&#34;:[-77.528580,-0.044800]}" id="NCID0ECIFM" xlink:type="simple">S0.04480, W77.52858</named-content></named-content>; 1476 m). <abbrev xmlns:xlink="http://www.w3.org/1999/xlink" content-type="institution" xlink:title="Museo de Zoología of the Universidad Tecnológica Indoamérica" id="ABBRID0EHIFM" xlink:type="simple">MZUTI</abbrev> 63, adult male collected by Alejandro Arteaga on August 08, 2011 at Yanayacu, province of Napo, Ecuador (<named-content xmlns:xlink="http://www.w3.org/1999/xlink" content-type="dwc:verbatimCoordinates" xlink:type="simple"><named-content content-type="geo-json" specific-use="{&#34;type&#34;:&#34;Point&#34;,&#34;coordinates&#34;:[-77.890530,-0.600420]}" id="NCID0EPIFM" xlink:type="simple">S0.60042, W77.89053</named-content></named-content>; 2110 m). MNHG 2529.029, adult female collected by Eugen Kramer on February 22, 1992 at Napo province, Ecuador. <named-content xmlns:xlink="http://www.w3.org/1999/xlink" content-type="dwc:institutional_code" xlink:type="simple">QCAZ</named-content> 12488, collected by Pablo Medrano on March 02, 2015 at Río Quijos, province of Napo, Ecuador (<named-content xmlns:xlink="http://www.w3.org/1999/xlink" content-type="dwc:verbatimCoordinates" xlink:type="simple"><named-content content-type="geo-json" specific-use="{&#34;type&#34;:&#34;Point&#34;,&#34;coordinates&#34;:[-77.942490,-0.452240]}" id="NCID0E3IFM" xlink:type="simple">S0.45224, W77.94249</named-content></named-content>; 1929 m). <named-content xmlns:xlink="http://www.w3.org/1999/xlink" content-type="dwc:institutional_code" xlink:type="simple">QCAZ</named-content> 12600, collected by Pablo Medrano on March 27, 2014 at Santa Rosa, province of Napo, Ecuador (<named-content xmlns:xlink="http://www.w3.org/1999/xlink" content-type="dwc:verbatimCoordinates" xlink:type="simple"><named-content content-type="geo-json" specific-use="{&#34;type&#34;:&#34;Point&#34;,&#34;coordinates&#34;:[-77.823430,-0.396300]}" id="NCID0EJJFM" xlink:type="simple">S0.39630, W77.82343</named-content></named-content>; 1113 m). <named-content xmlns:xlink="http://www.w3.org/1999/xlink" content-type="dwc:institutional_code" xlink:type="simple">QCAZ</named-content> 13124, collected by Fabián Vallejo on November 21, 2014 at Las Palmas, province of Napo, Ecuador (<named-content xmlns:xlink="http://www.w3.org/1999/xlink" content-type="dwc:verbatimCoordinates" xlink:type="simple"><named-content content-type="geo-json" specific-use="{&#34;type&#34;:&#34;Point&#34;,&#34;coordinates&#34;:[-77.877620,-0.546910]}" id="NCID0EWJFM" xlink:type="simple">S0.54691, W77.87762</named-content></named-content>; 1903 m). <named-content xmlns:xlink="http://www.w3.org/1999/xlink" content-type="dwc:institutional_code" xlink:type="simple">QCAZ</named-content> 14281, adult male collected by Andrea Narváez on December 02, 2016 at La Bonita, province of Sucumbíos, Ecuador (N0.47209, W77.54661; 1953 m). <named-content xmlns:xlink="http://www.w3.org/1999/xlink" content-type="dwc:institutional_code" xlink:type="simple">QCAZ</named-content> 1496, collected on October 18, 1992 at Sardinas, province of Napo, Ecuador (<named-content xmlns:xlink="http://www.w3.org/1999/xlink" content-type="dwc:verbatimCoordinates" xlink:type="simple"><named-content content-type="geo-json" specific-use="{&#34;type&#34;:&#34;Point&#34;,&#34;coordinates&#34;:[-77.837820,-0.384840]}" id="NCID0EIKFM" xlink:type="simple">S0.38484, W77.83782</named-content></named-content>; 1641 m). <named-content xmlns:xlink="http://www.w3.org/1999/xlink" content-type="dwc:institutional_code" xlink:type="simple">QCAZ</named-content> 1605, adult male collected by Victor Utreras on February 04, 1992 at 2 km E Borja, province of Napo, Ecuador (<named-content xmlns:xlink="http://www.w3.org/1999/xlink" content-type="dwc:verbatimCoordinates" xlink:type="simple"><named-content content-type="geo-json" specific-use="{&#34;type&#34;:&#34;Point&#34;,&#34;coordinates&#34;:[-77.830320,-0.415430]}" id="NCID0EVKFM" xlink:type="simple">S0.41543, W77.83032</named-content></named-content>; 1608 m). <named-content xmlns:xlink="http://www.w3.org/1999/xlink" content-type="dwc:institutional_code" xlink:type="simple">QCAZ</named-content> 250, adult male collected at El Reventador, province of Napo, Ecuador (<named-content xmlns:xlink="http://www.w3.org/1999/xlink" content-type="dwc:verbatimCoordinates" xlink:type="simple"><named-content content-type="geo-json" specific-use="{&#34;type&#34;:&#34;Point&#34;,&#34;coordinates&#34;:[-77.528580,-0.044800]}" id="NCID0ECLFM" xlink:type="simple">S0.04480, W77.52858</named-content></named-content>; 1476 m). <named-content xmlns:xlink="http://www.w3.org/1999/xlink" content-type="dwc:institutional_code" xlink:type="simple">QCAZ</named-content> 358–59, collected on January 10, 1984 at Cascada de San Rafael, province of Napo, Ecuador (<named-content xmlns:xlink="http://www.w3.org/1999/xlink" content-type="dwc:verbatimCoordinates" xlink:type="simple"><named-content content-type="geo-json" specific-use="{&#34;type&#34;:&#34;Point&#34;,&#34;coordinates&#34;:[-77.583370,-0.103540]}" id="NCID0EPLFM" xlink:type="simple">S0.10354, W77.58337</named-content></named-content>; 1246 m). <named-content xmlns:xlink="http://www.w3.org/1999/xlink" content-type="dwc:institutional_code" xlink:type="simple">QCAZ</named-content> 4500, collected by Estefanía Boada on August 01, 2011 at Hostería Cumandá, province of Napo, Ecuador (<named-content xmlns:xlink="http://www.w3.org/1999/xlink" content-type="dwc:verbatimCoordinates" xlink:type="simple"><named-content content-type="geo-json" specific-use="{&#34;type&#34;:&#34;Point&#34;,&#34;coordinates&#34;:[-77.880710,-0.452490]}" id="NCID0E3LFM" xlink:type="simple">S0.45249, W77.88071</named-content></named-content>; 1856 m). <named-content xmlns:xlink="http://www.w3.org/1999/xlink" content-type="dwc:institutional_code" xlink:type="simple">QCAZ</named-content> 9696, collected by Steven Poe on August 04, 2009 at 2.3 km N of turnoff to Baeza, province of Napo, Ecuador (N0.45236, W77.88212; 1840 m). <named-content xmlns:xlink="http://www.w3.org/1999/xlink" content-type="dwc:institutional_code" xlink:type="simple">USNM</named-content> 386323, adult female col<!--PageBreak-->lected on February 24, 1979 at Río Azuela, province of Napo, Ecuador (<named-content xmlns:xlink="http://www.w3.org/1999/xlink" content-type="dwc:verbatimCoordinates" xlink:type="simple"><named-content content-type="geo-json" specific-use="{&#34;type&#34;:&#34;Point&#34;,&#34;coordinates&#34;:[-77.654630,-0.148693]}" id="NCID0EQMFM" xlink:type="simple">S0.148693, W77.65463</named-content></named-content>; 1402 m). <named-content xmlns:xlink="http://www.w3.org/1999/xlink" content-type="dwc:institutional_code" xlink:type="simple">ZSFQ</named-content> D304, female collected by Jean-Marc Touzet and Diego F. Cisneros-Heredia at Cascada de San Rafael, province of Napo, Ecuador (<named-content xmlns:xlink="http://www.w3.org/1999/xlink" content-type="dwc:verbatimCoordinates" xlink:type="simple"><named-content content-type="geo-json" specific-use="{&#34;type&#34;:&#34;Point&#34;,&#34;coordinates&#34;:[-77.580340,-0.100070]}" id="NCID0E4MFM" xlink:type="simple">S0.10007, W77.58034</named-content></named-content>; 1182 m).</p></tp:treatment-sec><tp:treatment-sec sec-type="diagnosis" id="SECID0ECNFM"><title>Diagnosis.</title><p>
              <italic><tp:taxon-name><tp:taxon-name-part taxon-name-part-type="genus" reg="Dipsas">Dipsas</tp:taxon-name-part> <tp:taxon-name-part taxon-name-part-type="species" reg="klebbai">klebbai</tp:taxon-name-part></tp:taxon-name></italic> is placed in the genus <italic><tp:taxon-name><tp:taxon-name-part taxon-name-part-type="genus" reg="Dipsas">Dipsas</tp:taxon-name-part></tp:taxon-name></italic> based on phylogenetic evidence (Fig. <xref ref-type="fig" rid="F3">3</xref>), and the absence of a labial that is noticeably higher than other labials and in contact with the postocular, primary and secondary temporals. The species differs from all described species of <italic><tp:taxon-name><tp:taxon-name-part taxon-name-part-type="genus" reg="Dipsas">Dipsas</tp:taxon-name-part></tp:taxon-name></italic> based on the following combination of characters: (1) 15/15/15 smooth dorsals with enlarged vertebral row (1.5–1.8 times <!--PageBreak-->as wide as adjacent rows); (2) one loreal and one preocular in contact with orbit; (3) 9–11 supralabials with (usually) 4<sup>th</sup> to 6<sup>th</sup> contacting orbit; (4) one pair of infralabials in contact behind symphysial; (5) 181–201 ventrals in males, 187–194 in females; (6) 99–123 divided subcaudals in males, 98–106 in females; (7) dorsal and ventral ground color light brown with various degrees of fine black speckling and 27–36 dark brown to black, cream-edged oblong blotches that are longer that interspaces and become smaller towards the tail (Fig. <xref ref-type="fig" rid="F2">2m, n</xref>); on first half of body, the dark bands meet ventrally to form full body rings; on second half they fail to meet ventrally; head black with different degrees of whitish edging on the labial scales, and a thin (1–2 scales long) cream to light brown irregular nuchal collar; dorsal blotches usually incomplete ventrally, extending far onto ventrals and occasionally fusing midventrally; cream edges of neighboring blotches fused in first 6–9 blotches; (8) 401–749 mm <abbrev xmlns:xlink="http://www.w3.org/1999/xlink" xlink:title="snout-vent length" id="ABBRID0EPOFM" xlink:type="simple">SVL</abbrev> in males, 525–630 mm in females; (9) 169–330 mm <abbrev xmlns:xlink="http://www.w3.org/1999/xlink" xlink:title="tail length" id="ABBRID0ETOFM" xlink:type="simple">TL</abbrev> in males, 209–240 mm in females.</p><fig id="F9" position="float" orientation="portrait"><label>Figure 9.</label><caption><p>Adult male holotype of <italic><tp:taxon-name><tp:taxon-name-part taxon-name-part-type="genus" reg="Dipsas">Dipsas</tp:taxon-name-part> <tp:taxon-name-part taxon-name-part-type="species" reg="bobridgelyi">bobridgelyi</tp:taxon-name-part></tp:taxon-name></italic>. <abbrev xmlns:xlink="http://www.w3.org/1999/xlink" content-type="institution" xlink:title="Museo de Zoología of the Universidad Tecnológica Indoamérica" id="ABBRID0EKPFM" xlink:type="simple">MZUTI</abbrev> 5417.</p></caption><graphic xmlns:xlink="http://www.w3.org/1999/xlink" xlink:href="zookeys-766-079-g009.jpg" position="float" orientation="portrait" xlink:type="simple" id="oo_209467.jpg"/></fig><fig id="F10" position="float" orientation="portrait"><label>Figure 10.</label><caption><p>Adult male holotype of <italic><tp:taxon-name><tp:taxon-name-part taxon-name-part-type="genus" reg="Dipsas">Dipsas</tp:taxon-name-part> <tp:taxon-name-part taxon-name-part-type="species" reg="bobridgelyi">bobridgelyi</tp:taxon-name-part></tp:taxon-name></italic>. <abbrev xmlns:xlink="http://www.w3.org/1999/xlink" content-type="institution" xlink:title="Museo de Zoología of the Universidad Tecnológica Indoamérica" id="ABBRID0EHQFM" xlink:type="simple">MZUTI</abbrev> 5417. Scale bar: 1 cm.</p></caption><graphic xmlns:xlink="http://www.w3.org/1999/xlink" xlink:href="zookeys-766-079-g010.jpg" position="float" orientation="portrait" xlink:type="simple" id="oo_209468.jpg"/></fig></tp:treatment-sec><tp:treatment-sec sec-type="comparisons" id="SECID0ERQFM"><title>Comparisons.</title><p>
              <italic><tp:taxon-name><tp:taxon-name-part taxon-name-part-type="genus" reg="Dipsas">Dipsas</tp:taxon-name-part> <tp:taxon-name-part taxon-name-part-type="species" reg="klebbai">klebbai</tp:taxon-name-part></tp:taxon-name></italic> is compared to species previously subsumed under <italic><tp:taxon-name><tp:taxon-name-part taxon-name-part-type="genus" reg="Dipsas">D.</tp:taxon-name-part> <tp:taxon-name-part taxon-name-part-type="species" reg="peruana">peruana</tp:taxon-name-part></tp:taxon-name></italic>: <italic><tp:taxon-name><tp:taxon-name-part taxon-name-part-type="genus" reg="Dipsas">D.</tp:taxon-name-part> <tp:taxon-name-part taxon-name-part-type="species" reg="latifrontalis">latifrontalis</tp:taxon-name-part></tp:taxon-name></italic>, <italic><tp:taxon-name><tp:taxon-name-part taxon-name-part-type="genus" reg="Dipsas">D.</tp:taxon-name-part> <tp:taxon-name-part taxon-name-part-type="species" reg="palmeri">palmeri</tp:taxon-name-part></tp:taxon-name></italic>, and <italic><tp:taxon-name><tp:taxon-name-part taxon-name-part-type="genus" reg="Dipsas">D.</tp:taxon-name-part> <tp:taxon-name-part taxon-name-part-type="species" reg="peruana">peruana</tp:taxon-name-part></tp:taxon-name></italic>. From <italic><tp:taxon-name><tp:taxon-name-part taxon-name-part-type="genus" reg="Dipsas">D.</tp:taxon-name-part> <tp:taxon-name-part taxon-name-part-type="species" reg="latifrontalis">latifrontalis</tp:taxon-name-part></tp:taxon-name></italic> (Fig. <xref ref-type="fig" rid="F1">1n</xref>) and <italic><tp:taxon-name><tp:taxon-name-part taxon-name-part-type="genus" reg="Dipsas">D.</tp:taxon-name-part> <tp:taxon-name-part taxon-name-part-type="species" reg="palmeri">palmeri</tp:taxon-name-part></tp:taxon-name></italic> (Figs <xref ref-type="fig" rid="F1">1r, s</xref>), it differs in having longer oblong to rectangular body blotches up to 7–13 vertebral scales long (vs. fewer than 8 vertebral scales long in <italic><tp:taxon-name><tp:taxon-name-part taxon-name-part-type="genus" reg="Dipsas">D.</tp:taxon-name-part> <tp:taxon-name-part taxon-name-part-type="species" reg="latifrontalis">latifrontalis</tp:taxon-name-part></tp:taxon-name></italic> and <italic><tp:taxon-name><tp:taxon-name-part taxon-name-part-type="genus" reg="Dipsas">D.</tp:taxon-name-part> <tp:taxon-name-part taxon-name-part-type="species" reg="palmeri">palmeri</tp:taxon-name-part></tp:taxon-name></italic>) that are also longer than the interspaces (Fig. <xref ref-type="fig" rid="F1">1l, m</xref>). Specimens of <italic><tp:taxon-name><tp:taxon-name-part taxon-name-part-type="genus" reg="Dipsas">D.</tp:taxon-name-part> <tp:taxon-name-part taxon-name-part-type="species" reg="klebbai">klebbai</tp:taxon-name-part></tp:taxon-name></italic> can be separated from specimens of <italic><tp:taxon-name><tp:taxon-name-part taxon-name-part-type="genus" reg="Dipsas">D.</tp:taxon-name-part> <tp:taxon-name-part taxon-name-part-type="species" reg="peruana">peruana</tp:taxon-name-part></tp:taxon-name></italic>, with the exception of <named-content xmlns:xlink="http://www.w3.org/1999/xlink" content-type="dwc:institutional_code" xlink:type="simple">BMNH</named-content> 1946.1.2078, based on the presence of the following characteristics (condition of <italic><tp:taxon-name><tp:taxon-name-part taxon-name-part-type="genus" reg="Dipsas">D.</tp:taxon-name-part> <tp:taxon-name-part taxon-name-part-type="species" reg="peruana">peruana</tp:taxon-name-part></tp:taxon-name></italic> in parentheses): posterior body blotches twice to four times as long as interspaces (vs. posterior body blotches ca. equal in length or marginally longer than interspaces); interspaces never completely obscured by black pigment (vs. completely melanized in some specimens); dorsal surface of head black (vs. dark brown with dingy cream reticulations); dorsal body blotches fused ventrally on the first half of the body (vs. rarely fused); longest body blotch at least 7 vertebral scales long (vs. longest body blotch 4–7 vertebral scales long). Genetic divergence in a 684 bp long fragment of the mitochondrial Cytb gene between <italic><tp:taxon-name><tp:taxon-name-part taxon-name-part-type="genus" reg="Dipsas">D.</tp:taxon-name-part> <tp:taxon-name-part taxon-name-part-type="species" reg="klebbai">klebbai</tp:taxon-name-part></tp:taxon-name></italic> and <italic><tp:taxon-name><tp:taxon-name-part taxon-name-part-type="genus" reg="Dipsas">D.</tp:taxon-name-part> <tp:taxon-name-part taxon-name-part-type="species" reg="palmeri">palmeri</tp:taxon-name-part></tp:taxon-name></italic> is 8.2–9.2%, whereas intraspecific distances are less than 1.1% in both species. For the same fragment, the distance between <italic><tp:taxon-name><tp:taxon-name-part taxon-name-part-type="genus" reg="Dipsas">D.</tp:taxon-name-part> <tp:taxon-name-part taxon-name-part-type="species" reg="klebbai">klebbai</tp:taxon-name-part></tp:taxon-name></italic> and <italic><tp:taxon-name><tp:taxon-name-part taxon-name-part-type="genus" reg="Dipsas">D.</tp:taxon-name-part> <tp:taxon-name-part taxon-name-part-type="species" reg="peruana">peruana</tp:taxon-name-part></tp:taxon-name></italic> is 10.7–11.0%.</p></tp:treatment-sec><tp:treatment-sec sec-type="description" id="SECID0EYWFM"><title>Description of holotype.</title><p>Adult male, <abbrev xmlns:xlink="http://www.w3.org/1999/xlink" xlink:title="snout-vent length" id="ABBRID0E5WFM" xlink:type="simple">SVL</abbrev> 608 mm, tail length 262 mm (43% <abbrev xmlns:xlink="http://www.w3.org/1999/xlink" xlink:title="snout-vent length" id="ABBRID0ECXFM" xlink:type="simple">SVL</abbrev>); head length 20.3 mm (3% <abbrev xmlns:xlink="http://www.w3.org/1999/xlink" xlink:title="snout-vent length" id="ABBRID0EGXFM" xlink:type="simple">SVL</abbrev>) from tip of snout to commissure of mouth; head width 12.7 mm (62% head length) taken at broadest point; snout-orbit distance 5.4 mm; head distinct from neck; snout short, blunt in dorsal and lateral outline; rostral 4.0 mm wide, broader than high; internasals 2.6 mm wide, as broad as long; prefrontals 3.9 mm wide, broader than long, excluded from entering orbit by preocular; supraocular 4.3 mm long, broader than long; frontal 4.5 mm long, hexagonal, in contact with prefrontals, supraoculars, and parietals; parietals 6.6 mm long, longer than broad; nasal divided, in contact with first two supralabials, loreal, prefrontal, internasal, and rostral; loreal 2.6 mm long, slightly longer than high, entering orbit; eye diameter 4.5 mm; pupil semi-elliptical; one preocular; two postoculars; temporals 2+2; ten supralabials, 5<sup>th</sup> and 6<sup>th</sup> contacting orbit; symphysial separated from chinshields by the first pair of infralabials; 14 infralabials, 2–7 contacting chinshields; anterior pair of chinshields longer <!--PageBreak-->than broad, posterior pair broader than long; dorsal scales in 15/15/15 rows, smooth, without apical pits; 188 ventrals; 116 divided subcaudals; cloacal plate single.</p></tp:treatment-sec><tp:treatment-sec sec-type="natural history" id="SECID0EQXFM"><title>Natural history.</title><p>At night (21h53–02h13), specimens of <italic><tp:taxon-name><tp:taxon-name-part taxon-name-part-type="genus" reg="Dipsas">Dipsas</tp:taxon-name-part> <tp:taxon-name-part taxon-name-part-type="species" reg="klebbai">klebbai</tp:taxon-name-part></tp:taxon-name></italic> have been found active during or after light rain on arboreal vegetation 50–500 cm above the ground in a variety of environments ranging from primary montane cloud forests and evergreen montane forests to silvopastures and forest borders, occasionally close to rivers. By day, individuals have been found hidden underground in pastures or among shrubs in rural gardens, or coiled on leaves at 300 cm above the ground. At dusk, after warm days, individuals of <italic><tp:taxon-name><tp:taxon-name-part taxon-name-part-type="genus" reg="Dipsas">Dipsas</tp:taxon-name-part> <tp:taxon-name-part taxon-name-part-type="species" reg="klebbai">klebbai</tp:taxon-name-part></tp:taxon-name></italic> have been seen crossing roads. <named-content xmlns:xlink="http://www.w3.org/1999/xlink" content-type="dwc:institutional_code" xlink:type="simple">QCAZ</named-content> 13124 laid six eggs on December 2014. Five eggs were found inside a rotten trunk at El Chaco, province of Napo Ecuador.</p></tp:treatment-sec><tp:treatment-sec sec-type="distribution" id="SECID0ERYFM"><title>Distribution.</title><p>Endemic to the eastern slopes of the Ecuadorian Andes in the provinces of Napo and Sucumbíos at elevations between 1246 and 2120 m (Fig. <xref ref-type="fig" rid="F4">4</xref>).</p></tp:treatment-sec><tp:treatment-sec sec-type="etymology" id="SECID0E2YFM"><title>Etymology.</title><p>Named after Casey Klebba, in recognition of his appreciation of and passion for Andean wildlife, and his invaluable support of AA’s field expeditions to remote areas of Ecuador. After a visit to Peru in 2011, Casey became an active supporter of conservation and scientific projects in Ecuador.</p></tp:treatment-sec><tp:treatment-sec sec-type="conservation status" id="SECID0EAZFM"><title>Conservation status.</title><p>All known localities of occurrence for <italic><tp:taxon-name><tp:taxon-name-part taxon-name-part-type="genus" reg="Dipsas">Dipsas</tp:taxon-name-part> <tp:taxon-name-part taxon-name-part-type="species" reg="klebbai">klebbai</tp:taxon-name-part></tp:taxon-name></italic> fall within the limits or within the buffer zone of the following protected areas: Parque Nacional Cayambe Coca, Parque Nacional Sumaco Napo Galeras, Reserva Ecológica Antisana, and Reserva Ecológica Cofán Bermejo. Furthermore, the species is common in degraded environments, which suggests a degree of tolerance for habitat modification. For these reasons, and because it does not meet the criteria (IUCN 2001) for qualifying in a threatened category, we here list it as Least Concern following IUCN guidelines.</p></tp:treatment-sec><tp:treatment-sec sec-type="remarks" id="SECID0ERZFM"><title>Remarks.</title><p>In their revision of <italic><tp:taxon-name><tp:taxon-name-part taxon-name-part-type="genus" reg="Dipsas">Dipsas</tp:taxon-name-part> <tp:taxon-name-part taxon-name-part-type="species" reg="peruana">peruana</tp:taxon-name-part></tp:taxon-name></italic>, <xref ref-type="bibr" rid="B55">Harvey and Embert (2008)</xref> included specimens of <italic><tp:taxon-name><tp:taxon-name-part taxon-name-part-type="genus" reg="Dipsas">D.</tp:taxon-name-part> <tp:taxon-name-part taxon-name-part-type="species" reg="klebbai">klebbai</tp:taxon-name-part></tp:taxon-name></italic>. However, they found no characters that could diagnose these specimens from the rest of Ecuadorian and Peruvian specimens of <italic><tp:taxon-name><tp:taxon-name-part taxon-name-part-type="genus" reg="Dipsas">D.</tp:taxon-name-part></tp:taxon-name></italic> “<italic><tp:taxon-name><tp:taxon-name-part taxon-name-part-type="genus" reg="Dipsas"/><tp:taxon-name-part taxon-name-part-type="species" reg="peruana">peruana</tp:taxon-name-part></tp:taxon-name></italic>” in order to establish species boundaries. They also grouped the then valid <italic><tp:taxon-name><tp:taxon-name-part taxon-name-part-type="genus" reg="Dipsas">D.</tp:taxon-name-part> <tp:taxon-name-part taxon-name-part-type="species" reg="boettgeri">boettgeri</tp:taxon-name-part></tp:taxon-name></italic>, <italic><tp:taxon-name><tp:taxon-name-part taxon-name-part-type="genus" reg="Dipsas">D.</tp:taxon-name-part> <tp:taxon-name-part taxon-name-part-type="species" reg="latifrontalis">latifrontalis</tp:taxon-name-part></tp:taxon-name></italic>, and <italic><tp:taxon-name><tp:taxon-name-part taxon-name-part-type="genus" reg="Dipsas">D.</tp:taxon-name-part> <tp:taxon-name-part taxon-name-part-type="species" reg="polylepis">polylepis</tp:taxon-name-part></tp:taxon-name></italic> under <italic><tp:taxon-name><tp:taxon-name-part taxon-name-part-type="genus" reg="Dipsas">D.</tp:taxon-name-part> <tp:taxon-name-part taxon-name-part-type="species" reg="peruana">peruana</tp:taxon-name-part></tp:taxon-name></italic>. The authors were right to point out that the different populations cannot be separated based on characters of lepidosis. However, they did not include molecular data in their analyses, and also failed to notice the geographically structured differences in the length of the body blotches and their relationship to the length of the interspaces.</p><fig id="F11" position="float" orientation="portrait"><label>Figure 11.</label><caption><p>Adult male holotype of <italic><tp:taxon-name><tp:taxon-name-part taxon-name-part-type="genus" reg="Dipsas">Dipsas</tp:taxon-name-part> <tp:taxon-name-part taxon-name-part-type="species" reg="georgejetti">georgejetti</tp:taxon-name-part></tp:taxon-name></italic>. <abbrev xmlns:xlink="http://www.w3.org/1999/xlink" content-type="institution" xlink:title="Museo de Zoología of the Universidad Tecnológica Indoamérica" id="ABBRID0EB4FM" xlink:type="simple">MZUTI</abbrev> 5411.</p></caption><graphic xmlns:xlink="http://www.w3.org/1999/xlink" xlink:href="zookeys-766-079-g011.jpg" position="float" orientation="portrait" xlink:type="simple" id="oo_209469.jpg"/></fig><fig id="F12" position="float" orientation="portrait"><label>Figure 12.</label><caption><p>Adult male holotype of <italic><tp:taxon-name><tp:taxon-name-part taxon-name-part-type="genus" reg="Dipsas">Dipsas</tp:taxon-name-part> <tp:taxon-name-part taxon-name-part-type="species" reg="georgejetti">georgejetti</tp:taxon-name-part></tp:taxon-name></italic>. <abbrev xmlns:xlink="http://www.w3.org/1999/xlink" content-type="institution" xlink:title="Museo de Zoología of the Universidad Tecnológica Indoamérica" id="ABBRID0E54FM" xlink:type="simple">MZUTI</abbrev> 5411. Scale bar: 1 cm.</p></caption><graphic xmlns:xlink="http://www.w3.org/1999/xlink" xlink:href="zookeys-766-079-g012.jpg" position="float" orientation="portrait" xlink:type="simple" id="oo_209470.jpg"/></fig></tp:treatment-sec><tp:treatment-sec><!--Section generated to contain objects referenced in tp:taxon-treatment.--><fig id="F1" position="float" orientation="portrait"><label>Figure 1.</label><caption><p>Photographs of some species of <italic><tp:taxon-name><tp:taxon-name-part taxon-name-part-type="genus" reg="Dipsas">Dipsas</tp:taxon-name-part></tp:taxon-name></italic> in life: <bold>a</bold> <italic><tp:taxon-name><tp:taxon-name-part taxon-name-part-type="genus" reg="Dipsas">D.</tp:taxon-name-part> <tp:taxon-name-part taxon-name-part-type="species" reg="andiana">andiana</tp:taxon-name-part></tp:taxon-name></italic> <abbrev xmlns:xlink="http://www.w3.org/1999/xlink" content-type="institution" xlink:title="Museo de Zoología of the Universidad Tecnológica Indoamérica" id="ABBRID0E5SBG" xlink:type="simple">MZUTI</abbrev> 5413 from Bilsa, province of Esmeraldas, Ecuador <bold>b</bold> <italic><tp:taxon-name><tp:taxon-name-part taxon-name-part-type="genus" reg="Dipsas">D.</tp:taxon-name-part> <tp:taxon-name-part taxon-name-part-type="species" reg="andiana">andiana</tp:taxon-name-part></tp:taxon-name></italic> from Mindo, province of Pichincha, Ecuador <bold>c</bold> <italic><tp:taxon-name><tp:taxon-name-part taxon-name-part-type="genus" reg="Dipsas">D.</tp:taxon-name-part> <tp:taxon-name-part taxon-name-part-type="species" reg="bobridgelyi">bobridgelyi</tp:taxon-name-part></tp:taxon-name></italic> <abbrev xmlns:xlink="http://www.w3.org/1999/xlink" content-type="institution" xlink:title="Museo de Zoología of the Universidad Tecnológica Indoamérica" id="ABBRID0E4TBG" xlink:type="simple">MZUTI</abbrev> 5414 from Buenaventura, Province of El Oro, Ecuador <bold>d</bold> <italic><tp:taxon-name><tp:taxon-name-part taxon-name-part-type="genus" reg="Dipsas">D.</tp:taxon-name-part> <tp:taxon-name-part taxon-name-part-type="species" reg="catesbyi">catesbyi</tp:taxon-name-part></tp:taxon-name></italic> from Gareno, province of Napo, Ecuador <bold>e</bold> <italic><tp:taxon-name><tp:taxon-name-part taxon-name-part-type="genus" reg="Dipsas">D.</tp:taxon-name-part> <tp:taxon-name-part taxon-name-part-type="species" reg="catesbyi">catesbyi</tp:taxon-name-part></tp:taxon-name></italic> from Gareno, province of Napo, Ecuador <bold>f</bold> <italic><tp:taxon-name><tp:taxon-name-part taxon-name-part-type="genus" reg="Dipsas">D.</tp:taxon-name-part> <tp:taxon-name-part taxon-name-part-type="species" reg="elegans">elegans</tp:taxon-name-part></tp:taxon-name></italic> from Calacalí–Mindo, province of Pichincha, Ecuador <bold>g</bold> <italic><tp:taxon-name><tp:taxon-name-part taxon-name-part-type="genus" reg="Dipsas">D.</tp:taxon-name-part> <tp:taxon-name-part taxon-name-part-type="species" reg="ellipsifera">ellipsifera</tp:taxon-name-part></tp:taxon-name></italic> from Pimampiro, province of Imbabura, Ecuador <bold>h</bold> <italic><tp:taxon-name><tp:taxon-name-part taxon-name-part-type="genus" reg="Dipsas">D.</tp:taxon-name-part> <tp:taxon-name-part taxon-name-part-type="species" reg="gracilis">gracilis</tp:taxon-name-part></tp:taxon-name></italic> from Canandé, province of Esmeraldas, Ecuador <bold>i</bold> <italic><tp:taxon-name><tp:taxon-name-part taxon-name-part-type="genus" reg="Dipsas">D.</tp:taxon-name-part> <tp:taxon-name-part taxon-name-part-type="species" reg="gracilis">gracilis</tp:taxon-name-part></tp:taxon-name></italic> from Mashpi, province of Pichincha, Ecuador <bold>j</bold> <italic><tp:taxon-name><tp:taxon-name-part taxon-name-part-type="genus" reg="Dipsas">D.</tp:taxon-name-part> <tp:taxon-name-part taxon-name-part-type="species" reg="indica">indica</tp:taxon-name-part></tp:taxon-name></italic> from Gareno, province of Napo, Ecuador <bold>k</bold> <italic><tp:taxon-name><tp:taxon-name-part taxon-name-part-type="genus" reg="Dipsas">D.</tp:taxon-name-part> <tp:taxon-name-part taxon-name-part-type="species" reg="jamespetersi">jamespetersi</tp:taxon-name-part></tp:taxon-name></italic> <abbrev xmlns:xlink="http://www.w3.org/1999/xlink" content-type="institution" xlink:title="Bioparque Amaru Cuenca" id="ABBRID0EKXBG" xlink:type="simple">AMARU</abbrev> 1123 from province of Azuay, Ecuador <bold>l</bold> <italic><tp:taxon-name><tp:taxon-name-part taxon-name-part-type="genus" reg="Dipsas">D.</tp:taxon-name-part> <tp:taxon-name-part taxon-name-part-type="species" reg="klebbai">klebbai</tp:taxon-name-part></tp:taxon-name></italic> from El Chaco, province of Napo, Ecuador <bold>m</bold> <italic><tp:taxon-name><tp:taxon-name-part taxon-name-part-type="genus" reg="Dipsas">D.</tp:taxon-name-part> <tp:taxon-name-part taxon-name-part-type="species" reg="klebbai">klebbai</tp:taxon-name-part></tp:taxon-name></italic> from El Chaco, province of Napo, Ecuador <bold>n</bold> <italic><tp:taxon-name><tp:taxon-name-part taxon-name-part-type="genus" reg="Dipsas">D.</tp:taxon-name-part> <tp:taxon-name-part taxon-name-part-type="species" reg="latifrontalis">latifrontalis</tp:taxon-name-part></tp:taxon-name></italic> from San Isidro, state of Mérida, Venezuela <bold>o</bold> <italic><tp:taxon-name><tp:taxon-name-part taxon-name-part-type="genus" reg="Dipsas">D.</tp:taxon-name-part> <tp:taxon-name-part taxon-name-part-type="species" reg="oligozonata">oligozonata</tp:taxon-name-part></tp:taxon-name></italic> from Poetate, province of Azuay, Ecuador <bold>p</bold> <italic><tp:taxon-name><tp:taxon-name-part taxon-name-part-type="genus" reg="Dipsas">D.</tp:taxon-name-part> <tp:taxon-name-part taxon-name-part-type="species" reg="oreas">oreas</tp:taxon-name-part></tp:taxon-name></italic> <abbrev xmlns:xlink="http://www.w3.org/1999/xlink" content-type="institution" xlink:title="Museo de Zoología of the Universidad Tecnológica Indoamérica" id="ABBRID0EQZBG" xlink:type="simple">MZUTI</abbrev> 5414 from Buenaventura, province of El Oro, Ecuador <bold>q</bold> <italic><tp:taxon-name><tp:taxon-name-part taxon-name-part-type="genus" reg="Dipsas">D.</tp:taxon-name-part> <tp:taxon-name-part taxon-name-part-type="species" reg="oreas">oreas</tp:taxon-name-part></tp:taxon-name></italic> from Poetate–Corraleja, province of Azuay, Ecuador <bold>r</bold> <italic><tp:taxon-name><tp:taxon-name-part taxon-name-part-type="genus" reg="Dipsas">D.</tp:taxon-name-part> <tp:taxon-name-part taxon-name-part-type="species" reg="palmeri">palmeri</tp:taxon-name-part></tp:taxon-name></italic> from Agoyán, province of Tungurahua, Ecuador <bold>s</bold> <italic><tp:taxon-name><tp:taxon-name-part taxon-name-part-type="genus" reg="Dipsas">D.</tp:taxon-name-part> <tp:taxon-name-part taxon-name-part-type="species" reg="palmeri">palmeri</tp:taxon-name-part></tp:taxon-name></italic> <abbrev xmlns:xlink="http://www.w3.org/1999/xlink" content-type="institution" xlink:title="Museo de Zoología of the Universidad Tecnológica Indoamérica" id="ABBRID0E31BG" xlink:type="simple">MZUTI</abbrev> 4975 from Reserva San Francisco, province of Zamora, Ecuador <bold>t</bold> <italic><tp:taxon-name><tp:taxon-name-part taxon-name-part-type="genus" reg="Dipsas">D.</tp:taxon-name-part> <tp:taxon-name-part taxon-name-part-type="species" reg="pavonina">pavonina</tp:taxon-name-part></tp:taxon-name></italic> from Maycu, province of Zamora, Ecuador <bold>u</bold> <italic><tp:taxon-name><tp:taxon-name-part taxon-name-part-type="genus" reg="Dipsas">D.</tp:taxon-name-part> <tp:taxon-name-part taxon-name-part-type="species" reg="temporalis">temporalis</tp:taxon-name-part></tp:taxon-name></italic> from Colombia <bold>v</bold> <italic><tp:taxon-name><tp:taxon-name-part taxon-name-part-type="genus" reg="Dipsas">D.</tp:taxon-name-part> <tp:taxon-name-part taxon-name-part-type="species" reg="variegata">variegata</tp:taxon-name-part></tp:taxon-name></italic> from Gareno, province of Napo, Ecuador <bold>w</bold> <italic><tp:taxon-name><tp:taxon-name-part taxon-name-part-type="genus" reg="Dipsas">D.</tp:taxon-name-part> <tp:taxon-name-part taxon-name-part-type="species" reg="vermiculata">vermiculata</tp:taxon-name-part></tp:taxon-name></italic> from Miazi, province of Zamora, Ecuador, and <bold>x</bold> <italic><tp:taxon-name><tp:taxon-name-part taxon-name-part-type="genus" reg="Dipsas">D.</tp:taxon-name-part> <tp:taxon-name-part taxon-name-part-type="species" reg="vermiculata">vermiculata</tp:taxon-name-part></tp:taxon-name></italic> from Narupa, province of Napo, Ecuador.</p></caption><graphic xmlns:xlink="http://www.w3.org/1999/xlink" xlink:href="zookeys-766-079-g001.jpg" position="float" orientation="portrait" xlink:type="simple" id="oo_209459.jpg"/></fig><fig id="F15" position="float" orientation="portrait"><label>Figure 15.</label><caption><p>Adult male holotype of <italic><tp:taxon-name><tp:taxon-name-part taxon-name-part-type="genus" reg="Dipsas">Dipsas</tp:taxon-name-part> <tp:taxon-name-part taxon-name-part-type="species" reg="klebbai">klebbai</tp:taxon-name-part></tp:taxon-name></italic>. <abbrev xmlns:xlink="http://www.w3.org/1999/xlink" content-type="institution" xlink:title="Museo de Zoología of the Universidad Tecnológica Indoamérica" id="ABBRID0ENHHM" xlink:type="simple">MZUTI</abbrev> 5412.</p></caption><graphic xmlns:xlink="http://www.w3.org/1999/xlink" xlink:href="zookeys-766-079-g015.jpg" position="float" orientation="portrait" xlink:type="simple" id="oo_209473.jpg"/></fig><fig id="F16" position="float" orientation="portrait"><label>Figure 16.</label><caption><p>Adult male holotype of <italic><tp:taxon-name><tp:taxon-name-part taxon-name-part-type="genus" reg="Dipsas">Dipsas</tp:taxon-name-part> <tp:taxon-name-part taxon-name-part-type="species" reg="klebbai">klebbai</tp:taxon-name-part></tp:taxon-name></italic>. <abbrev xmlns:xlink="http://www.w3.org/1999/xlink" content-type="institution" xlink:title="Museo de Zoología of the Universidad Tecnológica Indoamérica" id="ABBRID0EKIHM" xlink:type="simple">MZUTI</abbrev> 5412. Scale bar: 1 cm.</p></caption><graphic xmlns:xlink="http://www.w3.org/1999/xlink" xlink:href="zookeys-766-079-g016.jpg" position="float" orientation="portrait" xlink:type="simple" id="oo_209474.jpg"/></fig><fig id="F3" position="float" orientation="portrait"><label>Figure 3.</label><caption><p>Phylogenetic relationships within <tp:taxon-name><tp:taxon-name-part taxon-name-part-type="tribe">Dipsadini</tp:taxon-name-part></tp:taxon-name> derived from analysis of 3,375 bp of DNA (gene fragments 12S, 16S, Cytb, ND4 and c-mos). Support values on intraspecic branches are not shown for clarity. Voucher numbers for sequences are indicated for each terminal when available. <bold>a</bold> Maximum likelihood analysis. Black dots indicate clades with bootstrap values from 90–100%. Grey dots indicate values from 70–89%. White dots indicate values from 50–69% (values &lt;50% not shown) <bold>b</bold> Bayesian inference analysis. Black dots indicate clades with posterior probability values from 95–100%. Grey dots indicate values from 70–94%. White dots indicate values from 50–69% (values &lt;50% not shown).</p></caption><graphic xmlns:xlink="http://www.w3.org/1999/xlink" xlink:href="zookeys-766-079-g003.jpg" position="float" orientation="portrait" xlink:type="simple" id="oo_209461.jpg"/></fig><fig id="F2" position="float" orientation="portrait"><label>Figure 2.</label><caption><p>Photographs of some species of <italic><tp:taxon-name><tp:taxon-name-part taxon-name-part-type="genus" reg="Sibon">Sibon</tp:taxon-name-part></tp:taxon-name></italic> in life: <bold>a</bold> <italic><tp:taxon-name><tp:taxon-name-part taxon-name-part-type="genus" reg="Sibon">S.</tp:taxon-name-part> <tp:taxon-name-part taxon-name-part-type="species" reg="annulatus">annulatus</tp:taxon-name-part></tp:taxon-name></italic> from Verdecanandé, province of Esmeraldas, Ecuador <bold>b</bold> <italic><tp:taxon-name><tp:taxon-name-part taxon-name-part-type="genus" reg="Sibon">Sibon</tp:taxon-name-part> <tp:taxon-name-part taxon-name-part-type="species" reg="bevridgelyi">bevridgelyi</tp:taxon-name-part></tp:taxon-name></italic> <named-content xmlns:xlink="http://www.w3.org/1999/xlink" content-type="dwc:institutional_code" xlink:type="simple">MZUA</named-content>.RE.0424 from <tp:taxon-name>Palmales</tp:taxon-name> Nuevo, province of El Oro, Ecuador <bold>c</bold> <italic><tp:taxon-name><tp:taxon-name-part taxon-name-part-type="genus" reg="Sibon">S.</tp:taxon-name-part> <tp:taxon-name-part taxon-name-part-type="species" reg="bevridgelyi">bevridgelyi</tp:taxon-name-part></tp:taxon-name></italic> <abbrev xmlns:xlink="http://www.w3.org/1999/xlink" content-type="institution" xlink:title="Museo de Zoología of the Universidad Tecnológica Indoamérica" id="ABBRID0EF6BG" xlink:type="simple">MZUTI</abbrev> 3269 from Buenaventura, province of El Oro, Ecuador <bold>d</bold> <italic><tp:taxon-name><tp:taxon-name-part taxon-name-part-type="genus" reg="Sibon">S.</tp:taxon-name-part> <tp:taxon-name-part taxon-name-part-type="species" reg="dunni">dunni</tp:taxon-name-part></tp:taxon-name></italic> CAMPO 533 from Pimampiro, province of Imbabura, Ecuador <bold>e</bold> <italic><tp:taxon-name><tp:taxon-name-part taxon-name-part-type="genus" reg="Sibon">S.</tp:taxon-name-part> <tp:taxon-name-part taxon-name-part-type="species" reg="nebulatus">nebulatus</tp:taxon-name-part></tp:taxon-name></italic> from Milpe, province of Pichincha, Ecuador, and <bold>f</bold> <italic><tp:taxon-name><tp:taxon-name-part taxon-name-part-type="genus" reg="Sibon">S.</tp:taxon-name-part> <tp:taxon-name-part taxon-name-part-type="species" reg="nebulatus">nebulatus</tp:taxon-name-part></tp:taxon-name></italic> from Canandé, province of Esmeraldas, Ecuador.</p></caption><graphic xmlns:xlink="http://www.w3.org/1999/xlink" xlink:href="zookeys-766-079-g002.jpg" position="float" orientation="portrait" xlink:type="simple" id="oo_209460.jpg"/></fig><fig id="F4" position="float" orientation="portrait"><label>Figure 4.</label><caption><p>Distribution of various species of <italic><tp:taxon-name><tp:taxon-name-part taxon-name-part-type="genus" reg="Dipsas">Dipsas</tp:taxon-name-part></tp:taxon-name></italic>, and potential geographical barriers between taxa.</p></caption><graphic xmlns:xlink="http://www.w3.org/1999/xlink" xlink:href="zookeys-766-079-g004.jpg" position="float" orientation="portrait" xlink:type="simple" id="oo_209462.jpg"/></fig></tp:treatment-sec><ref-list><ref id="B55"><mixed-citation xmlns:xlink="http://www.w3.org/1999/xlink" xlink:type="simple">
          <person-group><name name-style="western"><surname>Harvey</surname><given-names>MB</given-names></name><name name-style="western"><surname>Embert</surname><given-names>D</given-names></name></person-group> (<year>2008</year>) Review of Bolivian <italic><tp:taxon-name><tp:taxon-name-part taxon-name-part-type="genus">Dipsas</tp:taxon-name-part></tp:taxon-name></italic> (<tp:taxon-name><tp:taxon-name-part taxon-name-part-type="suborder">Serpentes</tp:taxon-name-part></tp:taxon-name>: <tp:taxon-name><tp:taxon-name-part taxon-name-part-type="family">Colubridae</tp:taxon-name-part></tp:taxon-name>), with Comments on Other South American Species. Herpetological Monographs 22: 54–105. <ext-link xlink:type="simple" ext-link-type="doi" xlink:href="10.1655/07-023.1">https://doi.org/10.1655/07-023.1</ext-link></mixed-citation></ref></ref-list></tp:taxon-treatment>
