# Supplementary material for: Systematics of South American snail-eating snakes (Serpentes, Dipsadini), with the description of five new species from Ecuador and Peru
Source: Zookeys. 2018 Jun 14;(766):79–147. doi: 10.3897/zookeys.766.24523 (PMC6013545; doi:10.3897/zookeys.766.24523)
Supplement: XML Treatment for Dipsas palmeri [file zookeys.766.24523-treatment6.xml]

<!DOCTYPE tp:taxon-treatment
  PUBLIC "-//TaxonX//DTD Taxonomic Treatment Publishing DTD v0 20100105//EN" "tax-treatment-NSO.dtd">
<tp:taxon-treatment xmlns:tp="http://www.plazi.org/taxpub"><tp:treatment-meta><kwd-group><label>Taxon classification</label><kwd><named-content xmlns:xlink="http://www.w3.org/1999/xlink" content-type="kingdom">Animalia</named-content></kwd><kwd><named-content xmlns:xlink="http://www.w3.org/1999/xlink" content-type="order">Squamata</named-content></kwd><kwd><named-content xmlns:xlink="http://www.w3.org/1999/xlink" content-type="family">Dipsadidae</named-content></kwd></kwd-group><mixed-citation publication-type="journal"><person-group><name><surname>Arteaga</surname><given-names>Alejandro</given-names></name><name><surname>Salazar-Valenzuela</surname><given-names>David</given-names></name><name><surname>Mebert</surname><given-names>Konrad</given-names></name><name><surname>Peñafiel</surname><given-names>Nicolás</given-names></name><name><surname>Aguiar</surname><given-names>Gabriela</given-names></name><name><surname>Sánchez-Nivicela</surname><given-names>Juan C.</given-names></name><name><surname>Pyron</surname><given-names>R. Alexander</given-names></name><name><surname>Colston</surname><given-names>Timothy J.</given-names></name><name><surname>Cisneros-Heredia</surname><given-names>Diego F.</given-names></name><name><surname>Yánez-Muñoz</surname><given-names>Mario H.</given-names></name><name><surname>Venegas</surname><given-names>Pablo J.</given-names></name><name><surname>Guayasamin</surname><given-names>Juan M.</given-names></name><name><surname>Torres-Carvajal</surname><given-names>Omar</given-names></name></person-group><article-title>Systematics of South American snail-eating snakes (<tp:taxon-name><tp:taxon-name-part taxon-name-part-type="suborder">Serpentes</tp:taxon-name-part></tp:taxon-name>, <tp:taxon-name><tp:taxon-name-part taxon-name-part-type="tribe">Dipsadini</tp:taxon-name-part></tp:taxon-name>), with the description of five new species from Ecuador and Peru</article-title><source>Zookeys</source><day>14</day><month>6</month><year>2018</year><volume>2018</volume><issue>766</issue><fpage>79</fpage><lpage>147</lpage><pub-id pub-id-type="doi">10.3897/zookeys.766.24523</pub-id></mixed-citation></tp:treatment-meta><tp:nomenclature><tp:taxon-name>
              <tp:taxon-name-part taxon-name-part-type="genus" reg="Dipsas">Dipsas</tp:taxon-name-part>
              <tp:taxon-name-part taxon-name-part-type="species" reg="palmeri">palmeri</tp:taxon-name-part>
            </tp:taxon-name><tp:taxon-authority>(Boulenger, 1912)</tp:taxon-authority><xref ref-type="fig" rid="F1">Fig. 1r, s</xref><!--PageBreak--><tp:nomenclature-citation-list><tp:nomenclature-citation><tp:taxon-name>
                  <tp:taxon-name-part taxon-name-part-type="genus" reg="Leptognathus">Leptognathus</tp:taxon-name-part> <tp:taxon-name-part taxon-name-part-type="species" reg="palmeri">palmeri</tp:taxon-name-part></tp:taxon-name><comment>Boulenger, 1912: 422. Holotype <named-content xmlns:xlink="http://www.w3.org/1999/xlink" content-type="dwc:institutional_code" xlink:type="simple">BMNH</named-content>, a male from El Topo, province of Tungurahua, Ecuador.</comment></tp:nomenclature-citation><tp:nomenclature-citation><tp:taxon-name>
                  <tp:taxon-name-part taxon-name-part-type="genus" reg="Leptognathus">Leptognathus</tp:taxon-name-part> <tp:taxon-name-part taxon-name-part-type="species" reg="latifasciatus">latifasciatus</tp:taxon-name-part></tp:taxon-name><comment>Boulenger, 1913: 72. Holotype <named-content xmlns:xlink="http://www.w3.org/1999/xlink" content-type="dwc:institutional_code" xlink:type="simple">BMNH</named-content> 1946.1.2007, a juvenile male from Upper Marañón, department of Cajamarca, Peru.</comment></tp:nomenclature-citation><tp:nomenclature-citation><tp:taxon-name>
                  <tp:taxon-name-part taxon-name-part-type="genus" reg="Dipsas">Dipsas</tp:taxon-name-part> <tp:taxon-name-part taxon-name-part-type="species" reg="peruana">peruana</tp:taxon-name-part></tp:taxon-name><comment>Harvey &amp; Embert, 2008: 79 (part).</comment></tp:nomenclature-citation></tp:nomenclature-citation-list></tp:nomenclature><tp:treatment-sec sec-type="Proposed standard English name" id="SECID0ECBGM"><title>Proposed standard English name.</title><p>Palmer’s Snail-Eater</p></tp:treatment-sec><tp:treatment-sec sec-type="Proposed standard Spanish name" id="SECID0EHBGM"><title>Proposed standard Spanish name.</title><p>Caracolera de Palmer</p></tp:treatment-sec><tp:treatment-sec sec-type="diagnosis" id="SECID0EMBGM"><title>Diagnosis.</title><p>
              <italic><tp:taxon-name><tp:taxon-name-part taxon-name-part-type="genus" reg="Dipsas">Dipsas</tp:taxon-name-part> <tp:taxon-name-part taxon-name-part-type="species" reg="palmeri">palmeri</tp:taxon-name-part></tp:taxon-name></italic> differs from all described species of <italic><tp:taxon-name><tp:taxon-name-part taxon-name-part-type="genus" reg="Dipsas">Dipsas</tp:taxon-name-part></tp:taxon-name></italic> based on the following combination of characters: (1) 15/15/15 smooth dorsals with enlarged vertebral row; (2) one loreal and one preocular in contact with orbit; (3) 8–10 supralabials with (usually) 4<sup>th</sup> to 6<sup>th</sup> contacting orbit; (4) one pair of infralabials in contact behind symphysial; (5) 172–202 ventrals in males, 181–200 in females; (6) 91–118 divided subcaudals in males, 86–102 in females; (7) dorsal and ventral ground color light brown with various degrees of fine black speckling and with 32–41 brown to blackish, white-edged circular blotches that are longer than interspaces in the first half of the body, but shorter in the second half (Figs <xref ref-type="fig" rid="F1">1r, s</xref>); adult head gray with different degrees of whitish edging on the labial scales, and a thin (1–2 scales long) white to light grayish brown irregular parietal collar; dorsal blotches incomplete ventrally, extending marginally onto ventrals but not fusing midventrally; (8) 215–907 mm <abbrev xmlns:xlink="http://www.w3.org/1999/xlink" xlink:title="snout-vent length" id="ABBRID0EMCGM" xlink:type="simple">SVL</abbrev> in males, 642–1187 mm in females; (9) 78–390 mm <abbrev xmlns:xlink="http://www.w3.org/1999/xlink" xlink:title="tail length" id="ABBRID0EQCGM" xlink:type="simple">TL</abbrev> in males, 246–298 mm in females.</p></tp:treatment-sec><tp:treatment-sec sec-type="comparisons" id="SECID0EUCGM"><title>Comparisons.</title><p>
              <italic><tp:taxon-name><tp:taxon-name-part taxon-name-part-type="genus" reg="Dipsas">Dipsas</tp:taxon-name-part> <tp:taxon-name-part taxon-name-part-type="species" reg="palmeri">palmeri</tp:taxon-name-part></tp:taxon-name></italic> is compared to species previously subsumed under <italic><tp:taxon-name><tp:taxon-name-part taxon-name-part-type="genus" reg="Dipsas">D.</tp:taxon-name-part> <tp:taxon-name-part taxon-name-part-type="species" reg="peruana">peruana</tp:taxon-name-part></tp:taxon-name></italic>: <italic><tp:taxon-name><tp:taxon-name-part taxon-name-part-type="genus" reg="Dipsas">D.</tp:taxon-name-part> <tp:taxon-name-part taxon-name-part-type="species" reg="latifrontalis">latifrontalis</tp:taxon-name-part></tp:taxon-name></italic>, <italic><tp:taxon-name><tp:taxon-name-part taxon-name-part-type="genus" reg="Dipsas">D.</tp:taxon-name-part> <tp:taxon-name-part taxon-name-part-type="species" reg="klebbai">klebbai</tp:taxon-name-part></tp:taxon-name></italic> (Fig. <xref ref-type="fig" rid="F1">1l, m</xref>), and <italic><tp:taxon-name><tp:taxon-name-part taxon-name-part-type="genus" reg="Dipsas">D.</tp:taxon-name-part> <tp:taxon-name-part taxon-name-part-type="species" reg="peruana">peruana</tp:taxon-name-part></tp:taxon-name></italic>. From <italic><tp:taxon-name><tp:taxon-name-part taxon-name-part-type="genus" reg="Dipsas">D.</tp:taxon-name-part> <tp:taxon-name-part taxon-name-part-type="species" reg="latifrontalis">latifrontalis</tp:taxon-name-part></tp:taxon-name></italic> (Fig. <xref ref-type="fig" rid="F1">1n</xref>), it differs in having the first 19–35 dorsal blotches edged with white or cream, vs. the first 9–10 in <italic><tp:taxon-name><tp:taxon-name-part taxon-name-part-type="genus" reg="Dipsas">D.</tp:taxon-name-part> <tp:taxon-name-part taxon-name-part-type="species" reg="latifrontalis">latifrontalis</tp:taxon-name-part></tp:taxon-name></italic>. The only known adult of <italic><tp:taxon-name><tp:taxon-name-part taxon-name-part-type="genus" reg="Dipsas">D.</tp:taxon-name-part> <tp:taxon-name-part taxon-name-part-type="species" reg="latifrontalis">latifrontalis</tp:taxon-name-part></tp:taxon-name></italic> photographed in life has bronze interspaces (Fig. <xref ref-type="fig" rid="F1">1n</xref>), a coloration not seen in any adult of <italic><tp:taxon-name><tp:taxon-name-part taxon-name-part-type="genus" reg="Dipsas">D.</tp:taxon-name-part> <tp:taxon-name-part taxon-name-part-type="species" reg="palmeri">palmeri</tp:taxon-name-part></tp:taxon-name></italic>. From <italic><tp:taxon-name><tp:taxon-name-part taxon-name-part-type="genus" reg="Dipsas">D.</tp:taxon-name-part> <tp:taxon-name-part taxon-name-part-type="species" reg="klebbai">klebbai</tp:taxon-name-part></tp:taxon-name></italic>, it differs in having shorter blotches (longest blotch up to 3–7 vertebral scales long) that are circular (instead of oblong) and that are only longer than the interspaces on the first half of the body. From <italic><tp:taxon-name><tp:taxon-name-part taxon-name-part-type="genus" reg="Dipsas">D.</tp:taxon-name-part> <tp:taxon-name-part taxon-name-part-type="species" reg="peruana">peruana</tp:taxon-name-part></tp:taxon-name></italic>, it differs in having dorsal blotches that are shorter than interspaces on posterior half of the body, and in lacking melanized interspaces in adult individuals.</p></tp:treatment-sec><tp:treatment-sec sec-type="distribution" id="SECID0E6GGM"><title>Distribution.</title><p>Eastern slopes of the Ecuadorian and Peruvian Andes south of the Jatunyacu–Napo river valley in Ecuador and north of the Huancabamba depression at elevations between 1211 and 2282 m (Fig. <xref ref-type="fig" rid="F4">4</xref>).</p></tp:treatment-sec><tp:treatment-sec sec-type="conservation status" id="SECID0EJHGM"><title>Conservation status.</title><p>An estimated 31 out of the 42 known localities of occurrence for <italic><tp:taxon-name><tp:taxon-name-part taxon-name-part-type="genus" reg="Dipsas">Dipsas</tp:taxon-name-part> <tp:taxon-name-part taxon-name-part-type="species" reg="palmeri">palmeri</tp:taxon-name-part></tp:taxon-name></italic> are located within the limits or the buffer area of the following protected areas: Bosque Protector del Alto Nangaritza, Parque Nacional Llanganates, Parque Nacional Podocarpus and Parque Nacional Sangay. Furthermore, the presence of the species in degraded environments suggests a degree of tolerance for habitat modification. For these reasons, and because it does not meet the criteria for qualifying in a threatened category, we here list it as Least Concern following IUCN guidelines.</p></tp:treatment-sec><tp:treatment-sec sec-type="remarks" id="SECID0E1HGM"><title>Remarks.</title><p>Neither <xref ref-type="bibr" rid="B88">Peters (1960)</xref> nor <xref ref-type="bibr" rid="B55">Harvey and Embert (2008)</xref> recognized the geographic morphological distinctiveness of <italic><tp:taxon-name><tp:taxon-name-part taxon-name-part-type="genus" reg="Dipsas">Dipsas</tp:taxon-name-part> <tp:taxon-name-part taxon-name-part-type="species" reg="palmeri">palmeri</tp:taxon-name-part></tp:taxon-name></italic> from Ecuador and Peru. Certainly, <italic><tp:taxon-name><tp:taxon-name-part taxon-name-part-type="genus" reg="Dipsas">D.</tp:taxon-name-part> <tp:taxon-name-part taxon-name-part-type="species" reg="palmeri">palmeri</tp:taxon-name-part></tp:taxon-name></italic> is most similar in coloration and lepidosis to <italic><tp:taxon-name><tp:taxon-name-part taxon-name-part-type="genus" reg="Dipsas">D.</tp:taxon-name-part> <tp:taxon-name-part taxon-name-part-type="species" reg="latifrontalis">latifrontalis</tp:taxon-name-part></tp:taxon-name></italic> (Fig. <xref ref-type="fig" rid="F1">1n</xref>) from Venezuela, and that is why Peters considered them synonyms. However neither <xref ref-type="bibr" rid="B88">Peters (1960)</xref> nor <xref ref-type="bibr" rid="B55">Harvey and Embert (2008)</xref> saw live specimens of <italic><tp:taxon-name><tp:taxon-name-part taxon-name-part-type="genus" reg="Dipsas">D.</tp:taxon-name-part> <tp:taxon-name-part taxon-name-part-type="species" reg="latifrontalis">latifrontalis</tp:taxon-name-part></tp:taxon-name></italic> in order to recognize the differences in life color pattern between the two species.</p><p>Two other junior synonyms of <italic><tp:taxon-name><tp:taxon-name-part taxon-name-part-type="genus" reg="Dipsas">Dipsas</tp:taxon-name-part> <tp:taxon-name-part taxon-name-part-type="species" reg="peruana">peruana</tp:taxon-name-part></tp:taxon-name></italic> are <italic><tp:taxon-name><tp:taxon-name-part taxon-name-part-type="genus" reg="Dipsas">D.</tp:taxon-name-part> <tp:taxon-name-part taxon-name-part-type="species" reg="latifasciata">latifasciata</tp:taxon-name-part></tp:taxon-name></italic> and <italic><tp:taxon-name><tp:taxon-name-part taxon-name-part-type="genus" reg="Dipsas">D.</tp:taxon-name-part> <tp:taxon-name-part taxon-name-part-type="species" reg="polylepis">polylepis</tp:taxon-name-part></tp:taxon-name></italic>, both of which occur in Peru (Fig. <xref ref-type="fig" rid="F4">4</xref>). Of these, only the latter must remain a synonym <!--PageBreak-->of <italic><tp:taxon-name><tp:taxon-name-part taxon-name-part-type="genus" reg="Dipsas">D.</tp:taxon-name-part> <tp:taxon-name-part taxon-name-part-type="species" reg="peruana">peruana</tp:taxon-name-part></tp:taxon-name></italic>; the former should be transferred to the synonymy of <italic><tp:taxon-name><tp:taxon-name-part taxon-name-part-type="genus" reg="Dipsas">D.</tp:taxon-name-part> <tp:taxon-name-part taxon-name-part-type="species" reg="palmeri">palmeri</tp:taxon-name-part></tp:taxon-name></italic>, as defined here. Examination of photographs of the specimen of <italic><tp:taxon-name><tp:taxon-name-part taxon-name-part-type="genus" reg="Dipsas">D.</tp:taxon-name-part> <tp:taxon-name-part taxon-name-part-type="species" reg="latifasciata">latifasciata</tp:taxon-name-part></tp:taxon-name></italic> (<named-content xmlns:xlink="http://www.w3.org/1999/xlink" content-type="dwc:institutional_code" xlink:type="simple">BMNH</named-content> 1946.1.2077) reveals this species has dorsal blotches shorter than interspaces on posterior half of the body, a character seen in <italic><tp:taxon-name><tp:taxon-name-part taxon-name-part-type="genus" reg="Dipsas">D.</tp:taxon-name-part> <tp:taxon-name-part taxon-name-part-type="species" reg="palmeri">palmeri</tp:taxon-name-part></tp:taxon-name></italic> but not in <italic><tp:taxon-name><tp:taxon-name-part taxon-name-part-type="genus" reg="Dipsas">D.</tp:taxon-name-part> <tp:taxon-name-part taxon-name-part-type="species" reg="peruana">peruana</tp:taxon-name-part></tp:taxon-name></italic>. The holotype was collected by A. E. Pratt in “Upper Marañón”, with no further specific locality mentioned. However, the type locality can be restricted to the immediate environs of the town of Jaén, as the “Upper Marañón” is considered the segment of the Marañón river that goes from the town of Jaén until the river meets the Santiago River. Additionally, in a letter to his wife in 1913, the explorer explains how he crossed the Ecuadorian Andes and arrived at the town of Jaén in northern Peru, where he stayed and collected specimens for the <named-content xmlns:xlink="http://www.w3.org/1999/xlink" content-type="dwc:institutional_code" xlink:type="simple">BMNH</named-content> before proceeding to Iquitos along the Marañón river, with no mention of visiting any locality east of the river at elevations where <italic><tp:taxon-name><tp:taxon-name-part taxon-name-part-type="genus" reg="Dipsas">D.</tp:taxon-name-part> <tp:taxon-name-part taxon-name-part-type="species" reg="palmeri">palmeri</tp:taxon-name-part></tp:taxon-name></italic> and <italic><tp:taxon-name><tp:taxon-name-part taxon-name-part-type="genus" reg="Dipsas">D.</tp:taxon-name-part> <tp:taxon-name-part taxon-name-part-type="species" reg="peruana">peruana</tp:taxon-name-part></tp:taxon-name></italic> are known to occur. <xref ref-type="bibr" rid="B55">Harvey and Embert (2008)</xref> pointed out that the Huancabamba depression could be a geographic barrier separating species within the <italic><tp:taxon-name><tp:taxon-name-part taxon-name-part-type="genus" reg="Dipsas">D.</tp:taxon-name-part> <tp:taxon-name-part taxon-name-part-type="species" reg="peruana">peruana</tp:taxon-name-part></tp:taxon-name></italic> complex, but they did not find evidence to support this view. Our results suggest that the Huancabamba depression is a major geographic barrier separating <italic><tp:taxon-name><tp:taxon-name-part taxon-name-part-type="genus" reg="Dipsas">D.</tp:taxon-name-part> <tp:taxon-name-part taxon-name-part-type="species" reg="palmeri">palmeri</tp:taxon-name-part></tp:taxon-name></italic> (north) from <italic><tp:taxon-name><tp:taxon-name-part taxon-name-part-type="genus" reg="Dipsas">D.</tp:taxon-name-part> <tp:taxon-name-part taxon-name-part-type="species" reg="peruana">peruana</tp:taxon-name-part></tp:taxon-name></italic> (south).</p></tp:treatment-sec><tp:treatment-sec><!--Section generated to contain objects referenced in tp:taxon-treatment.--><fig id="F1" position="float" orientation="portrait"><label>Figure 1.</label><caption><p>Photographs of some species of <italic><tp:taxon-name><tp:taxon-name-part taxon-name-part-type="genus" reg="Dipsas">Dipsas</tp:taxon-name-part></tp:taxon-name></italic> in life: <bold>a</bold> <italic><tp:taxon-name><tp:taxon-name-part taxon-name-part-type="genus" reg="Dipsas">D.</tp:taxon-name-part> <tp:taxon-name-part taxon-name-part-type="species" reg="andiana">andiana</tp:taxon-name-part></tp:taxon-name></italic> <abbrev xmlns:xlink="http://www.w3.org/1999/xlink" content-type="institution" xlink:title="Museo de Zoología of the Universidad Tecnológica Indoamérica" id="ABBRID0E5SBG" xlink:type="simple">MZUTI</abbrev> 5413 from Bilsa, province of Esmeraldas, Ecuador <bold>b</bold> <italic><tp:taxon-name><tp:taxon-name-part taxon-name-part-type="genus" reg="Dipsas">D.</tp:taxon-name-part> <tp:taxon-name-part taxon-name-part-type="species" reg="andiana">andiana</tp:taxon-name-part></tp:taxon-name></italic> from Mindo, province of Pichincha, Ecuador <bold>c</bold> <italic><tp:taxon-name><tp:taxon-name-part taxon-name-part-type="genus" reg="Dipsas">D.</tp:taxon-name-part> <tp:taxon-name-part taxon-name-part-type="species" reg="bobridgelyi">bobridgelyi</tp:taxon-name-part></tp:taxon-name></italic> <abbrev xmlns:xlink="http://www.w3.org/1999/xlink" content-type="institution" xlink:title="Museo de Zoología of the Universidad Tecnológica Indoamérica" id="ABBRID0E4TBG" xlink:type="simple">MZUTI</abbrev> 5414 from Buenaventura, Province of El Oro, Ecuador <bold>d</bold> <italic><tp:taxon-name><tp:taxon-name-part taxon-name-part-type="genus" reg="Dipsas">D.</tp:taxon-name-part> <tp:taxon-name-part taxon-name-part-type="species" reg="catesbyi">catesbyi</tp:taxon-name-part></tp:taxon-name></italic> from Gareno, province of Napo, Ecuador <bold>e</bold> <italic><tp:taxon-name><tp:taxon-name-part taxon-name-part-type="genus" reg="Dipsas">D.</tp:taxon-name-part> <tp:taxon-name-part taxon-name-part-type="species" reg="catesbyi">catesbyi</tp:taxon-name-part></tp:taxon-name></italic> from Gareno, province of Napo, Ecuador <bold>f</bold> <italic><tp:taxon-name><tp:taxon-name-part taxon-name-part-type="genus" reg="Dipsas">D.</tp:taxon-name-part> <tp:taxon-name-part taxon-name-part-type="species" reg="elegans">elegans</tp:taxon-name-part></tp:taxon-name></italic> from Calacalí–Mindo, province of Pichincha, Ecuador <bold>g</bold> <italic><tp:taxon-name><tp:taxon-name-part taxon-name-part-type="genus" reg="Dipsas">D.</tp:taxon-name-part> <tp:taxon-name-part taxon-name-part-type="species" reg="ellipsifera">ellipsifera</tp:taxon-name-part></tp:taxon-name></italic> from Pimampiro, province of Imbabura, Ecuador <bold>h</bold> <italic><tp:taxon-name><tp:taxon-name-part taxon-name-part-type="genus" reg="Dipsas">D.</tp:taxon-name-part> <tp:taxon-name-part taxon-name-part-type="species" reg="gracilis">gracilis</tp:taxon-name-part></tp:taxon-name></italic> from Canandé, province of Esmeraldas, Ecuador <bold>i</bold> <italic><tp:taxon-name><tp:taxon-name-part taxon-name-part-type="genus" reg="Dipsas">D.</tp:taxon-name-part> <tp:taxon-name-part taxon-name-part-type="species" reg="gracilis">gracilis</tp:taxon-name-part></tp:taxon-name></italic> from Mashpi, province of Pichincha, Ecuador <bold>j</bold> <italic><tp:taxon-name><tp:taxon-name-part taxon-name-part-type="genus" reg="Dipsas">D.</tp:taxon-name-part> <tp:taxon-name-part taxon-name-part-type="species" reg="indica">indica</tp:taxon-name-part></tp:taxon-name></italic> from Gareno, province of Napo, Ecuador <bold>k</bold> <italic><tp:taxon-name><tp:taxon-name-part taxon-name-part-type="genus" reg="Dipsas">D.</tp:taxon-name-part> <tp:taxon-name-part taxon-name-part-type="species" reg="jamespetersi">jamespetersi</tp:taxon-name-part></tp:taxon-name></italic> <abbrev xmlns:xlink="http://www.w3.org/1999/xlink" content-type="institution" xlink:title="Bioparque Amaru Cuenca" id="ABBRID0EKXBG" xlink:type="simple">AMARU</abbrev> 1123 from province of Azuay, Ecuador <bold>l</bold> <italic><tp:taxon-name><tp:taxon-name-part taxon-name-part-type="genus" reg="Dipsas">D.</tp:taxon-name-part> <tp:taxon-name-part taxon-name-part-type="species" reg="klebbai">klebbai</tp:taxon-name-part></tp:taxon-name></italic> from El Chaco, province of Napo, Ecuador <bold>m</bold> <italic><tp:taxon-name><tp:taxon-name-part taxon-name-part-type="genus" reg="Dipsas">D.</tp:taxon-name-part> <tp:taxon-name-part taxon-name-part-type="species" reg="klebbai">klebbai</tp:taxon-name-part></tp:taxon-name></italic> from El Chaco, province of Napo, Ecuador <bold>n</bold> <italic><tp:taxon-name><tp:taxon-name-part taxon-name-part-type="genus" reg="Dipsas">D.</tp:taxon-name-part> <tp:taxon-name-part taxon-name-part-type="species" reg="latifrontalis">latifrontalis</tp:taxon-name-part></tp:taxon-name></italic> from San Isidro, state of Mérida, Venezuela <bold>o</bold> <italic><tp:taxon-name><tp:taxon-name-part taxon-name-part-type="genus" reg="Dipsas">D.</tp:taxon-name-part> <tp:taxon-name-part taxon-name-part-type="species" reg="oligozonata">oligozonata</tp:taxon-name-part></tp:taxon-name></italic> from Poetate, province of Azuay, Ecuador <bold>p</bold> <italic><tp:taxon-name><tp:taxon-name-part taxon-name-part-type="genus" reg="Dipsas">D.</tp:taxon-name-part> <tp:taxon-name-part taxon-name-part-type="species" reg="oreas">oreas</tp:taxon-name-part></tp:taxon-name></italic> <abbrev xmlns:xlink="http://www.w3.org/1999/xlink" content-type="institution" xlink:title="Museo de Zoología of the Universidad Tecnológica Indoamérica" id="ABBRID0EQZBG" xlink:type="simple">MZUTI</abbrev> 5414 from Buenaventura, province of El Oro, Ecuador <bold>q</bold> <italic><tp:taxon-name><tp:taxon-name-part taxon-name-part-type="genus" reg="Dipsas">D.</tp:taxon-name-part> <tp:taxon-name-part taxon-name-part-type="species" reg="oreas">oreas</tp:taxon-name-part></tp:taxon-name></italic> from Poetate–Corraleja, province of Azuay, Ecuador <bold>r</bold> <italic><tp:taxon-name><tp:taxon-name-part taxon-name-part-type="genus" reg="Dipsas">D.</tp:taxon-name-part> <tp:taxon-name-part taxon-name-part-type="species" reg="palmeri">palmeri</tp:taxon-name-part></tp:taxon-name></italic> from Agoyán, province of Tungurahua, Ecuador <bold>s</bold> <italic><tp:taxon-name><tp:taxon-name-part taxon-name-part-type="genus" reg="Dipsas">D.</tp:taxon-name-part> <tp:taxon-name-part taxon-name-part-type="species" reg="palmeri">palmeri</tp:taxon-name-part></tp:taxon-name></italic> <abbrev xmlns:xlink="http://www.w3.org/1999/xlink" content-type="institution" xlink:title="Museo de Zoología of the Universidad Tecnológica Indoamérica" id="ABBRID0E31BG" xlink:type="simple">MZUTI</abbrev> 4975 from Reserva San Francisco, province of Zamora, Ecuador <bold>t</bold> <italic><tp:taxon-name><tp:taxon-name-part taxon-name-part-type="genus" reg="Dipsas">D.</tp:taxon-name-part> <tp:taxon-name-part taxon-name-part-type="species" reg="pavonina">pavonina</tp:taxon-name-part></tp:taxon-name></italic> from Maycu, province of Zamora, Ecuador <bold>u</bold> <italic><tp:taxon-name><tp:taxon-name-part taxon-name-part-type="genus" reg="Dipsas">D.</tp:taxon-name-part> <tp:taxon-name-part taxon-name-part-type="species" reg="temporalis">temporalis</tp:taxon-name-part></tp:taxon-name></italic> from Colombia <bold>v</bold> <italic><tp:taxon-name><tp:taxon-name-part taxon-name-part-type="genus" reg="Dipsas">D.</tp:taxon-name-part> <tp:taxon-name-part taxon-name-part-type="species" reg="variegata">variegata</tp:taxon-name-part></tp:taxon-name></italic> from Gareno, province of Napo, Ecuador <bold>w</bold> <italic><tp:taxon-name><tp:taxon-name-part taxon-name-part-type="genus" reg="Dipsas">D.</tp:taxon-name-part> <tp:taxon-name-part taxon-name-part-type="species" reg="vermiculata">vermiculata</tp:taxon-name-part></tp:taxon-name></italic> from Miazi, province of Zamora, Ecuador, and <bold>x</bold> <italic><tp:taxon-name><tp:taxon-name-part taxon-name-part-type="genus" reg="Dipsas">D.</tp:taxon-name-part> <tp:taxon-name-part taxon-name-part-type="species" reg="vermiculata">vermiculata</tp:taxon-name-part></tp:taxon-name></italic> from Narupa, province of Napo, Ecuador.</p></caption><graphic xmlns:xlink="http://www.w3.org/1999/xlink" xlink:href="zookeys-766-079-g001.jpg" position="float" orientation="portrait" xlink:type="simple" id="oo_209459.jpg"/></fig><fig id="F4" position="float" orientation="portrait"><label>Figure 4.</label><caption><p>Distribution of various species of <italic><tp:taxon-name><tp:taxon-name-part taxon-name-part-type="genus" reg="Dipsas">Dipsas</tp:taxon-name-part></tp:taxon-name></italic>, and potential geographical barriers between taxa.</p></caption><graphic xmlns:xlink="http://www.w3.org/1999/xlink" xlink:href="zookeys-766-079-g004.jpg" position="float" orientation="portrait" xlink:type="simple" id="oo_209462.jpg"/></fig></tp:treatment-sec><ref-list><ref id="B88"><mixed-citation xmlns:xlink="http://www.w3.org/1999/xlink" xlink:type="simple">
          <person-group><name name-style="western"><surname>Peters</surname><given-names>JA</given-names></name></person-group> (<year>1960</year>) The snakes of the subfamily <tp:taxon-name><tp:taxon-name-part taxon-name-part-type="subfamily">Dipsadinae</tp:taxon-name-part></tp:taxon-name>. Miscellaneous Publications, Museum of Zoology, Univesity of Michigan 114: 1–224.</mixed-citation></ref><ref id="B55"><mixed-citation xmlns:xlink="http://www.w3.org/1999/xlink" xlink:type="simple">
          <person-group><name name-style="western"><surname>Harvey</surname><given-names>MB</given-names></name><name name-style="western"><surname>Embert</surname><given-names>D</given-names></name></person-group> (<year>2008</year>) Review of Bolivian <italic><tp:taxon-name><tp:taxon-name-part taxon-name-part-type="genus">Dipsas</tp:taxon-name-part></tp:taxon-name></italic> (<tp:taxon-name><tp:taxon-name-part taxon-name-part-type="suborder">Serpentes</tp:taxon-name-part></tp:taxon-name>: <tp:taxon-name><tp:taxon-name-part taxon-name-part-type="family">Colubridae</tp:taxon-name-part></tp:taxon-name>), with Comments on Other South American Species. Herpetological Monographs 22: 54–105. <ext-link xlink:type="simple" ext-link-type="doi" xlink:href="10.1655/07-023.1">https://doi.org/10.1655/07-023.1</ext-link></mixed-citation></ref></ref-list></tp:taxon-treatment>
