# Supplementary material for: Systematics of South American snail-eating snakes (Serpentes, Dipsadini), with the description of five new species from Ecuador and Peru
Source: Zookeys. 2018 Jun 14;(766):79–147. doi: 10.3897/zookeys.766.24523 (PMC6013545; doi:10.3897/zookeys.766.24523)
Supplement: XML Treatment for Dipsas peruana [file zookeys.766.24523-treatment7.xml]

<!DOCTYPE tp:taxon-treatment
  PUBLIC "-//TaxonX//DTD Taxonomic Treatment Publishing DTD v0 20100105//EN" "tax-treatment-NSO.dtd">
<tp:taxon-treatment xmlns:tp="http://www.plazi.org/taxpub"><tp:treatment-meta><kwd-group><label>Taxon classification</label><kwd><named-content xmlns:xlink="http://www.w3.org/1999/xlink" content-type="kingdom">Animalia</named-content></kwd><kwd><named-content xmlns:xlink="http://www.w3.org/1999/xlink" content-type="order">Squamata</named-content></kwd><kwd><named-content xmlns:xlink="http://www.w3.org/1999/xlink" content-type="family">Dipsadidae</named-content></kwd></kwd-group><mixed-citation publication-type="journal"><person-group><name><surname>Arteaga</surname><given-names>Alejandro</given-names></name><name><surname>Salazar-Valenzuela</surname><given-names>David</given-names></name><name><surname>Mebert</surname><given-names>Konrad</given-names></name><name><surname>Peñafiel</surname><given-names>Nicolás</given-names></name><name><surname>Aguiar</surname><given-names>Gabriela</given-names></name><name><surname>Sánchez-Nivicela</surname><given-names>Juan C.</given-names></name><name><surname>Pyron</surname><given-names>R. Alexander</given-names></name><name><surname>Colston</surname><given-names>Timothy J.</given-names></name><name><surname>Cisneros-Heredia</surname><given-names>Diego F.</given-names></name><name><surname>Yánez-Muñoz</surname><given-names>Mario H.</given-names></name><name><surname>Venegas</surname><given-names>Pablo J.</given-names></name><name><surname>Guayasamin</surname><given-names>Juan M.</given-names></name><name><surname>Torres-Carvajal</surname><given-names>Omar</given-names></name></person-group><article-title>Systematics of South American snail-eating snakes (<tp:taxon-name><tp:taxon-name-part taxon-name-part-type="suborder">Serpentes</tp:taxon-name-part></tp:taxon-name>, <tp:taxon-name><tp:taxon-name-part taxon-name-part-type="tribe">Dipsadini</tp:taxon-name-part></tp:taxon-name>), with the description of five new species from Ecuador and Peru</article-title><source>Zookeys</source><day>14</day><month>6</month><year>2018</year><volume>2018</volume><issue>766</issue><fpage>79</fpage><lpage>147</lpage><pub-id pub-id-type="doi">10.3897/zookeys.766.24523</pub-id></mixed-citation></tp:treatment-meta><tp:nomenclature><tp:taxon-name>
              <tp:taxon-name-part taxon-name-part-type="genus" reg="Dipsas">Dipsas</tp:taxon-name-part>
              <tp:taxon-name-part taxon-name-part-type="species" reg="peruana">peruana</tp:taxon-name-part>
            </tp:taxon-name><tp:taxon-authority>(Boettger, 1898)</tp:taxon-authority><tp:nomenclature-citation-list><tp:nomenclature-citation><tp:taxon-name>
                  <tp:taxon-name-part taxon-name-part-type="genus" reg="Leptognathus">Leptognathus</tp:taxon-name-part> <tp:taxon-name-part taxon-name-part-type="species" reg="peruana">peruana</tp:taxon-name-part></tp:taxon-name><comment>Boettger, 1898: 128. Holotype SMF 20801, a female from Santa Ana, department of Cuzco, Peru.</comment></tp:nomenclature-citation><tp:nomenclature-citation><tp:taxon-name>
                  <tp:taxon-name-part taxon-name-part-type="genus" reg="Leptognathus">Leptognathus</tp:taxon-name-part> <tp:taxon-name-part taxon-name-part-type="species" reg="boettgeri">boettgeri</tp:taxon-name-part></tp:taxon-name><comment>Werner, 1901: 11. Holotype MTKD D 1671 M, a female from Chanchamayo, department of Junín, Peru.</comment></tp:nomenclature-citation><tp:nomenclature-citation><tp:taxon-name>
                  <tp:taxon-name-part taxon-name-part-type="genus" reg="Leptognathus">Leptognathus</tp:taxon-name-part> <tp:taxon-name-part taxon-name-part-type="species" reg="boliviana">boliviana</tp:taxon-name-part></tp:taxon-name><comment>Werner, 1909: 240. Holotype ZMH, a female from department of Beni, Bolivia.</comment></tp:nomenclature-citation><tp:nomenclature-citation><tp:taxon-name>
                  <tp:taxon-name-part taxon-name-part-type="genus" reg="Leptognathus">Leptognathus</tp:taxon-name-part> <tp:taxon-name-part taxon-name-part-type="species" reg="polylepis">polylepis</tp:taxon-name-part></tp:taxon-name><comment>Boulenger, 1912: 422. Holotype <named-content xmlns:xlink="http://www.w3.org/1999/xlink" content-type="dwc:institutional_code" xlink:type="simple">BMNH</named-content> 1946.1.2078, a female from Huancabamba, department of Pasco, Peru.</comment></tp:nomenclature-citation></tp:nomenclature-citation-list></tp:nomenclature><tp:treatment-sec sec-type="Proposed standard English name" id="SECID0E6RGM"><title>Proposed standard English name.</title><p>Peruvian Snail-Eater</p></tp:treatment-sec><tp:treatment-sec sec-type="Proposed standard Spanish name" id="SECID0EESGM"><title>Proposed standard Spanish name.</title><p>Caracolera Peruana</p></tp:treatment-sec><tp:treatment-sec sec-type="diagnosis" id="SECID0EJSGM"><title>Diagnosis.</title><p>
              <italic><tp:taxon-name><tp:taxon-name-part taxon-name-part-type="genus" reg="Dipsas">Dipsas</tp:taxon-name-part> <tp:taxon-name-part taxon-name-part-type="species" reg="peruana">peruana</tp:taxon-name-part></tp:taxon-name></italic> differs from all described species of <italic><tp:taxon-name><tp:taxon-name-part taxon-name-part-type="genus" reg="Dipsas">Dipsas</tp:taxon-name-part></tp:taxon-name></italic> based on the following combination of characters: (1) 15/15/15 smooth dorsals with moderately enlarged vertebral row; (2) one loreal and one preocular in contact with orbit; (3) 8–9 supralabials with 4–6 or 3–5 contacting orbit; (4) one pair of infralabials in contact behind symphysial; (5) 177–200 ventrals in males, 180–203 in females; (6) 75–127 divided subcaudals in males, 79–105 in females; (7) dorsal and ventral ground color brown to dark brown (light brown in juveniles) with 33–43 blackish brown to complete black, white to cream edged circular to vertically elliptical blotches that are longer than interspaces; head dark brown with dingy cream reticulations and different degrees of whitish edging on the labial scales, and a thin (1–3 scales long) white to light grayish brown irregular nuchal collar; dorsal blotches extending marginally onto ventrals and <!--PageBreak-->rarely fusing midventrally; (8) 199 mm <abbrev xmlns:xlink="http://www.w3.org/1999/xlink" xlink:title="snout-vent length" id="ABBRID0EDTGM" xlink:type="simple">SVL</abbrev> in males, 610–725 mm in females; (9) 85 mm <abbrev xmlns:xlink="http://www.w3.org/1999/xlink" xlink:title="tail length" id="ABBRID0EHTGM" xlink:type="simple">TL</abbrev> in males, 155–241 mm in females.</p></tp:treatment-sec><tp:treatment-sec sec-type="comparisons" id="SECID0ELTGM"><title>Comparisons.</title><p>
              <italic><tp:taxon-name><tp:taxon-name-part taxon-name-part-type="genus" reg="Dipsas">Dipsas</tp:taxon-name-part> <tp:taxon-name-part taxon-name-part-type="species" reg="peruana">peruana</tp:taxon-name-part></tp:taxon-name></italic> <italic>sensu stricto</italic> is compared to species previously subsumed under <italic><tp:taxon-name><tp:taxon-name-part taxon-name-part-type="genus" reg="Dipsas">D.</tp:taxon-name-part> <tp:taxon-name-part taxon-name-part-type="species" reg="peruana">peruana</tp:taxon-name-part></tp:taxon-name></italic> <italic>sensu lato</italic>: <italic><tp:taxon-name><tp:taxon-name-part taxon-name-part-type="genus" reg="Dipsas">D.</tp:taxon-name-part> <tp:taxon-name-part taxon-name-part-type="species" reg="latifrontalis">latifrontalis</tp:taxon-name-part></tp:taxon-name></italic>, <italic><tp:taxon-name><tp:taxon-name-part taxon-name-part-type="genus" reg="Dipsas">D.</tp:taxon-name-part> <tp:taxon-name-part taxon-name-part-type="species" reg="palmeri">palmeri</tp:taxon-name-part></tp:taxon-name></italic>, and <italic><tp:taxon-name><tp:taxon-name-part taxon-name-part-type="genus" reg="Dipsas">D.</tp:taxon-name-part> <tp:taxon-name-part taxon-name-part-type="species" reg="klebbai">klebbai</tp:taxon-name-part></tp:taxon-name></italic>. From <italic><tp:taxon-name><tp:taxon-name-part taxon-name-part-type="genus" reg="Dipsas">D.</tp:taxon-name-part> <tp:taxon-name-part taxon-name-part-type="species" reg="latifrontalis">latifrontalis</tp:taxon-name-part></tp:taxon-name></italic> and <italic><tp:taxon-name><tp:taxon-name-part taxon-name-part-type="genus" reg="Dipsas">D.</tp:taxon-name-part> <tp:taxon-name-part taxon-name-part-type="species" reg="palmeri">palmeri</tp:taxon-name-part></tp:taxon-name></italic>, it differs in having dorsal blotches along the entire body similar in length or longer than interspaces (shorter than interspaces in <italic><tp:taxon-name><tp:taxon-name-part taxon-name-part-type="genus" reg="Dipsas">D.</tp:taxon-name-part> <tp:taxon-name-part taxon-name-part-type="species" reg="latifrontalis">latifrontalis</tp:taxon-name-part></tp:taxon-name></italic> and <italic><tp:taxon-name><tp:taxon-name-part taxon-name-part-type="genus" reg="Dipsas">D.</tp:taxon-name-part> <tp:taxon-name-part taxon-name-part-type="species" reg="palmeri">palmeri</tp:taxon-name-part></tp:taxon-name></italic>), and in having melanized interspaces in some adult individuals. With the exception of <named-content xmlns:xlink="http://www.w3.org/1999/xlink" content-type="dwc:institutional_code" xlink:type="simple">BMNH</named-content> 1946.1.2078, specimens of <italic><tp:taxon-name><tp:taxon-name-part taxon-name-part-type="genus" reg="Dipsas">D.</tp:taxon-name-part> <tp:taxon-name-part taxon-name-part-type="species" reg="peruana">peruana</tp:taxon-name-part></tp:taxon-name></italic> can be separated from specimens of <italic><tp:taxon-name><tp:taxon-name-part taxon-name-part-type="genus" reg="Dipsas">D.</tp:taxon-name-part> <tp:taxon-name-part taxon-name-part-type="species" reg="klebbai">klebbai</tp:taxon-name-part></tp:taxon-name></italic> by possessing at least one of the following characteristics: posterior body blotches similar in length or marginally longer than interspaces (twice to four times as long in <italic><tp:taxon-name><tp:taxon-name-part taxon-name-part-type="genus" reg="Dipsas">D.</tp:taxon-name-part> <tp:taxon-name-part taxon-name-part-type="species" reg="klebbai">klebbai</tp:taxon-name-part></tp:taxon-name></italic>); short circular to vertically elliptical body blotches usually only up to 4–7 vertebral scales long; melanized interspaces; dorsal surface of the head not completely black; and dorsal body blotches rarely fused ventrally.</p></tp:treatment-sec><tp:treatment-sec sec-type="distribution" id="SECID0E5XGM"><title>Distribution.</title><p>Eastern slopes of the Peruvian and Bolivian Andes south of the Huancabamba depression at elevations between 1279 and 2671 m (Fig. <xref ref-type="fig" rid="F4">4</xref>).</p><fig id="F13" position="float" orientation="portrait"><label>Figure 13.</label><caption><p>Adult female holotype of <italic><tp:taxon-name><tp:taxon-name-part taxon-name-part-type="genus" reg="Dipsas">Dipsas</tp:taxon-name-part> <tp:taxon-name-part taxon-name-part-type="species" reg="oswaldobaezi">oswaldobaezi</tp:taxon-name-part></tp:taxon-name></italic> <named-content xmlns:xlink="http://www.w3.org/1999/xlink" content-type="dwc:institutional_code" xlink:type="simple">QCAZ</named-content> 10369 in <bold>a</bold> dorsal and <bold>b</bold> ventral view. Scale bar: 1 cm.</p></caption><graphic xmlns:xlink="http://www.w3.org/1999/xlink" xlink:href="zookeys-766-079-g013.jpg" position="float" orientation="portrait" xlink:type="simple" id="oo_209471.jpg"/></fig><fig id="F14" position="float" orientation="portrait"><label>Figure 14.</label><caption><p>Adult female paratype of <italic><tp:taxon-name><tp:taxon-name-part taxon-name-part-type="genus" reg="Dipsas">Dipsas</tp:taxon-name-part> <tp:taxon-name-part taxon-name-part-type="species" reg="oswaldobaezi">oswaldobaezi</tp:taxon-name-part></tp:taxon-name></italic>. <named-content xmlns:xlink="http://www.w3.org/1999/xlink" content-type="dwc:institutional_code" xlink:type="simple">QCAZ</named-content> 15108.</p></caption><graphic xmlns:xlink="http://www.w3.org/1999/xlink" xlink:href="zookeys-766-079-g014.jpg" position="float" orientation="portrait" xlink:type="simple" id="oo_209472.jpg"/></fig></tp:treatment-sec><tp:treatment-sec><!--Section generated to contain objects referenced in tp:taxon-treatment.--><fig id="F4" position="float" orientation="portrait"><label>Figure 4.</label><caption><p>Distribution of various species of <italic><tp:taxon-name><tp:taxon-name-part taxon-name-part-type="genus" reg="Dipsas">Dipsas</tp:taxon-name-part></tp:taxon-name></italic>, and potential geographical barriers between taxa.</p></caption><graphic xmlns:xlink="http://www.w3.org/1999/xlink" xlink:href="zookeys-766-079-g004.jpg" position="float" orientation="portrait" xlink:type="simple" id="oo_209462.jpg"/></fig></tp:treatment-sec></tp:taxon-treatment>
