# Supplementary material for: Systematics of South American snail-eating snakes (Serpentes, Dipsadini), with the description of five new species from Ecuador and Peru
Source: Zookeys. 2018 Jun 14;(766):79–147. doi: 10.3897/zookeys.766.24523 (PMC6013545; doi:10.3897/zookeys.766.24523)
Supplement: XML Treatment for Dipsas latifrontalis [file zookeys.766.24523-treatment8.xml]

<!DOCTYPE tp:taxon-treatment
  PUBLIC "-//TaxonX//DTD Taxonomic Treatment Publishing DTD v0 20100105//EN" "tax-treatment-NSO.dtd">
<tp:taxon-treatment xmlns:tp="http://www.plazi.org/taxpub"><tp:treatment-meta><kwd-group><label>Taxon classification</label><kwd><named-content xmlns:xlink="http://www.w3.org/1999/xlink" content-type="kingdom">Animalia</named-content></kwd><kwd><named-content xmlns:xlink="http://www.w3.org/1999/xlink" content-type="order">Squamata</named-content></kwd><kwd><named-content xmlns:xlink="http://www.w3.org/1999/xlink" content-type="family">Dipsadidae</named-content></kwd></kwd-group><mixed-citation publication-type="journal"><person-group><name><surname>Arteaga</surname><given-names>Alejandro</given-names></name><name><surname>Salazar-Valenzuela</surname><given-names>David</given-names></name><name><surname>Mebert</surname><given-names>Konrad</given-names></name><name><surname>Peñafiel</surname><given-names>Nicolás</given-names></name><name><surname>Aguiar</surname><given-names>Gabriela</given-names></name><name><surname>Sánchez-Nivicela</surname><given-names>Juan C.</given-names></name><name><surname>Pyron</surname><given-names>R. Alexander</given-names></name><name><surname>Colston</surname><given-names>Timothy J.</given-names></name><name><surname>Cisneros-Heredia</surname><given-names>Diego F.</given-names></name><name><surname>Yánez-Muñoz</surname><given-names>Mario H.</given-names></name><name><surname>Venegas</surname><given-names>Pablo J.</given-names></name><name><surname>Guayasamin</surname><given-names>Juan M.</given-names></name><name><surname>Torres-Carvajal</surname><given-names>Omar</given-names></name></person-group><article-title>Systematics of South American snail-eating snakes (<tp:taxon-name><tp:taxon-name-part taxon-name-part-type="suborder">Serpentes</tp:taxon-name-part></tp:taxon-name>, <tp:taxon-name><tp:taxon-name-part taxon-name-part-type="tribe">Dipsadini</tp:taxon-name-part></tp:taxon-name>), with the description of five new species from Ecuador and Peru</article-title><source>Zookeys</source><day>14</day><month>6</month><year>2018</year><volume>2018</volume><issue>766</issue><fpage>79</fpage><lpage>147</lpage><pub-id pub-id-type="doi">10.3897/zookeys.766.24523</pub-id></mixed-citation></tp:treatment-meta><tp:nomenclature><tp:taxon-name>
              <tp:taxon-name-part taxon-name-part-type="genus" reg="Dipsas">Dipsas</tp:taxon-name-part>
              <tp:taxon-name-part taxon-name-part-type="species" reg="latifrontalis">latifrontalis</tp:taxon-name-part>
            </tp:taxon-name><tp:taxon-authority>(Boulenger, 1905)</tp:taxon-authority><tp:nomenclature-citation-list><tp:nomenclature-citation><tp:taxon-name>
                  <tp:taxon-name-part taxon-name-part-type="genus" reg="Leptognathus">Leptognathus</tp:taxon-name-part> <tp:taxon-name-part taxon-name-part-type="species" reg="latifrontalis">latifrontalis</tp:taxon-name-part></tp:taxon-name><comment>Boulenger, 1905: 561. Holotype <named-content xmlns:xlink="http://www.w3.org/1999/xlink" content-type="dwc:institutional_code" xlink:type="simple">BMNH</named-content> 1946.1.20.98, a female from Aricagua, state of Mérida, Venezuela.</comment></tp:nomenclature-citation><tp:nomenclature-citation><tp:taxon-name>
                  <tp:taxon-name-part taxon-name-part-type="genus" reg="Dipsas">Dipsas</tp:taxon-name-part> <tp:taxon-name-part taxon-name-part-type="species" reg="peruana">peruana</tp:taxon-name-part></tp:taxon-name><comment>Harvey &amp; Embert, 2008: 79 (part).</comment></tp:nomenclature-citation></tp:nomenclature-citation-list></tp:nomenclature><tp:treatment-sec sec-type="Proposed standard English name" id="SECID0EI3GM"><title>Proposed standard English name.</title><p>Broad-fronted Snail-Eater</p></tp:treatment-sec><tp:treatment-sec sec-type="Proposed standard Spanish name" id="SECID0EN3GM"><title>Proposed standard Spanish name.</title><p>Caracolera frentona</p></tp:treatment-sec><tp:treatment-sec sec-type="diagnosis" id="SECID0ES3GM"><title>Diagnosis.</title><p>
              <italic><tp:taxon-name><tp:taxon-name-part taxon-name-part-type="genus" reg="Dipsas">Dipsas</tp:taxon-name-part> <tp:taxon-name-part taxon-name-part-type="species" reg="latifrontalis">latifrontalis</tp:taxon-name-part></tp:taxon-name></italic> differs from all described species of <italic><tp:taxon-name><tp:taxon-name-part taxon-name-part-type="genus" reg="Dipsas">Dipsas</tp:taxon-name-part></tp:taxon-name></italic> based on the following combination of characters: (1) 15/15/15 smooth dorsals with moderately enlarged vertebral row; (2) one loreal and one preocular in contact with orbit; (3) 8–10 supralabials with 3<sup>rd</sup> to 6<sup>th</sup> contacting orbit; (4) one pair of infralabials in contact behind symphysial; (5) 192 ventrals in one male (CVULA 7883), 194 in the female holotype; (6) 109 divided subcaudals in the single male, 95 in the female holotype; (7) dorsal and ventral ground color bronze (light brown in juveniles) with 32–36 dark reddish brown to black, circular to vertically elliptical blotches that are longer than interspaces and white to cream edged on first half of body; head grayish brown to black with different degrees of whitish edging on the labial scales, and with or without a thin (1–2 scales long) dingy white irregular nuchal collar; dorsal blotches extending marginally onto ventrals and occasionally fusing on the anterior part of the body; (8) 800 mm <abbrev xmlns:xlink="http://www.w3.org/1999/xlink" xlink:title="snout-vent length" id="ABBRID0EO4GM" xlink:type="simple">SVL</abbrev> in the holotype female; (9) 220 mm <abbrev xmlns:xlink="http://www.w3.org/1999/xlink" xlink:title="tail length" id="ABBRID0ES4GM" xlink:type="simple">TL</abbrev> in the holotype female.</p></tp:treatment-sec><tp:treatment-sec sec-type="comparisons" id="SECID0EW4GM"><title>Comparisons.</title><p>
              <italic><tp:taxon-name><tp:taxon-name-part taxon-name-part-type="genus" reg="Dipsas">Dipsas</tp:taxon-name-part> <tp:taxon-name-part taxon-name-part-type="species" reg="latifrontalis">latifrontalis</tp:taxon-name-part></tp:taxon-name></italic> is compared to species previously subsumed under <italic><tp:taxon-name><tp:taxon-name-part taxon-name-part-type="genus" reg="Dipsas">D.</tp:taxon-name-part> <tp:taxon-name-part taxon-name-part-type="species" reg="peruana">peruana</tp:taxon-name-part></tp:taxon-name></italic>: <italic><tp:taxon-name><tp:taxon-name-part taxon-name-part-type="genus" reg="Dipsas">D.</tp:taxon-name-part> <tp:taxon-name-part taxon-name-part-type="species" reg="palmeri">palmeri</tp:taxon-name-part></tp:taxon-name></italic>, <italic><tp:taxon-name><tp:taxon-name-part taxon-name-part-type="genus" reg="Dipsas">D.</tp:taxon-name-part> <tp:taxon-name-part taxon-name-part-type="species" reg="peruana">peruana</tp:taxon-name-part></tp:taxon-name></italic>, and the herein described <italic><tp:taxon-name><tp:taxon-name-part taxon-name-part-type="genus" reg="Dipsas">D.</tp:taxon-name-part> <tp:taxon-name-part taxon-name-part-type="species" reg="klebbai">klebbai</tp:taxon-name-part></tp:taxon-name></italic>. From <italic><tp:taxon-name><tp:taxon-name-part taxon-name-part-type="genus" reg="Dipsas">D.</tp:taxon-name-part> <tp:taxon-name-part taxon-name-part-type="species" reg="palmeri">palmeri</tp:taxon-name-part></tp:taxon-name></italic>, it differs in having the first 9–10 dorsal blotches edged with white or cream, vs. the first 19–35 in <italic><tp:taxon-name><tp:taxon-name-part taxon-name-part-type="genus" reg="Dipsas">D.</tp:taxon-name-part> <tp:taxon-name-part taxon-name-part-type="species" reg="palmeri">palmeri</tp:taxon-name-part></tp:taxon-name></italic>. The only known adult of <italic><tp:taxon-name><tp:taxon-name-part taxon-name-part-type="genus" reg="Dipsas">D.</tp:taxon-name-part> <tp:taxon-name-part taxon-name-part-type="species" reg="latifrontalis">latifrontalis</tp:taxon-name-part></tp:taxon-name></italic> photographed in life has bronze interspaces (Fig. <xref ref-type="fig" rid="F1">1n</xref>), a coloration not seen in any adult of <italic><tp:taxon-name><tp:taxon-name-part taxon-name-part-type="genus" reg="Dipsas">D.</tp:taxon-name-part> <tp:taxon-name-part taxon-name-part-type="species" reg="palmeri">palmeri</tp:taxon-name-part></tp:taxon-name></italic> <!--PageBreak-->(see also Remarks below). From <italic><tp:taxon-name><tp:taxon-name-part taxon-name-part-type="genus" reg="Dipsas">D.</tp:taxon-name-part> <tp:taxon-name-part taxon-name-part-type="species" reg="klebbai">klebbai</tp:taxon-name-part></tp:taxon-name></italic>, it differs in having shorter blotches (longest blotch up to 6–8 vertebral scales long) that are circular (instead of oblong) and that are only longer than the interspaces on the first half of the body. From <italic><tp:taxon-name><tp:taxon-name-part taxon-name-part-type="genus" reg="Dipsas">D.</tp:taxon-name-part> <tp:taxon-name-part taxon-name-part-type="species" reg="peruana">peruana</tp:taxon-name-part></tp:taxon-name></italic>, it differs in having dorsal blotches in posterior half of the body shorter than interspaces, and in lacking melanized interspaces in adult individuals.</p></tp:treatment-sec><tp:treatment-sec sec-type="distribution" id="SECID0E2BHM"><title>Distribution.</title><p>Known only from two localities in the Venezuelan Andes and one in the Northern Colombian Andes at elevations between 1000 and 1400 m (Fig. <xref ref-type="fig" rid="F4">4</xref>).</p></tp:treatment-sec><tp:treatment-sec sec-type="remarks" id="SECID0EFCHM"><title>Remarks.</title><p>Neither <xref ref-type="bibr" rid="B88">Peters (1960)</xref> nor <xref ref-type="bibr" rid="B55">Harvey and Embert (2008)</xref> examined the holotype of <italic><tp:taxon-name><tp:taxon-name-part taxon-name-part-type="genus" reg="Dipsas">Dipsas</tp:taxon-name-part> <tp:taxon-name-part taxon-name-part-type="species" reg="latifrontalis">latifrontalis</tp:taxon-name-part></tp:taxon-name></italic>, and they used <xref ref-type="bibr" rid="B15">Boulenger (1905)</xref> description to assign specimens of <italic><tp:taxon-name><tp:taxon-name-part taxon-name-part-type="genus" reg="Dipsas">D.</tp:taxon-name-part> <tp:taxon-name-part taxon-name-part-type="species" reg="palmeri">palmeri</tp:taxon-name-part></tp:taxon-name></italic> and <italic><tp:taxon-name><tp:taxon-name-part taxon-name-part-type="genus" reg="Dipsas">D.</tp:taxon-name-part> <tp:taxon-name-part taxon-name-part-type="species" reg="peruana">peruana</tp:taxon-name-part></tp:taxon-name></italic>, respectively, to <italic><tp:taxon-name><tp:taxon-name-part taxon-name-part-type="genus" reg="Dipsas">D.</tp:taxon-name-part> <tp:taxon-name-part taxon-name-part-type="species" reg="latifrontalis">latifrontalis</tp:taxon-name-part></tp:taxon-name></italic>. We examined pictures of the holotype of <italic><tp:taxon-name><tp:taxon-name-part taxon-name-part-type="genus" reg="Dipsas">D.</tp:taxon-name-part> <tp:taxon-name-part taxon-name-part-type="species" reg="latifrontalis">latifrontalis</tp:taxon-name-part></tp:taxon-name></italic> from the <named-content xmlns:xlink="http://www.w3.org/1999/xlink" content-type="dwc:institutional_code" xlink:type="simple">BMNH</named-content>, provided to us by César L. Barrio-Amorós. In coloration, the holotype is nearly identical to the uncollected adult presented in Figure <xref ref-type="fig" rid="F1">1n</xref> (San Isidro, Barinas province, Venezuela), with faint cream edging restricted to blotches 1–9, and indistinct blotches on the posterior part of the body. The previously only known photograph of a <italic><tp:taxon-name><tp:taxon-name-part taxon-name-part-type="genus" reg="Dipsas">D.</tp:taxon-name-part> <tp:taxon-name-part taxon-name-part-type="species" reg="latifrontalis">latifrontalis</tp:taxon-name-part></tp:taxon-name></italic> is of a juvenile from the same location as the specimen in Figure <xref ref-type="fig" rid="F1">1n</xref> (<xref ref-type="bibr" rid="B93">Rivas et al. 2012</xref>).</p><p>All <italic><tp:taxon-name><tp:taxon-name-part taxon-name-part-type="genus" reg="Dipsas">Dipsas</tp:taxon-name-part> <tp:taxon-name-part taxon-name-part-type="species" reg="latifrontalis">latifrontalis</tp:taxon-name-part></tp:taxon-name></italic> depicted in <xref ref-type="bibr" rid="B72">Lotzkat et al. (2008)</xref> and <xref ref-type="bibr" rid="B77">Natera-Mumaw et al. (2015)</xref> refer to a different species related to the <italic><tp:taxon-name><tp:taxon-name-part taxon-name-part-type="genus" reg="Dipsas">D.</tp:taxon-name-part> <tp:taxon-name-part taxon-name-part-type="species" reg="incerta">incerta</tp:taxon-name-part></tp:taxon-name></italic> group, except for the holotype of <italic><tp:taxon-name><tp:taxon-name-part taxon-name-part-type="genus" reg="Dipsas">D.</tp:taxon-name-part> <tp:taxon-name-part taxon-name-part-type="species" reg="latifrontalis">latifrontalis</tp:taxon-name-part></tp:taxon-name></italic> <named-content xmlns:xlink="http://www.w3.org/1999/xlink" content-type="dwc:institutional_code" xlink:type="simple">BMNH</named-content> 1946.1.20.98 (formerly 1905.5.31.76).</p><fig id="F15" position="float" orientation="portrait"><label>Figure 15.</label><caption><p>Adult male holotype of <italic><tp:taxon-name><tp:taxon-name-part taxon-name-part-type="genus" reg="Dipsas">Dipsas</tp:taxon-name-part> <tp:taxon-name-part taxon-name-part-type="species" reg="klebbai">klebbai</tp:taxon-name-part></tp:taxon-name></italic>. <abbrev xmlns:xlink="http://www.w3.org/1999/xlink" content-type="institution" xlink:title="Museo de Zoología of the Universidad Tecnológica Indoamérica" id="ABBRID0ENHHM" xlink:type="simple">MZUTI</abbrev> 5412.</p></caption><graphic xmlns:xlink="http://www.w3.org/1999/xlink" xlink:href="zookeys-766-079-g015.jpg" position="float" orientation="portrait" xlink:type="simple" id="oo_209473.jpg"/></fig><fig id="F16" position="float" orientation="portrait"><label>Figure 16.</label><caption><p>Adult male holotype of <italic><tp:taxon-name><tp:taxon-name-part taxon-name-part-type="genus" reg="Dipsas">Dipsas</tp:taxon-name-part> <tp:taxon-name-part taxon-name-part-type="species" reg="klebbai">klebbai</tp:taxon-name-part></tp:taxon-name></italic>. <abbrev xmlns:xlink="http://www.w3.org/1999/xlink" content-type="institution" xlink:title="Museo de Zoología of the Universidad Tecnológica Indoamérica" id="ABBRID0EKIHM" xlink:type="simple">MZUTI</abbrev> 5412. Scale bar: 1 cm.</p></caption><graphic xmlns:xlink="http://www.w3.org/1999/xlink" xlink:href="zookeys-766-079-g016.jpg" position="float" orientation="portrait" xlink:type="simple" id="oo_209474.jpg"/></fig></tp:treatment-sec><tp:treatment-sec><!--Section generated to contain objects referenced in tp:taxon-treatment.--><fig id="F1" position="float" orientation="portrait"><label>Figure 1.</label><caption><p>Photographs of some species of <italic><tp:taxon-name><tp:taxon-name-part taxon-name-part-type="genus" reg="Dipsas">Dipsas</tp:taxon-name-part></tp:taxon-name></italic> in life: <bold>a</bold> <italic><tp:taxon-name><tp:taxon-name-part taxon-name-part-type="genus" reg="Dipsas">D.</tp:taxon-name-part> <tp:taxon-name-part taxon-name-part-type="species" reg="andiana">andiana</tp:taxon-name-part></tp:taxon-name></italic> <abbrev xmlns:xlink="http://www.w3.org/1999/xlink" content-type="institution" xlink:title="Museo de Zoología of the Universidad Tecnológica Indoamérica" id="ABBRID0E5SBG" xlink:type="simple">MZUTI</abbrev> 5413 from Bilsa, province of Esmeraldas, Ecuador <bold>b</bold> <italic><tp:taxon-name><tp:taxon-name-part taxon-name-part-type="genus" reg="Dipsas">D.</tp:taxon-name-part> <tp:taxon-name-part taxon-name-part-type="species" reg="andiana">andiana</tp:taxon-name-part></tp:taxon-name></italic> from Mindo, province of Pichincha, Ecuador <bold>c</bold> <italic><tp:taxon-name><tp:taxon-name-part taxon-name-part-type="genus" reg="Dipsas">D.</tp:taxon-name-part> <tp:taxon-name-part taxon-name-part-type="species" reg="bobridgelyi">bobridgelyi</tp:taxon-name-part></tp:taxon-name></italic> <abbrev xmlns:xlink="http://www.w3.org/1999/xlink" content-type="institution" xlink:title="Museo de Zoología of the Universidad Tecnológica Indoamérica" id="ABBRID0E4TBG" xlink:type="simple">MZUTI</abbrev> 5414 from Buenaventura, Province of El Oro, Ecuador <bold>d</bold> <italic><tp:taxon-name><tp:taxon-name-part taxon-name-part-type="genus" reg="Dipsas">D.</tp:taxon-name-part> <tp:taxon-name-part taxon-name-part-type="species" reg="catesbyi">catesbyi</tp:taxon-name-part></tp:taxon-name></italic> from Gareno, province of Napo, Ecuador <bold>e</bold> <italic><tp:taxon-name><tp:taxon-name-part taxon-name-part-type="genus" reg="Dipsas">D.</tp:taxon-name-part> <tp:taxon-name-part taxon-name-part-type="species" reg="catesbyi">catesbyi</tp:taxon-name-part></tp:taxon-name></italic> from Gareno, province of Napo, Ecuador <bold>f</bold> <italic><tp:taxon-name><tp:taxon-name-part taxon-name-part-type="genus" reg="Dipsas">D.</tp:taxon-name-part> <tp:taxon-name-part taxon-name-part-type="species" reg="elegans">elegans</tp:taxon-name-part></tp:taxon-name></italic> from Calacalí–Mindo, province of Pichincha, Ecuador <bold>g</bold> <italic><tp:taxon-name><tp:taxon-name-part taxon-name-part-type="genus" reg="Dipsas">D.</tp:taxon-name-part> <tp:taxon-name-part taxon-name-part-type="species" reg="ellipsifera">ellipsifera</tp:taxon-name-part></tp:taxon-name></italic> from Pimampiro, province of Imbabura, Ecuador <bold>h</bold> <italic><tp:taxon-name><tp:taxon-name-part taxon-name-part-type="genus" reg="Dipsas">D.</tp:taxon-name-part> <tp:taxon-name-part taxon-name-part-type="species" reg="gracilis">gracilis</tp:taxon-name-part></tp:taxon-name></italic> from Canandé, province of Esmeraldas, Ecuador <bold>i</bold> <italic><tp:taxon-name><tp:taxon-name-part taxon-name-part-type="genus" reg="Dipsas">D.</tp:taxon-name-part> <tp:taxon-name-part taxon-name-part-type="species" reg="gracilis">gracilis</tp:taxon-name-part></tp:taxon-name></italic> from Mashpi, province of Pichincha, Ecuador <bold>j</bold> <italic><tp:taxon-name><tp:taxon-name-part taxon-name-part-type="genus" reg="Dipsas">D.</tp:taxon-name-part> <tp:taxon-name-part taxon-name-part-type="species" reg="indica">indica</tp:taxon-name-part></tp:taxon-name></italic> from Gareno, province of Napo, Ecuador <bold>k</bold> <italic><tp:taxon-name><tp:taxon-name-part taxon-name-part-type="genus" reg="Dipsas">D.</tp:taxon-name-part> <tp:taxon-name-part taxon-name-part-type="species" reg="jamespetersi">jamespetersi</tp:taxon-name-part></tp:taxon-name></italic> <abbrev xmlns:xlink="http://www.w3.org/1999/xlink" content-type="institution" xlink:title="Bioparque Amaru Cuenca" id="ABBRID0EKXBG" xlink:type="simple">AMARU</abbrev> 1123 from province of Azuay, Ecuador <bold>l</bold> <italic><tp:taxon-name><tp:taxon-name-part taxon-name-part-type="genus" reg="Dipsas">D.</tp:taxon-name-part> <tp:taxon-name-part taxon-name-part-type="species" reg="klebbai">klebbai</tp:taxon-name-part></tp:taxon-name></italic> from El Chaco, province of Napo, Ecuador <bold>m</bold> <italic><tp:taxon-name><tp:taxon-name-part taxon-name-part-type="genus" reg="Dipsas">D.</tp:taxon-name-part> <tp:taxon-name-part taxon-name-part-type="species" reg="klebbai">klebbai</tp:taxon-name-part></tp:taxon-name></italic> from El Chaco, province of Napo, Ecuador <bold>n</bold> <italic><tp:taxon-name><tp:taxon-name-part taxon-name-part-type="genus" reg="Dipsas">D.</tp:taxon-name-part> <tp:taxon-name-part taxon-name-part-type="species" reg="latifrontalis">latifrontalis</tp:taxon-name-part></tp:taxon-name></italic> from San Isidro, state of Mérida, Venezuela <bold>o</bold> <italic><tp:taxon-name><tp:taxon-name-part taxon-name-part-type="genus" reg="Dipsas">D.</tp:taxon-name-part> <tp:taxon-name-part taxon-name-part-type="species" reg="oligozonata">oligozonata</tp:taxon-name-part></tp:taxon-name></italic> from Poetate, province of Azuay, Ecuador <bold>p</bold> <italic><tp:taxon-name><tp:taxon-name-part taxon-name-part-type="genus" reg="Dipsas">D.</tp:taxon-name-part> <tp:taxon-name-part taxon-name-part-type="species" reg="oreas">oreas</tp:taxon-name-part></tp:taxon-name></italic> <abbrev xmlns:xlink="http://www.w3.org/1999/xlink" content-type="institution" xlink:title="Museo de Zoología of the Universidad Tecnológica Indoamérica" id="ABBRID0EQZBG" xlink:type="simple">MZUTI</abbrev> 5414 from Buenaventura, province of El Oro, Ecuador <bold>q</bold> <italic><tp:taxon-name><tp:taxon-name-part taxon-name-part-type="genus" reg="Dipsas">D.</tp:taxon-name-part> <tp:taxon-name-part taxon-name-part-type="species" reg="oreas">oreas</tp:taxon-name-part></tp:taxon-name></italic> from Poetate–Corraleja, province of Azuay, Ecuador <bold>r</bold> <italic><tp:taxon-name><tp:taxon-name-part taxon-name-part-type="genus" reg="Dipsas">D.</tp:taxon-name-part> <tp:taxon-name-part taxon-name-part-type="species" reg="palmeri">palmeri</tp:taxon-name-part></tp:taxon-name></italic> from Agoyán, province of Tungurahua, Ecuador <bold>s</bold> <italic><tp:taxon-name><tp:taxon-name-part taxon-name-part-type="genus" reg="Dipsas">D.</tp:taxon-name-part> <tp:taxon-name-part taxon-name-part-type="species" reg="palmeri">palmeri</tp:taxon-name-part></tp:taxon-name></italic> <abbrev xmlns:xlink="http://www.w3.org/1999/xlink" content-type="institution" xlink:title="Museo de Zoología of the Universidad Tecnológica Indoamérica" id="ABBRID0E31BG" xlink:type="simple">MZUTI</abbrev> 4975 from Reserva San Francisco, province of Zamora, Ecuador <bold>t</bold> <italic><tp:taxon-name><tp:taxon-name-part taxon-name-part-type="genus" reg="Dipsas">D.</tp:taxon-name-part> <tp:taxon-name-part taxon-name-part-type="species" reg="pavonina">pavonina</tp:taxon-name-part></tp:taxon-name></italic> from Maycu, province of Zamora, Ecuador <bold>u</bold> <italic><tp:taxon-name><tp:taxon-name-part taxon-name-part-type="genus" reg="Dipsas">D.</tp:taxon-name-part> <tp:taxon-name-part taxon-name-part-type="species" reg="temporalis">temporalis</tp:taxon-name-part></tp:taxon-name></italic> from Colombia <bold>v</bold> <italic><tp:taxon-name><tp:taxon-name-part taxon-name-part-type="genus" reg="Dipsas">D.</tp:taxon-name-part> <tp:taxon-name-part taxon-name-part-type="species" reg="variegata">variegata</tp:taxon-name-part></tp:taxon-name></italic> from Gareno, province of Napo, Ecuador <bold>w</bold> <italic><tp:taxon-name><tp:taxon-name-part taxon-name-part-type="genus" reg="Dipsas">D.</tp:taxon-name-part> <tp:taxon-name-part taxon-name-part-type="species" reg="vermiculata">vermiculata</tp:taxon-name-part></tp:taxon-name></italic> from Miazi, province of Zamora, Ecuador, and <bold>x</bold> <italic><tp:taxon-name><tp:taxon-name-part taxon-name-part-type="genus" reg="Dipsas">D.</tp:taxon-name-part> <tp:taxon-name-part taxon-name-part-type="species" reg="vermiculata">vermiculata</tp:taxon-name-part></tp:taxon-name></italic> from Narupa, province of Napo, Ecuador.</p></caption><graphic xmlns:xlink="http://www.w3.org/1999/xlink" xlink:href="zookeys-766-079-g001.jpg" position="float" orientation="portrait" xlink:type="simple" id="oo_209459.jpg"/></fig><fig id="F4" position="float" orientation="portrait"><label>Figure 4.</label><caption><p>Distribution of various species of <italic><tp:taxon-name><tp:taxon-name-part taxon-name-part-type="genus" reg="Dipsas">Dipsas</tp:taxon-name-part></tp:taxon-name></italic>, and potential geographical barriers between taxa.</p></caption><graphic xmlns:xlink="http://www.w3.org/1999/xlink" xlink:href="zookeys-766-079-g004.jpg" position="float" orientation="portrait" xlink:type="simple" id="oo_209462.jpg"/></fig></tp:treatment-sec><ref-list><ref id="B88"><mixed-citation xmlns:xlink="http://www.w3.org/1999/xlink" xlink:type="simple">
          <person-group><name name-style="western"><surname>Peters</surname><given-names>JA</given-names></name></person-group> (<year>1960</year>) The snakes of the subfamily <tp:taxon-name><tp:taxon-name-part taxon-name-part-type="subfamily">Dipsadinae</tp:taxon-name-part></tp:taxon-name>. Miscellaneous Publications, Museum of Zoology, Univesity of Michigan 114: 1–224.</mixed-citation></ref><ref id="B55"><mixed-citation xmlns:xlink="http://www.w3.org/1999/xlink" xlink:type="simple">
          <person-group><name name-style="western"><surname>Harvey</surname><given-names>MB</given-names></name><name name-style="western"><surname>Embert</surname><given-names>D</given-names></name></person-group> (<year>2008</year>) Review of Bolivian <italic><tp:taxon-name><tp:taxon-name-part taxon-name-part-type="genus">Dipsas</tp:taxon-name-part></tp:taxon-name></italic> (<tp:taxon-name><tp:taxon-name-part taxon-name-part-type="suborder">Serpentes</tp:taxon-name-part></tp:taxon-name>: <tp:taxon-name><tp:taxon-name-part taxon-name-part-type="family">Colubridae</tp:taxon-name-part></tp:taxon-name>), with Comments on Other South American Species. Herpetological Monographs 22: 54–105. <ext-link xlink:type="simple" ext-link-type="doi" xlink:href="10.1655/07-023.1">https://doi.org/10.1655/07-023.1</ext-link></mixed-citation></ref><ref id="B15"><mixed-citation xmlns:xlink="http://www.w3.org/1999/xlink" xlink:type="simple">
          <person-group><name name-style="western"><surname>Boulenger</surname><given-names>GA</given-names></name></person-group> (<year>1905</year>) Description of a new snake from Venezuela. Annals and Magazine of Natural History 15: 561. <ext-link xlink:type="simple" ext-link-type="doi" xlink:href="10.1080/03745480509442853">https://doi.org/10.1080/03745480509442853</ext-link></mixed-citation></ref><ref id="B93"><mixed-citation xmlns:xlink="http://www.w3.org/1999/xlink" xlink:type="simple">
          <person-group><name name-style="western"><surname>Rivas</surname><given-names>GA</given-names></name><name name-style="western"><surname>Molina</surname><given-names>CR</given-names></name><name name-style="western"><surname>Ugueto</surname><given-names>GN</given-names></name><name name-style="western"><surname>Barros</surname><given-names>TR</given-names></name><name name-style="western"><surname>Barrio-Amorós</surname><given-names>CL</given-names></name><name name-style="western"><surname>Kok</surname><given-names>PJR</given-names></name></person-group> (<year>2012</year>) Reptiles of Venezuela: an updated and commented checklist. Zootaxa 3211: 1–64.</mixed-citation></ref><ref id="B72"><mixed-citation xmlns:xlink="http://www.w3.org/1999/xlink" xlink:type="simple">
          <person-group><name name-style="western"><surname>Lotzkat</surname><given-names>S</given-names></name><name name-style="western"><surname>Natera-Mumaw</surname><given-names>M</given-names></name><name name-style="western"><surname>Hertz</surname><given-names>A</given-names></name><name name-style="western"><surname>Sunyer</surname><given-names>J</given-names></name><name name-style="western"><surname>Mora</surname><given-names>D</given-names></name></person-group> (<year>2008</year>) New state records of <italic><tp:taxon-name><tp:taxon-name-part taxon-name-part-type="genus">Dipsas</tp:taxon-name-part> <tp:taxon-name-part taxon-name-part-type="species">variegata</tp:taxon-name-part></tp:taxon-name></italic> (Duméril, Bibron and Duméril 1854) (<tp:taxon-name><tp:taxon-name-part taxon-name-part-type="suborder">Serpentes</tp:taxon-name-part></tp:taxon-name>: <tp:taxon-name><tp:taxon-name-part taxon-name-part-type="family">Colubridae</tp:taxon-name-part></tp:taxon-name>) from northern Venezuela, with comments on natural history. Herpetotropicos 4: 25–29.</mixed-citation></ref><ref id="B77"><mixed-citation xmlns:xlink="http://www.w3.org/1999/xlink" xlink:type="simple">
          <person-group><name name-style="western"><surname>Natera-Mumaw</surname><given-names>M</given-names></name><name name-style="western"><surname>Esqueda</surname><given-names>L</given-names></name><name name-style="western"><surname>Castelain</surname><given-names>M</given-names></name></person-group> (<year>2015</year>) Atlas de serpientes de Venezuela: una visión actual de su diversidad. Dimacofi Negocios Avanzados SA, Santiago, 441 pp.</mixed-citation></ref></ref-list></tp:taxon-treatment>
